# Supplementary material for: Artificial intelligence in neurodegenerative disease research: use of IBM Watson to identify additional RNA-binding proteins altered in amyotrophic lateral sclerosis
Source: Acta Neuropathol. 2017 Nov 13;135(2):227–47. doi: 10.1007/s00401-017-1785-8 (PMC5773659; doi:10.1007/s00401-017-1785-8)
Supplement: Supplementary file 6 — Supplementary material 6 (XLSX 1361 kb) [file 401_2017_1785_MOESM6_ESM.xlsx]

## Sheet: RBP-PMIDs
Table S2: PubMed IDs for all abstracts used for each RBP within our analysis by Watson
Protein	# Abstracts	Score (GD)	Rank (GD)	List of MedLine IDs
HNRNPU	318	0.00291413	1	['MEDLINE::10798716', 'MEDLINE::10797287', 'MEDLINE::10947961', 'MEDLINE::10809782', 'MEDLINE::15885495', 'MEDLINE::1563929', 'MEDLINE::11139148', 'MEDLINE::16950916', 'MEDLINE::17148781', 'MEDLINE::11455567', 'MEDLINE::10191355', 'MEDLINE::23396972', 'MEDLINE::23808344', 'MEDLINE::23392772', 'MEDLINE::22882546', 'MEDLINE::24214579', 'MEDLINE::24368080', 'MEDLINE::23651123', 'MEDLINE::24634123', …
SYNCRIP	79	0.0027466	2	['MEDLINE::10734137', 'MEDLINE::15542667', 'MEDLINE::11994298', 'MEDLINE::17074807', 'MEDLINE::11352648', 'MEDLINE::16765914', 'MEDLINE::15475564', 'MEDLINE::23213441', 'MEDLINE::23321469', 'MEDLINE::25171822', 'MEDLINE::25806564', 'MEDLINE::21715376', 'MEDLINE::22124155', 'MEDLINE::21785138', 'MEDLINE::7960100', 'MEDLINE::15798208', 'MEDLINE::11352910', 'MEDLINE::11584023', 'MEDLINE::19082494', …
RBM45	9	0.00267976	3	['MEDLINE::18782777', 'MEDLINE::12927084', 'MEDLINE::7873886', 'MEDLINE::1427873', 'MEDLINE::22993125', 'MEDLINE::11218082', 'MEDLINE::15710532', 'MEDLINE::25939382', 'MEDLINE::26391765']
RBMS3	30	0.00249365	4	['MEDLINE::12796301', 'MEDLINE::10675610', 'MEDLINE::16008351', 'MEDLINE::16221888', 'MEDLINE::16428605', 'MEDLINE::25588924', 'MEDLINE::21844183', 'MEDLINE::22267851', 'MEDLINE::9169144', 'MEDLINE::12832482', 'MEDLINE::25603768', 'MEDLINE::22993125', 'MEDLINE::17586524', 'MEDLINE::19770690', 'MEDLINE::11001948', 'MEDLINE::25999661', 'MEDLINE::23949737', 'MEDLINE::23385816', 'MEDLINE::7568151', '…
SRSF2	620	0.0024586	5	['MEDLINE::12824367', 'MEDLINE::12722481', 'MEDLINE::12597623', 'MEDLINE::12077342', 'MEDLINE::1531875', 'MEDLINE::15069551', 'MEDLINE::10866665', 'MEDLINE::10512877', 'MEDLINE::10574713', 'MEDLINE::16023113', 'MEDLINE::15578429', 'MEDLINE::15657085', 'MEDLINE::15689185', 'MEDLINE::11779509', 'MEDLINE::11827099', 'MEDLINE::16231974', 'MEDLINE::15767397', 'MEDLINE::16005179', 'MEDLINE::16135820', …
HNRNPH2	21	0.00225497	6	['MEDLINE::16171461', 'MEDLINE::24366528', 'MEDLINE::19734143', 'MEDLINE::17567613', 'MEDLINE::7499401', 'MEDLINE::19734144', 'MEDLINE::24781112', 'MEDLINE::24644279', 'MEDLINE::20457534', 'MEDLINE::9110171', 'MEDLINE::26192745', 'MEDLINE::25122903', 'MEDLINE::23284676', 'MEDLINE::19244236', 'MEDLINE::17927877', 'MEDLINE::23610451', 'MEDLINE::24019887', 'MEDLINE::19907502', 'MEDLINE::21068389', '…
NUPL2	74	0.00215157	7	['MEDLINE::16000379', 'MEDLINE::16201856', 'MEDLINE::16854980', 'MEDLINE::16978716', 'MEDLINE::23434270', 'MEDLINE::23178190', 'MEDLINE::2381282', 'MEDLINE::24270631', 'MEDLINE::21376756', 'MEDLINE::17998609', 'MEDLINE::9450185', 'MEDLINE::9717172', 'MEDLINE::9817926', 'MEDLINE::10440718', 'MEDLINE::12228227', 'MEDLINE::16725116', 'MEDLINE::12097864', 'MEDLINE::10358091', 'MEDLINE::19380572', 'ME…
CAPRIN1	41	0.00210949	8	['MEDLINE::12183049', 'MEDLINE::15471883', 'MEDLINE::15858068', 'MEDLINE::23097442', 'MEDLINE::24992036', 'MEDLINE::25746225', 'MEDLINE::19250063', 'MEDLINE::14764709', 'MEDLINE::20154146', 'MEDLINE::18005740', 'MEDLINE::22949304', 'MEDLINE::25669982', 'MEDLINE::26036633', 'MEDLINE::25034949', 'MEDLINE::22737234', 'MEDLINE::22967762', 'MEDLINE::23801674', 'MEDLINE::22580459', 'MEDLINE::8786113', …
RBM6	117	0.00191485	9	['MEDLINE::14991608', 'MEDLINE::10886486', 'MEDLINE::10493876', 'MEDLINE::15762126', 'MEDLINE::15554460', 'MEDLINE::1606148', 'MEDLINE::16141652', 'MEDLINE::11246538', 'MEDLINE::10353602', 'MEDLINE::25349336', 'MEDLINE::25300465', 'MEDLINE::25368985', 'MEDLINE::26214424', 'MEDLINE::2819713', 'MEDLINE::14535952', 'MEDLINE::22178115', 'MEDLINE::19230580', 'MEDLINE::17158791', 'MEDLINE::1790231', 'M…
MTHFSD	3	0.00191011	10	['MEDLINE::19822228', 'MEDLINE::24419231', 'MEDLINE::26525917']
RBMS1	158	0.00186319	11	['MEDLINE::12417021', 'MEDLINE::10639566', 'MEDLINE::10672043', 'MEDLINE::15356143', 'MEDLINE::15713467', 'MEDLINE::15817157', 'MEDLINE::17182573', 'MEDLINE::16970912', 'MEDLINE::11446830', 'MEDLINE::10215608', 'MEDLINE::1309803', 'MEDLINE::1280620', 'MEDLINE::23366729', 'MEDLINE::23550615', 'MEDLINE::22593182', 'MEDLINE::24157833', 'MEDLINE::24379663', 'MEDLINE::25811787', 'MEDLINE::21505708', '…
HNRNPAB	79	0.00184504	12	['MEDLINE::10769024', 'MEDLINE::11937625', 'MEDLINE::12126521', 'MEDLINE::11352648', 'MEDLINE::11507194', 'MEDLINE::10406810', 'MEDLINE::23321469', 'MEDLINE::25584904', 'MEDLINE::14722087', 'MEDLINE::14703516', 'MEDLINE::21324547', 'MEDLINE::22628224', 'MEDLINE::19837676', 'MEDLINE::19276667', 'MEDLINE::19250905', 'MEDLINE::19035278', 'MEDLINE::20651356', 'MEDLINE::20157588', 'MEDLINE::20716340',…
HNRNPH1	116	0.00184193	13	['MEDLINE::15299088', 'MEDLINE::15604044', 'MEDLINE::11809895', 'MEDLINE::14980514', 'MEDLINE::23673860', 'MEDLINE::23261416', 'MEDLINE::24123825', 'MEDLINE::25264628', 'MEDLINE::25329145', 'MEDLINE::25479311', 'MEDLINE::25846207', 'MEDLINE::21194727', 'MEDLINE::22207023', 'MEDLINE::21900255', 'MEDLINE::19965769', 'MEDLINE::19425502', 'MEDLINE::19636870', 'MEDLINE::20145135', 'MEDLINE::17567613',…
HNRNPM	66	0.00184166	14	['MEDLINE::10947964', 'MEDLINE::17148781', 'MEDLINE::25926642', 'MEDLINE::14175405', 'MEDLINE::21280222', 'MEDLINE::20932075', 'MEDLINE::20737316', 'MEDLINE::11004512', 'MEDLINE::14597422', 'MEDLINE::18457437', 'MEDLINE::17959601', 'MEDLINE::18566572', 'MEDLINE::18234721', 'MEDLINE::23812426', 'MEDLINE::22985349', 'MEDLINE::21901530', 'MEDLINE::21936899', 'MEDLINE::21436956', 'MEDLINE::21630460',…
EEF1D	23	0.00183648	15	['MEDLINE::11001322', 'MEDLINE::16968546', 'MEDLINE::25661041', 'MEDLINE::26339402', 'MEDLINE::18836233', 'MEDLINE::15142884', 'MEDLINE::19242932', 'MEDLINE::24241507', 'MEDLINE::21936567', 'MEDLINE::21555857', 'MEDLINE::9514931', 'MEDLINE::16077935', 'MEDLINE::15289881', 'MEDLINE::25686034', 'MEDLINE::24239553', 'MEDLINE::19997636', 'MEDLINE::23004678', 'MEDLINE::21633900', 'MEDLINE::21737628', …
POLDIP3	31	0.00154007	16	['MEDLINE::26514432', 'MEDLINE::25378556', 'MEDLINE::22900096', 'MEDLINE::26514432', 'MEDLINE::22121224', 'MEDLINE::25049393', 'MEDLINE::15341740', 'MEDLINE::22121224', 'MEDLINE::16984396', 'MEDLINE::17885021', 'MEDLINE::26514432', 'MEDLINE::25049393', 'MEDLINE::24330153', 'MEDLINE::25378556', 'MEDLINE::12522211', 'MEDLINE::17885021', 'MEDLINE::22900096', 'MEDLINE::26514432', 'MEDLINE::25049393',…
RBM14	13	0.00153667	17	['MEDLINE::24811242', 'MEDLINE::12810069', 'MEDLINE::20024539', 'MEDLINE::26286360', 'MEDLINE::26283796', 'MEDLINE::16227627', 'MEDLINE::11679294', 'MEDLINE::22761693', 'MEDLINE::25385835', 'MEDLINE::26306672', 'MEDLINE::25589658', 'MEDLINE::22952932', 'MEDLINE::9529527']
HNRNPA3	47	0.00153418	18	['MEDLINE::11937625', 'MEDLINE::23321469', 'MEDLINE::25846207', 'MEDLINE::1346780', 'MEDLINE::21280222', 'MEDLINE::18063567', 'MEDLINE::17919748', 'MEDLINE::18306929', 'MEDLINE::23381195', 'MEDLINE::23708087', 'MEDLINE::24823364', 'MEDLINE::21751807', 'MEDLINE::21843667', 'MEDLINE::7904972', 'MEDLINE::8093642', 'MEDLINE::8451200', 'MEDLINE::15776420', 'MEDLINE::12970443', 'MEDLINE::23827524', 'ME…
IGHMBP2	144	0.00153138	19	['MEDLINE::11031693', 'MEDLINE::15797190', 'MEDLINE::16025284', 'MEDLINE::16765827', 'MEDLINE::15248100', 'MEDLINE::15108294', 'MEDLINE::15069027', 'MEDLINE::23560007', 'MEDLINE::25091975', 'MEDLINE::25268703', 'MEDLINE::25008790', 'MEDLINE::25454169', 'MEDLINE::25568292', 'MEDLINE::26601156', 'MEDLINE::26668700', 'MEDLINE::14649931', 'MEDLINE::1302629', 'MEDLINE::14506069', 'MEDLINE::22791546', …
HNRNPK	375	0.00149436	20	['MEDLINE::12504897', 'MEDLINE::12183049', 'MEDLINE::10606272', 'MEDLINE::15039586', 'MEDLINE::10652358', 'MEDLINE::10809782', 'MEDLINE::10713453', 'MEDLINE::10506147', 'MEDLINE::15486205', 'MEDLINE::12909573', 'MEDLINE::15668997', 'MEDLINE::15471878', 'MEDLINE::11050168', 'MEDLINE::11070032', 'MEDLINE::11917126', 'MEDLINE::11713986', 'MEDLINE::12093748', 'MEDLINE::16004877', 'MEDLINE::16186123',…
RBMX	65	0.00148401	21	['MEDLINE::12761049', 'MEDLINE::15595951', 'MEDLINE::15895365', 'MEDLINE::15009664', 'MEDLINE::10332027', 'MEDLINE::23673116', 'MEDLINE::23094017', 'MEDLINE::25256757', 'MEDLINE::21604504', 'MEDLINE::18521943', 'MEDLINE::18474262', 'MEDLINE::8634703', 'MEDLINE::9598316', 'MEDLINE::9613431', 'MEDLINE::9020837', 'MEDLINE::12389739', 'MEDLINE::16677675', 'MEDLINE::17188681', 'MEDLINE::23180094', 'ME…
SRSF4	49	0.00148067	22	['MEDLINE::24743772', 'MEDLINE::22436691', 'MEDLINE::21913943', 'MEDLINE::19357165', 'MEDLINE::19597299', 'MEDLINE::19759008', 'MEDLINE::18281098', 'MEDLINE::10747030', 'MEDLINE::20639886', 'MEDLINE::17640361', 'MEDLINE::24150945', 'MEDLINE::23233666', 'MEDLINE::26308373', 'MEDLINE::7538140', 'MEDLINE::16840555', 'MEDLINE::7651409', 'MEDLINE::25884497', 'MEDLINE::22967711', 'MEDLINE::21723381', '…
DDX39A	51	0.00147497	23	['MEDLINE::15338056', 'MEDLINE::16949217', 'MEDLINE::23898070', 'MEDLINE::21388492', 'MEDLINE::22475723', 'MEDLINE::21859714', 'MEDLINE::21799930', 'MEDLINE::21994138', 'MEDLINE::20610707', 'MEDLINE::16434403', 'MEDLINE::15851104', 'MEDLINE::16500893', 'MEDLINE::20648052', 'MEDLINE::18411249', 'MEDLINE::25038626', 'MEDLINE::22071774', 'MEDLINE::7601445', 'MEDLINE::26659116', 'MEDLINE::11380625', …
GRSF1	17	0.00144837	24	['MEDLINE::15857914', 'MEDLINE::11804965', 'MEDLINE::12239318', 'MEDLINE::17967896', 'MEDLINE::23473033', 'MEDLINE::8036161', 'MEDLINE::10359774', 'MEDLINE::26518874', 'MEDLINE::26507454', 'MEDLINE::18593884', 'MEDLINE::18462695', 'MEDLINE::8751379', 'MEDLINE::17337441', 'MEDLINE::25184340', 'MEDLINE::23473034', 'MEDLINE::22708492', 'MEDLINE::19004959']
SAFB	436	0.0014132	25	['MEDLINE::12867358', 'MEDLINE::12506119', 'MEDLINE::12471027', 'MEDLINE::12192491', 'MEDLINE::12105859', 'MEDLINE::10574986', 'MEDLINE::10884380', 'MEDLINE::10900030', 'MEDLINE::10874038', 'MEDLINE::15766869', 'MEDLINE::11115513', 'MEDLINE::11003669', 'MEDLINE::11927577', 'MEDLINE::12011353', 'MEDLINE::11955285', 'MEDLINE::11687439', 'MEDLINE::11877424', 'MEDLINE::16513649', 'MEDLINE::17344082',…
API5	120	0.00135777	26	['MEDLINE::16876223', 'MEDLINE::11557113', 'MEDLINE::23768736', 'MEDLINE::23531607', 'MEDLINE::23120637', 'MEDLINE::23199328', 'MEDLINE::24067364', 'MEDLINE::24024197', 'MEDLINE::24884696', 'MEDLINE::25311257', 'MEDLINE::25555807', 'MEDLINE::26673663', 'MEDLINE::21289334', 'MEDLINE::21835824', 'MEDLINE::19821157', 'MEDLINE::19383853', 'MEDLINE::17415581', 'MEDLINE::18650282', 'MEDLINE::17827341',…
PRDX1	762	0.001357	27	['MEDLINE::12612075', 'MEDLINE::12628495', 'MEDLINE::12133848', 'MEDLINE::10515943', 'MEDLINE::10558905', 'MEDLINE::10517535', 'MEDLINE::15526713', 'MEDLINE::11747080', 'MEDLINE::15993077', 'MEDLINE::15855058', 'MEDLINE::15815041', 'MEDLINE::16240288', 'MEDLINE::16102787', 'MEDLINE::16299323', 'MEDLINE::17098281', 'MEDLINE::17392445', 'MEDLINE::17412503', 'MEDLINE::1698746', 'MEDLINE::11497302', …
ATXN1	774	0.00115847	28	['MEDLINE::12893274', 'MEDLINE::12497632', 'MEDLINE::12764052', 'MEDLINE::12368914', 'MEDLINE::12086639', 'MEDLINE::10928570', 'MEDLINE::10759181', 'MEDLINE::10556293', 'MEDLINE::10500422', 'MEDLINE::15996546', 'MEDLINE::15747371', 'MEDLINE::12757932', 'MEDLINE::12843383', 'MEDLINE::15615787', 'MEDLINE::15514462', 'MEDLINE::11018707', 'MEDLINE::11030410', 'MEDLINE::12093161', 'MEDLINE::16141372',…
HNRNPDL	2	0.00115317	29	['MEDLINE::16011250', 'MEDLINE::11705999']
TNPO2	22	0.00115096	30	['MEDLINE::21315776', 'MEDLINE::9298975', 'MEDLINE::14981248', 'MEDLINE::20379198', 'MEDLINE::24216760', 'MEDLINE::11729309', 'MEDLINE::12896982', 'MEDLINE::26060253', 'MEDLINE::21646354', 'MEDLINE::21452213', 'MEDLINE::25771974', 'MEDLINE::22497712', 'MEDLINE::17661348', 'MEDLINE::12384575', 'MEDLINE::15037768', 'MEDLINE::24780099', 'MEDLINE::22522165', 'MEDLINE::17475777', 'MEDLINE::16531491', …
DYNC1H1	80	0.00115018	31	['MEDLINE::15326253', 'MEDLINE::16648640', 'MEDLINE::23900073', 'MEDLINE::23167977', 'MEDLINE::24179174', 'MEDLINE::25140959', 'MEDLINE::25847151', 'MEDLINE::26284622', 'MEDLINE::14648226', 'MEDLINE::21268899', 'MEDLINE::22459677', 'MEDLINE::21723285', 'MEDLINE::19593442', 'MEDLINE::20889981', 'MEDLINE::20107119', 'MEDLINE::20412557', 'MEDLINE::14632200', 'MEDLINE::17509158', 'MEDLINE::17977061',…
NOP56	61	0.00114419	32	['MEDLINE::10864044', 'MEDLINE::15930015', 'MEDLINE::17412961', 'MEDLINE::12916872', 'MEDLINE::15254249', 'MEDLINE::23582672', 'MEDLINE::23140984', 'MEDLINE::24077308', 'MEDLINE::22353375', 'MEDLINE::19680535', 'MEDLINE::18776683', 'MEDLINE::19331828', 'MEDLINE::20797632', 'MEDLINE::10775111', 'MEDLINE::17381323', 'MEDLINE::23390045', 'MEDLINE::25060708', 'MEDLINE::24269018', 'MEDLINE::21683323',…
NXF5	13	0.00113782	33	['MEDLINE::26217206', 'MEDLINE::11566096', 'MEDLINE::23675524', 'MEDLINE::23871722', 'MEDLINE::23169495', 'MEDLINE::22030050', 'MEDLINE::12784308', 'MEDLINE::23686279', 'MEDLINE::21685710', 'MEDLINE::17546640', 'MEDLINE::26692488', 'MEDLINE::20096387', 'MEDLINE::20338563']
HNRNPF	78	0.00113674	34	['MEDLINE::16171461', 'MEDLINE::17148781', 'MEDLINE::16837467', 'MEDLINE::14980514', 'MEDLINE::15208309', 'MEDLINE::25212137', 'MEDLINE::25426004', 'MEDLINE::25947061', 'MEDLINE::1351867', 'MEDLINE::1351868', 'MEDLINE::22162403', 'MEDLINE::21739230', 'MEDLINE::21842651', 'MEDLINE::18978788', 'MEDLINE::18454200', 'MEDLINE::20810652', 'MEDLINE::20308064', 'MEDLINE::20526337', 'MEDLINE::17567613', '…
RNASEH2A	43	0.00113498	35	['MEDLINE::11277982', 'MEDLINE::15096500', 'MEDLINE::12065432', 'MEDLINE::21177854', 'MEDLINE::24183309', 'MEDLINE::12475934', 'MEDLINE::16357557', 'MEDLINE::24780198', 'MEDLINE::25769924', 'MEDLINE::24963350', 'MEDLINE::23259178', 'MEDLINE::21841144', 'MEDLINE::18754903', 'MEDLINE::8501493', 'MEDLINE::15653640', 'MEDLINE::12016146', 'MEDLINE::10982888', 'MEDLINE::16423552', 'MEDLINE::14968418', …
SRSF9	49	0.0011286	36	['MEDLINE::12738786', 'MEDLINE::23592547', 'MEDLINE::23275536', 'MEDLINE::25056543', 'MEDLINE::22205602', 'MEDLINE::18281098', 'MEDLINE::17548433', 'MEDLINE::11352910', 'MEDLINE::11179230', 'MEDLINE::11875052', 'MEDLINE::10196175', 'MEDLINE::20616573', 'MEDLINE::16956592', 'MEDLINE::17176074', 'MEDLINE::20376328', 'MEDLINE::22178073', 'MEDLINE::15695522', 'MEDLINE::11118435', 'MEDLINE::15345239',…
TRA2B	61	0.00111584	37	['MEDLINE::12761049', 'MEDLINE::15069551', 'MEDLINE::10931943', 'MEDLINE::15563401', 'MEDLINE::16461336', 'MEDLINE::16943417', 'MEDLINE::14990790', 'MEDLINE::14729963', 'MEDLINE::12915451', 'MEDLINE::23932931', 'MEDLINE::23935626', 'MEDLINE::24658338', 'MEDLINE::24952301', 'MEDLINE::22405059', 'MEDLINE::17673517', 'MEDLINE::16308321', 'MEDLINE::15210204', 'MEDLINE::17176074', 'MEDLINE::21102462',…
SRSF10	63	0.00111377	38	['MEDLINE::16135820', 'MEDLINE::24324808', 'MEDLINE::24857664', 'MEDLINE::25091051', 'MEDLINE::25855206', 'MEDLINE::14765198', 'MEDLINE::19561594', 'MEDLINE::19686582', 'MEDLINE::17427975', 'MEDLINE::18682395', 'MEDLINE::18794844', 'MEDLINE::20854478', 'MEDLINE::17936706', 'MEDLINE::19386262', 'MEDLINE::21135127', 'MEDLINE::24710272', 'MEDLINE::21642215', 'MEDLINE::26484059', 'MEDLINE::3883356', …
SRSF7	79	0.00111054	39	['MEDLINE::10809782', 'MEDLINE::12826680', 'MEDLINE::17137791', 'MEDLINE::11285241', 'MEDLINE::15210956', 'MEDLINE::23018034', 'MEDLINE::2435660', 'MEDLINE::14684736', 'MEDLINE::21621594', 'MEDLINE::22677170', 'MEDLINE::19924249', 'MEDLINE::20227104', 'MEDLINE::18281098', 'MEDLINE::8769651', 'MEDLINE::6801426', 'MEDLINE::9130721', 'MEDLINE::9761791', 'MEDLINE::10432394', 'MEDLINE::16376455', 'MED…
SRRM2	22	0.00110588	40	['MEDLINE::16761280', 'MEDLINE::15358154', 'MEDLINE::15735603', 'MEDLINE::19789211', 'MEDLINE::17176074', 'MEDLINE::23127794', 'MEDLINE::17577209', 'MEDLINE::10668804', 'MEDLINE::23754964', 'MEDLINE::23684312', 'MEDLINE::20161708', 'MEDLINE::9531537', 'MEDLINE::15024032', 'MEDLINE::14578391', 'MEDLINE::18775984', 'MEDLINE::12941912', 'MEDLINE::25740649', 'MEDLINE::26135620', 'MEDLINE::19854871', …
PTBP3	36	0.00110377	41	['MEDLINE::25380227', 'MEDLINE::19441079', 'MEDLINE::18161298', 'MEDLINE::17949685', 'MEDLINE::7838181', 'MEDLINE::11056394', 'MEDLINE::10207106', 'MEDLINE::19833868', 'MEDLINE::19912579', 'MEDLINE::18683239', 'MEDLINE::25793727', 'MEDLINE::12163175', 'MEDLINE::25547292', 'MEDLINE::24618292', 'MEDLINE::23790589', 'MEDLINE::26443314', 'MEDLINE::22249293', 'MEDLINE::25119103', 'MEDLINE::25940628', …
IPO5	90	0.00109834	42	['MEDLINE::12471376', 'MEDLINE::10799599', 'MEDLINE::10660567', 'MEDLINE::15949672', 'MEDLINE::16192402', 'MEDLINE::16402149', 'MEDLINE::17005651', 'MEDLINE::11278742', 'MEDLINE::15364420', 'MEDLINE::15113842', 'MEDLINE::15450197', 'MEDLINE::23075911', 'MEDLINE::24798243', 'MEDLINE::25137373', 'MEDLINE::25648438', 'MEDLINE::26488411', 'MEDLINE::2125285', 'MEDLINE::22066813', 'MEDLINE::18562802', …
BICC1	50	0.00109507	43	['MEDLINE::24122810', 'MEDLINE::25715394', 'MEDLINE::21922595', 'MEDLINE::18182784', 'MEDLINE::18235136', 'MEDLINE::9895380', 'MEDLINE::10919391', 'MEDLINE::19076301', 'MEDLINE::20215348', 'MEDLINE::20412683', 'MEDLINE::2123463', 'MEDLINE::17981137', 'MEDLINE::20446458', 'MEDLINE::25335978', 'MEDLINE::24062572', 'MEDLINE::22910460', 'MEDLINE::24594709', 'MEDLINE::24789909', 'MEDLINE::25358387', '…
DDX46	72	0.00109197	44	['MEDLINE::11927574', 'MEDLINE::16968703', 'MEDLINE::14713954', 'MEDLINE::14610285', 'MEDLINE::23625445', 'MEDLINE::2349233', 'MEDLINE::22968048', 'MEDLINE::22820841', 'MEDLINE::25867071', 'MEDLINE::22404686', 'MEDLINE::1922071', 'MEDLINE::8566755', 'MEDLINE::8065365', 'MEDLINE::11923844', 'MEDLINE::11867545', 'MEDLINE::15351786', 'MEDLINE::12691532', 'MEDLINE::19406162', 'MEDLINE::20226086', 'ME…
YTHDC1	22	0.00109032	45	['MEDLINE::25201973', 'MEDLINE::25242552', 'MEDLINE::25389274', 'MEDLINE::20167602', 'MEDLINE::20089196', 'MEDLINE::10973987', 'MEDLINE::24265852', 'MEDLINE::11118435', 'MEDLINE::15175272', 'MEDLINE::15345239', 'MEDLINE::26379027', 'MEDLINE::10564280', 'MEDLINE::12755701', 'MEDLINE::23865345', 'MEDLINE::23765422', 'MEDLINE::20686370', 'MEDLINE::9473574', 'MEDLINE::16917945', 'MEDLINE::24206186', …
ZFP36L2	93	0.00107897	46	['MEDLINE::12193598', 'MEDLINE::17207279', 'MEDLINE::14981510', 'MEDLINE::23843742', 'MEDLINE::23748442', 'MEDLINE::24372483', 'MEDLINE::24506560', 'MEDLINE::24697206', 'MEDLINE::24830504', 'MEDLINE::25565391', 'MEDLINE::21109922', 'MEDLINE::22409447', 'MEDLINE::1996120', 'MEDLINE::18827284', 'MEDLINE::10652129', 'MEDLINE::12566248', 'MEDLINE::12379641', 'MEDLINE::16452120', 'MEDLINE::19633199', …
DDX27	33	0.00107283	47	['MEDLINE::25742747', 'MEDLINE::17554688', 'MEDLINE::8608946', 'MEDLINE::8657561', 'MEDLINE::22233490', 'MEDLINE::25825154', 'MEDLINE::11181858', 'MEDLINE::16449635', 'MEDLINE::11911362', 'MEDLINE::1956796', 'MEDLINE::8111024', 'MEDLINE::8247005', 'MEDLINE::7692973', 'MEDLINE::8774901', 'MEDLINE::15919224', 'MEDLINE::26067772', 'MEDLINE::2642907', 'MEDLINE::17329143', 'MEDLINE::21572846', 'MEDLIN…
SF3B4	142	0.0010705	48	['MEDLINE::1584791', 'MEDLINE::15351706', 'MEDLINE::12015979', 'MEDLINE::15963469', 'MEDLINE::16407334', 'MEDLINE::17046291', 'MEDLINE::16923959', 'MEDLINE::15312772', 'MEDLINE::23568615', 'MEDLINE::23236153', 'MEDLINE::24244416', 'MEDLINE::24781015', 'MEDLINE::25281659', 'MEDLINE::25337072', 'MEDLINE::26227038', 'MEDLINE::22323480', 'MEDLINE::22541558', 'MEDLINE::22535589', 'MEDLINE::20019802', …
KIN	60	0.00106519	49	['MEDLINE::12754299', 'MEDLINE::12359749', 'MEDLINE::11880372', 'MEDLINE::24140279', 'MEDLINE::2558506', 'MEDLINE::221910', 'MEDLINE::19301887', 'MEDLINE::8954809', 'MEDLINE::9466698', 'MEDLINE::3643730', 'MEDLINE::9092924', 'MEDLINE::9266022', 'MEDLINE::9535122', 'MEDLINE::10964102', 'MEDLINE::11604067', 'MEDLINE::15147838', 'MEDLINE::16636754', 'MEDLINE::24335506', 'MEDLINE::21980430', 'MEDLINE…
SKIV2L	71	0.00106179	50	['MEDLINE::16043509', 'MEDLINE::11274172', 'MEDLINE::11487501', 'MEDLINE::11438647', 'MEDLINE::15210109', 'MEDLINE::23845736', 'MEDLINE::2349233', 'MEDLINE::23953113', 'MEDLINE::23260260', 'MEDLINE::24093919', 'MEDLINE::24269672', 'MEDLINE::24816701', 'MEDLINE::26081444', 'MEDLINE::17338827', 'MEDLINE::18042677', 'MEDLINE::7759100', 'MEDLINE::9311832', 'MEDLINE::10805743', 'MEDLINE::10774746', 'M…
TSR1	56	0.00105451	51	['MEDLINE::10743615', 'MEDLINE::10477180', 'MEDLINE::23874219', 'MEDLINE::23155501', 'MEDLINE::24675886', 'MEDLINE::353514', 'MEDLINE::21283762', 'MEDLINE::19671700', 'MEDLINE::20453830', 'MEDLINE::18210152', 'MEDLINE::8798620', 'MEDLINE::9233801', 'MEDLINE::16166092', 'MEDLINE::10196219', 'MEDLINE::18855616', 'MEDLINE::20648752', 'MEDLINE::17650455', 'MEDLINE::20215468', 'MEDLINE::22824241', 'ME…
CTU1	84	0.00105268	52	['MEDLINE::12468742', 'MEDLINE::16117535', 'MEDLINE::23874237', 'MEDLINE::24774365', 'MEDLINE::24659101', 'MEDLINE::24530533', 'MEDLINE::25024216', 'MEDLINE::26065883', 'MEDLINE::18339846', 'MEDLINE::10671662', 'MEDLINE::15774309', 'MEDLINE::11430427', 'MEDLINE::10952023', 'MEDLINE::14997204', 'MEDLINE::12858355', 'MEDLINE::14647430', 'MEDLINE::12879010', 'MEDLINE::19337729', 'MEDLINE::16856804',…
LRRFIP1	50	0.00102366	53	['MEDLINE::15952741', 'MEDLINE::10366446', 'MEDLINE::23880186', 'MEDLINE::25078264', 'MEDLINE::21795503', 'MEDLINE::19559015', 'MEDLINE::20586614', 'MEDLINE::10781063', 'MEDLINE::10713156', 'MEDLINE::11432838', 'MEDLINE::19265123', 'MEDLINE::23099021', 'MEDLINE::23029284', 'MEDLINE::24690174', 'MEDLINE::25904638', 'MEDLINE::9506991', 'MEDLINE::24410571', 'MEDLINE::26047573', 'MEDLINE::26045710', …
HNRNPC	18	0.000778	54	['MEDLINE::12688537', 'MEDLINE::17071612', 'MEDLINE::26614667', 'MEDLINE::19004954', 'MEDLINE::17028265', 'MEDLINE::16010978', 'MEDLINE::25447737', 'MEDLINE::24978890', 'MEDLINE::24884503', 'MEDLINE::22949171', 'MEDLINE::19029002', 'MEDLINE::25878250', 'MEDLINE::22907752', 'MEDLINE::18494499', 'MEDLINE::24035753', 'MEDLINE::19628962', 'MEDLINE::18296503', 'MEDLINE::21774814']
RAVER2	6	0.000776	55	['MEDLINE::22561236', 'MEDLINE::19962980', 'MEDLINE::22153504', 'MEDLINE::25637521', 'MEDLINE::16051233', 'MEDLINE::22146317']
HNRNPR	27	0.000776	56	['MEDLINE::12183049', 'MEDLINE::10734137', 'MEDLINE::11100898', 'MEDLINE::11352648', 'MEDLINE::12147250', 'MEDLINE::21280222', 'MEDLINE::15798208', 'MEDLINE::19015982', 'MEDLINE::20167579', 'MEDLINE::21652774', 'MEDLINE::25338097', 'MEDLINE::12376575', 'MEDLINE::11051545', 'MEDLINE::15265690', 'MEDLINE::23967313', 'MEDLINE::26444903', 'MEDLINE::19902070', 'MEDLINE::21080485', 'MEDLINE::15858414',…
RBM42	3	0.000775	57	['MEDLINE::19170760', 'MEDLINE::21107721', 'MEDLINE::23437009']
HNRNPA0	17	0.000775	58	['MEDLINE::18218858', 'MEDLINE::19273590', 'MEDLINE::23452377', 'MEDLINE::7585247', 'MEDLINE::26541544', 'MEDLINE::26062847', 'MEDLINE::25820142', 'MEDLINE::25716654', 'MEDLINE::23007704', 'MEDLINE::15680582', 'MEDLINE::25335167', 'MEDLINE::20932473', 'MEDLINE::12456657', 'MEDLINE::24532040', 'MEDLINE::24246049', 'MEDLINE::20599781', 'MEDLINE::8152927']
ATXN1L	9	0.000773	59	['MEDLINE::19541676', 'MEDLINE::17322884', 'MEDLINE::23555280', 'MEDLINE::20628574', 'MEDLINE::21475249', 'MEDLINE::22014525', 'MEDLINE::19085187', 'MEDLINE::16121196', 'MEDLINE::23583610']
APTX	145	0.000773	60	['MEDLINE::12196655', 'MEDLINE::15596775', 'MEDLINE::15651351', 'MEDLINE::11170899', 'MEDLINE::17240329', 'MEDLINE::16547001', 'MEDLINE::15356686', 'MEDLINE::12119013', 'MEDLINE::15365154', 'MEDLINE::22992732', 'MEDLINE::24777061', 'MEDLINE::25867024', 'MEDLINE::26285866', 'MEDLINE::26208712', 'MEDLINE::14506070', 'MEDLINE::21984208', 'MEDLINE::19096106', 'MEDLINE::18403580', 'MEDLINE::17917453',…
PCBP1	136	0.000773	61	['MEDLINE::12414943', 'MEDLINE::12504897', 'MEDLINE::10608888', 'MEDLINE::12062814', 'MEDLINE::17085453', 'MEDLINE::12890803', 'MEDLINE::10101190', 'MEDLINE::2376599', 'MEDLINE::23173782', 'MEDLINE::24577199', 'MEDLINE::24889597', 'MEDLINE::25389050', 'MEDLINE::26116532', 'MEDLINE::2905426', 'MEDLINE::14612387', 'MEDLINE::22801551', 'MEDLINE::21930702', 'MEDLINE::18441016', 'MEDLINE::17622584', '…
RTCB	64	0.000772	62	['MEDLINE::12469345', 'MEDLINE::10840040', 'MEDLINE::11706056', 'MEDLINE::23574715', 'MEDLINE::7579684', 'MEDLINE::15389641', 'MEDLINE::16537926', 'MEDLINE::24218597', 'MEDLINE::25753667', 'MEDLINE::25429148', 'MEDLINE::25366321', 'MEDLINE::26530439', 'MEDLINE::9341120', 'MEDLINE::8408063', 'MEDLINE::12721296', 'MEDLINE::10454559', 'MEDLINE::16485279', 'MEDLINE::7876204', 'MEDLINE::1379699', 'MED…
SMN2	567	0.000772	63	['MEDLINE::12673282', 'MEDLINE::12427907', 'MEDLINE::12210580', 'MEDLINE::10931943', 'MEDLINE::15526170', 'MEDLINE::15804053', 'MEDLINE::11839954', 'MEDLINE::11733135', 'MEDLINE::11925564', 'MEDLINE::11791208', 'MEDLINE::16951947', 'MEDLINE::10980532', 'MEDLINE::11336398', 'MEDLINE::11147573', 'MEDLINE::11464239', 'MEDLINE::16651888', 'MEDLINE::16481599', 'MEDLINE::15304326', 'MEDLINE::14764971',…
RNASEH2B	29	0.000772	64	['MEDLINE::24391517', 'MEDLINE::21245041', 'MEDLINE::17491591', 'MEDLINE::25136105', 'MEDLINE::24183309', 'MEDLINE::26182405', 'MEDLINE::25824974', 'MEDLINE::26581299', 'MEDLINE::15207906', 'MEDLINE::24812152', 'MEDLINE::25243380', 'MEDLINE::25769924', 'MEDLINE::18754903', 'MEDLINE::25582466', 'MEDLINE::26632864', 'MEDLINE::22882256', 'MEDLINE::19015152', 'MEDLINE::10559191', 'MEDLINE::17846997',…
RBMXL2	9	0.000771	65	['MEDLINE::12761049', 'MEDLINE::15595951', 'MEDLINE::12389739', 'MEDLINE::10749975', 'MEDLINE::10958650', 'MEDLINE::19893608', 'MEDLINE::14996998', 'MEDLINE::19008143', 'MEDLINE::18562473']
EWSR1	1000	0.000771	66	['MEDLINE::12459554', 'MEDLINE::12169678', 'MEDLINE::15188147', 'MEDLINE::10949935', 'MEDLINE::10716155', 'MEDLINE::10537274', 'MEDLINE::10523652', 'MEDLINE::10493837', 'MEDLINE::15748890', 'MEDLINE::15743974', 'MEDLINE::12874036', 'MEDLINE::15735734', 'MEDLINE::11709708', 'MEDLINE::12049818', 'MEDLINE::11776597', 'MEDLINE::11679946', 'MEDLINE::11973649', 'MEDLINE::16157025', 'MEDLINE::16878147',…
HNRNPH3	85	0.000771	67	['MEDLINE::1609954', 'MEDLINE::1647137', 'MEDLINE::23647800', 'MEDLINE::2349804', 'MEDLINE::3479635', 'MEDLINE::1394911', 'MEDLINE::21324547', 'MEDLINE::18672685', 'MEDLINE::1883861', 'MEDLINE::2026700', 'MEDLINE::7564298', 'MEDLINE::912026', 'MEDLINE::9542952', 'MEDLINE::8934309', 'MEDLINE::9794289', 'MEDLINE::12820455', 'MEDLINE::11004512', 'MEDLINE::1961200', 'MEDLINE::20355565', 'MEDLINE::243…
ZNF638	11	0.000771	68	['MEDLINE::23456168', 'MEDLINE::26314924', 'MEDLINE::9178570', 'MEDLINE::21602272', 'MEDLINE::25875936', 'MEDLINE::12824700', 'MEDLINE::25024404', 'MEDLINE::23176568', 'MEDLINE::8647861', 'MEDLINE::9757574', 'MEDLINE::8670298']
TSEN2	8	0.000771	69	['MEDLINE::23562994', 'MEDLINE::26362651', 'MEDLINE::15109492', 'MEDLINE::20956791', 'MEDLINE::20952379', 'MEDLINE::17041235', 'MEDLINE::16595010', 'MEDLINE::20803644']
HNRNPL	124	0.00077	70	['MEDLINE::10809782', 'MEDLINE::16172127', 'MEDLINE::11517223', 'MEDLINE::10454633', 'MEDLINE::23396972', 'MEDLINE::23782695', 'MEDLINE::23161687', 'MEDLINE::24658338', 'MEDLINE::24844182', 'MEDLINE::25623890', 'MEDLINE::26051023', 'MEDLINE::25821920', 'MEDLINE::21280222', 'MEDLINE::21194727', 'MEDLINE::22523384', 'MEDLINE::18640985', 'MEDLINE::19273590', 'MEDLINE::20972334', 'MEDLINE::20122404',…
TSEN54	28	0.00077	71	['MEDLINE::23562994', 'MEDLINE::26701950', 'MEDLINE::21273289', 'MEDLINE::20635367', 'MEDLINE::16710424', 'MEDLINE::2341150', 'MEDLINE::7519304', 'MEDLINE::17166513', 'MEDLINE::23929733', 'MEDLINE::21468723', 'MEDLINE::20809206', 'MEDLINE::15109492', 'MEDLINE::24938831', 'MEDLINE::20956791', 'MEDLINE::21246566', 'MEDLINE::20952379', 'MEDLINE::24886362', 'MEDLINE::24273093', 'MEDLINE::26423011', '…
CWF19L1	3	0.000769	72	['MEDLINE::25361784', 'MEDLINE::24785259', 'MEDLINE::23477746']
EIF2B3	24	0.000769	73	['MEDLINE::15776425', 'MEDLINE::17388942', 'MEDLINE::24083598', 'MEDLINE::24156912', 'MEDLINE::22312164', 'MEDLINE::22001173', 'MEDLINE::10900014', 'MEDLINE::25089094', 'MEDLINE::25761052', 'MEDLINE::17269735', 'MEDLINE::16998732', 'MEDLINE::25135182', 'MEDLINE::291924', 'MEDLINE::3995043', 'MEDLINE::15986317', 'MEDLINE::26162493', 'MEDLINE::25079571', 'MEDLINE::8336705', 'MEDLINE::23115207', 'ME…
TEX13A	2	0.000769	74	['MEDLINE::14531651', 'MEDLINE::21256132']
THOC5	34	0.000768	75	['MEDLINE::15451025', 'MEDLINE::16909111', 'MEDLINE::23685434', 'MEDLINE::25376987', 'MEDLINE::21828100', 'MEDLINE::19059247', 'MEDLINE::20447559', 'MEDLINE::15133499', 'MEDLINE::15221008', 'MEDLINE::19015024', 'MEDLINE::23222130', 'MEDLINE::22893130', 'MEDLINE::24618812', 'MEDLINE::24267292', 'MEDLINE::24315442', 'MEDLINE::24023261', 'MEDLINE::23299939', 'MEDLINE::25628355', 'MEDLINE::10597251',…
NUP153	188	0.000768	76	['MEDLINE::12894213', 'MEDLINE::12138183', 'MEDLINE::10749866', 'MEDLINE::15229283', 'MEDLINE::11684705', 'MEDLINE::16180235', 'MEDLINE::16061210', 'MEDLINE::16730000', 'MEDLINE::11448991', 'MEDLINE::10318766', 'MEDLINE::23007389', 'MEDLINE::23028330', 'MEDLINE::23951130', 'MEDLINE::24130490', 'MEDLINE::25137373', 'MEDLINE::25674790', 'MEDLINE::25744187', 'MEDLINE::22159084', 'MEDLINE::21820363',…
RBM15B	5	0.000768	77	['MEDLINE::19586903', 'MEDLINE::16129689', 'MEDLINE::20828777', 'MEDLINE::21044963', 'MEDLINE::21106733']
FYTTD1	7	0.000767	78	['MEDLINE::19836239', 'MEDLINE::22847827', 'MEDLINE::21814512', 'MEDLINE::15463477', 'MEDLINE::25002039', 'MEDLINE::22558447', 'MEDLINE::19818339']
ZRSR2	44	0.000766	79	['MEDLINE::10330123', 'MEDLINE::24478001', 'MEDLINE::24136165', 'MEDLINE::25964599', 'MEDLINE::26769228', 'MEDLINE::22389253', 'MEDLINE::22433941', 'MEDLINE::17900760', 'MEDLINE::20431183', 'MEDLINE::16196087', 'MEDLINE::16467151', 'MEDLINE::18671296', 'MEDLINE::17618730', 'MEDLINE::25595890', 'MEDLINE::24566986', 'MEDLINE::23007817', 'MEDLINE::23057675', 'MEDLINE::24304025', 'MEDLINE::25984647',…
XPO1	1000	0.000766	80	['MEDLINE::12821673', 'MEDLINE::12791702', 'MEDLINE::12896976', 'MEDLINE::10969074', 'MEDLINE::12528177', 'MEDLINE::12729924', 'MEDLINE::12749860', 'MEDLINE::12724356', 'MEDLINE::12676944', 'MEDLINE::12612080', 'MEDLINE::12376568', 'MEDLINE::12100563', 'MEDLINE::12426392', 'MEDLINE::12417134', 'MEDLINE::10488331', 'MEDLINE::10523319', 'MEDLINE::10791968', 'MEDLINE::15121849', 'MEDLINE::15117954',…
NSUN3	2	0.000765	81	['MEDLINE::23816522', 'MEDLINE::21151896']
ZC3H14	26	0.000764	82	['MEDLINE::10899981', 'MEDLINE::12057192', 'MEDLINE::22484098', 'MEDLINE::21734151', 'MEDLINE::19303045', 'MEDLINE::17630287', 'MEDLINE::12721844', 'MEDLINE::21355046', 'MEDLINE::24081329', 'MEDLINE::26448198', 'MEDLINE::12119375', 'MEDLINE::23872066', 'MEDLINE::22614829', 'MEDLINE::25980665', 'MEDLINE::19273536', 'MEDLINE::16573525', 'MEDLINE::24671764', 'MEDLINE::24789627', 'MEDLINE::22930732',…
SON	85	0.000764	83	['MEDLINE::10470851', 'MEDLINE::10523319', 'MEDLINE::10544147', 'MEDLINE::11104765', 'MEDLINE::16783364', 'MEDLINE::15574330', 'MEDLINE::15479811', 'MEDLINE::10197987', 'MEDLINE::1424986', 'MEDLINE::21576265', 'MEDLINE::21576266', 'MEDLINE::22713323', 'MEDLINE::21949122', 'MEDLINE::19033377', 'MEDLINE::10562553', 'MEDLINE::10843754', 'MEDLINE::10537288', 'MEDLINE::15459192', 'MEDLINE::12686617', …
KPNB1	38	0.000764	84	['MEDLINE::12606758', 'MEDLINE::10965137', 'MEDLINE::16414015', 'MEDLINE::12969431', 'MEDLINE::24830394', 'MEDLINE::25631615', 'MEDLINE::18398821', 'MEDLINE::17523140', 'MEDLINE::24929863', 'MEDLINE::26399853', 'MEDLINE::9211913', 'MEDLINE::3606146', 'MEDLINE::25378700', 'MEDLINE::23906023', 'MEDLINE::25696812', 'MEDLINE::23164933', 'MEDLINE::25890085', 'MEDLINE::9309132', 'MEDLINE::15543619', 'M…
DDX19B	42	0.000763	85	['MEDLINE::15574330', 'MEDLINE::23816991', 'MEDLINE::25385343', 'MEDLINE::26675721', 'MEDLINE::21576266', 'MEDLINE::19208808', 'MEDLINE::19244245', 'MEDLINE::9564047', 'MEDLINE::19805289', 'MEDLINE::19786495', 'MEDLINE::18397738', 'MEDLINE::18630756', 'MEDLINE::17971306', 'MEDLINE::25670768', 'MEDLINE::17272721', 'MEDLINE::11867546', 'MEDLINE::23918387', 'MEDLINE::23485437', 'MEDLINE::22615357', …
RAE1	217	0.000763	86	['MEDLINE::12524544', 'MEDLINE::12208942', 'MEDLINE::12417728', 'MEDLINE::16027110', 'MEDLINE::15615787', 'MEDLINE::15629720', 'MEDLINE::16000379', 'MEDLINE::11104765', 'MEDLINE::12006668', 'MEDLINE::16254345', 'MEDLINE::16479161', 'MEDLINE::16355229', 'MEDLINE::16769980', 'MEDLINE::11224525', 'MEDLINE::11296238', 'MEDLINE::11520456', 'MEDLINE::11356964', 'MEDLINE::16618971', 'MEDLINE::16856867',…
C12orf65	14	0.000762	87	['MEDLINE::26187298', 'MEDLINE::20598281', 'MEDLINE::25233460', 'MEDLINE::24284555', 'MEDLINE::23188110', 'MEDLINE::24424123', 'MEDLINE::25995486', 'MEDLINE::25519960', 'MEDLINE::26556829', 'MEDLINE::25519961', 'MEDLINE::24198383', 'MEDLINE::22688947', 'MEDLINE::24080142', 'MEDLINE::22821833']
ENDOU	406	0.000762	88	['MEDLINE::12858418', 'MEDLINE::12431400', 'MEDLINE::12229126', 'MEDLINE::10644981', 'MEDLINE::10825006', 'MEDLINE::15306823', 'MEDLINE::10523652', 'MEDLINE::15782069', 'MEDLINE::1572636', 'MEDLINE::11070939', 'MEDLINE::11986375', 'MEDLINE::15949578', 'MEDLINE::16112453', 'MEDLINE::16170802', 'MEDLINE::1606561', 'MEDLINE::16230353', 'MEDLINE::16787876', 'MEDLINE::11165258', 'MEDLINE::11150604', '…
THOC2	79	0.000761	89	['MEDLINE::1325960', 'MEDLINE::23503105', 'MEDLINE::22964977', 'MEDLINE::25626111', 'MEDLINE::25974313', 'MEDLINE::19475957', 'MEDLINE::20538511', 'MEDLINE::6777300', 'MEDLINE::5575138', 'MEDLINE::499145', 'MEDLINE::567836', 'MEDLINE::16471980', 'MEDLINE::15133499', 'MEDLINE::15388145', 'MEDLINE::12034490', 'MEDLINE::25000477', 'MEDLINE::23222130', 'MEDLINE::24355687', 'MEDLINE::24733578', 'MEDLI…
RNPS1	605	0.000761	90	['MEDLINE::12565863', 'MEDLINE::12615332', 'MEDLINE::12414731', 'MEDLINE::12134081', 'MEDLINE::10799890', 'MEDLINE::10629038', 'MEDLINE::10710371', 'MEDLINE::10477180', 'MEDLINE::15652472', 'MEDLINE::15684334', 'MEDLINE::15474286', 'MEDLINE::15563401', 'MEDLINE::11809895', 'MEDLINE::11779509', 'MEDLINE::12027452', 'MEDLINE::16314458', 'MEDLINE::16005179', 'MEDLINE::16135820', 'MEDLINE::1625348', …
THRAP3	22	0.000751	91	['MEDLINE::15735689', 'MEDLINE::23778535', 'MEDLINE::24983324', 'MEDLINE::26000771', 'MEDLINE::21334929', 'MEDLINE::20123736', 'MEDLINE::18794151', 'MEDLINE::24100041', 'MEDLINE::25326322', 'MEDLINE::26261210', 'MEDLINE::12093747', 'MEDLINE::20932480', 'MEDLINE::23525231', 'MEDLINE::22424773', 'MEDLINE::24819052', 'MEDLINE::24043798', 'MEDLINE::23616356', 'MEDLINE::17095540', 'MEDLINE::15150259',…
AFF2	224	0.00075	92	['MEDLINE::1625620', 'MEDLINE::17196195', 'MEDLINE::1723073', 'MEDLINE::12207950', 'MEDLINE::14670728', 'MEDLINE::103341', 'MEDLINE::10196698', 'MEDLINE::24406232', 'MEDLINE::24490403', 'MEDLINE::2470777', 'MEDLINE::24727379', 'MEDLINE::25256661', 'MEDLINE::26275910', 'MEDLINE::26728555', 'MEDLINE::2931313', 'MEDLINE::3501184', 'MEDLINE::3257251', 'MEDLINE::3537459', 'MEDLINE::14289970', 'MEDLINE…
DDX52	26	0.000742	93	['MEDLINE::10705369', 'MEDLINE::12054531', 'MEDLINE::21797982', 'MEDLINE::19374514', 'MEDLINE::8896267', 'MEDLINE::10708550', 'MEDLINE::15013450', 'MEDLINE::20941364', 'MEDLINE::22375910', 'MEDLINE::21883701', 'MEDLINE::9571634', 'MEDLINE::17218081', 'MEDLINE::24947498', 'MEDLINE::23630256', 'MEDLINE::19486294', 'MEDLINE::22178801', 'MEDLINE::8529880', 'MEDLINE::11124703', 'MEDLINE::18833290', 'M…
TDRKH	29	0.000738	94	['MEDLINE::24586802', 'MEDLINE::26474455', 'MEDLINE::7941739', 'MEDLINE::7503813', 'MEDLINE::15213438', 'MEDLINE::16772403', 'MEDLINE::23667531', 'MEDLINE::7829090', 'MEDLINE::12932328', 'MEDLINE::23714778', 'MEDLINE::23110899', 'MEDLINE::19918066', 'MEDLINE::21570389', 'MEDLINE::8954779', 'MEDLINE::9799600', 'MEDLINE::10842088', 'MEDLINE::10767542', 'MEDLINE::11438655', 'MEDLINE::14973162', 'MED…
SPEN	54	0.000731	95	['MEDLINE::16583136', 'MEDLINE::12897056', 'MEDLINE::23778141', 'MEDLINE::25843628', 'MEDLINE::26190100', 'MEDLINE::20393883', 'MEDLINE::15596016', 'MEDLINE::15239844', 'MEDLINE::20974256', 'MEDLINE::17457934', 'MEDLINE::17588724', 'MEDLINE::23621499', 'MEDLINE::25872184', 'MEDLINE::26297734', 'MEDLINE::26190105', 'MEDLINE::15778499', 'MEDLINE::15824732', 'MEDLINE::17234755', 'MEDLINE::1102518', …
ZFR	43	0.000729	96	['MEDLINE::11283266', 'MEDLINE::24297044', 'MEDLINE::23917858', 'MEDLINE::25476027', 'MEDLINE::1989979', 'MEDLINE::18820002', 'MEDLINE::11574164', 'MEDLINE::16027085', 'MEDLINE::16306087', 'MEDLINE::16277607', 'MEDLINE::19633199', 'MEDLINE::21385769', 'MEDLINE::22732570', 'MEDLINE::21849325', 'MEDLINE::8969893', 'MEDLINE::15798961', 'MEDLINE::12600995', 'MEDLINE::10556783', 'MEDLINE::15128515', '…
RPL10A	59	0.000641	97	['MEDLINE::12695118', 'MEDLINE::12694581', 'MEDLINE::11254388', 'MEDLINE::12933804', 'MEDLINE::24394404', 'MEDLINE::25231762', 'MEDLINE::12962325', 'MEDLINE::20885380', 'MEDLINE::21126361', 'MEDLINE::20116044', 'MEDLINE::10779486', 'MEDLINE::1448059', 'MEDLINE::19013281', 'MEDLINE::22875974', 'MEDLINE::24385218', 'MEDLINE::24940801', 'MEDLINE::26690742', 'MEDLINE::8504423', 'MEDLINE::6790290', 'M…
NONO	239	0.000398	98	['MEDLINE::12417296', 'MEDLINE::10705299', 'MEDLINE::10605820', 'MEDLINE::15632305', 'MEDLINE::15790595', 'MEDLINE::11710964', 'MEDLINE::11897684', 'MEDLINE::16281171', 'MEDLINE::15984930', 'MEDLINE::10995262', 'MEDLINE::11313942', 'MEDLINE::16938321', 'MEDLINE::23828314', 'MEDLINE::23324741', 'MEDLINE::23212346', 'MEDLINE::228070', 'MEDLINE::24798243', 'MEDLINE::24424871', 'MEDLINE::24910011', '…
PCBP3	9	0.000397	99	['MEDLINE::14612387', 'MEDLINE::17625070', 'MEDLINE::23640898', 'MEDLINE::15527976', 'MEDLINE::19914360', 'MEDLINE::22521865', 'MEDLINE::18453338', 'MEDLINE::23938467', 'MEDLINE::25463520']
PTBP1	825	0.000396	100	['MEDLINE::10516017', 'MEDLINE::15228089', 'MEDLINE::10094304', 'MEDLINE::10911989', 'MEDLINE::10777082', 'MEDLINE::10629055', 'MEDLINE::10728679', 'MEDLINE::10518224', 'MEDLINE::15684381', 'MEDLINE::15557227', 'MEDLINE::1179548', 'MEDLINE::11602719', 'MEDLINE::15974837', 'MEDLINE::15823607', 'MEDLINE::16109372', 'MEDLINE::16157124', 'MEDLINE::16290179', 'MEDLINE::16847065', 'MEDLINE::16769980', …
DAZAP1	30	0.000396	101	['MEDLINE::23111326', 'MEDLINE::24452013', 'MEDLINE::21253568', 'MEDLINE::15744350', 'MEDLINE::16772659', 'MEDLINE::16848763', 'MEDLINE::18391021', 'MEDLINE::23658607', 'MEDLINE::23738518', 'MEDLINE::21826788', 'MEDLINE::21576381', 'MEDLINE::11604102', 'MEDLINE::25662218', 'MEDLINE::22001406', 'MEDLINE::10857750', 'MEDLINE::16209998', 'MEDLINE::12185095', 'MEDLINE::17898785', 'MEDLINE::19285026',…
RAVER1	18	0.000395	102	['MEDLINE::12531924', 'MEDLINE::22817740', 'MEDLINE::19962980', 'MEDLINE::14633994', 'MEDLINE::19033374', 'MEDLINE::17096167', 'MEDLINE::16936729', 'MEDLINE::21633983', 'MEDLINE::22153504', 'MEDLINE::16051233', 'MEDLINE::17931803', 'MEDLINE::22709580', 'MEDLINE::11724819', 'MEDLINE::15916540', 'MEDLINE::23390309', 'MEDLINE::19523901', 'MEDLINE::19523894', 'MEDLINE::18061163']
HNRNPD	341	0.000395	103	['MEDLINE::12504897', 'MEDLINE::12108548', 'MEDLINE::14976220', 'MEDLINE::10644536', 'MEDLINE::12819194', 'MEDLINE::15240006', 'MEDLINE::11579102', 'MEDLINE::11888925', 'MEDLINE::16328779', 'MEDLINE::17000771', 'MEDLINE::16954375', 'MEDLINE::16765440', 'MEDLINE::16514630', 'MEDLINE::16793666', 'MEDLINE::16834569', 'MEDLINE::10080887', 'MEDLINE::10205060', 'MEDLINE::23894605', 'MEDLINE::23903828',…
THOC1	278	0.000394	104	['MEDLINE::12417728', 'MEDLINE::12403920', 'MEDLINE::10459849', 'MEDLINE::10917200', 'MEDLINE::10578053', 'MEDLINE::15983219', 'MEDLINE::1588585', 'MEDLINE::11463828', 'MEDLINE::11330041', 'MEDLINE::16518431', 'MEDLINE::16705185', 'MEDLINE::16909111', 'MEDLINE::12096345', 'MEDLINE::15062960', 'MEDLINE::23860243', 'MEDLINE::23477811', 'MEDLINE::22964977', 'MEDLINE::2302572', 'MEDLINE::24500206', '…
AKAP8L	19	0.000394	105	['MEDLINE::12538639', 'MEDLINE::11160753', 'MEDLINE::24011924', 'MEDLINE::11402034', 'MEDLINE::18457437', 'MEDLINE::25901992', 'MEDLINE::12950172', 'MEDLINE::10761695', 'MEDLINE::16391387', 'MEDLINE::23633038', 'MEDLINE::16980585', 'MEDLINE::11034899', 'MEDLINE::10748171', 'MEDLINE::17594903', 'MEDLINE::26076356', 'MEDLINE::10697960', 'MEDLINE::11884601', 'MEDLINE::25034436', 'MEDLINE::18313049']
G3BP1	179	0.000394	106	['MEDLINE::15471883', 'MEDLINE::15253432', 'MEDLINE::12036901', 'MEDLINE::16091175', 'MEDLINE::16895903', 'MEDLINE::17086542', 'MEDLINE::16996479', 'MEDLINE::11222755', 'MEDLINE::15304326', 'MEDLINE::10404389', 'MEDLINE::23785203', 'MEDLINE::23944848', 'MEDLINE::23178402', 'MEDLINE::23130609', 'MEDLINE::24324649', 'MEDLINE::24623412', 'MEDLINE::24311440', 'MEDLINE::24992036', 'MEDLINE::25225333',…
SARNP	87	0.000393	107	['MEDLINE::12427452', 'MEDLINE::15338056', 'MEDLINE::15626346', 'MEDLINE::11750107', 'MEDLINE::11248455', 'MEDLINE::15062958', 'MEDLINE::15062960', 'MEDLINE::23510964', 'MEDLINE::26073259', 'MEDLINE::21319186', 'MEDLINE::22486563', 'MEDLINE::18790080', 'MEDLINE::18293301', 'MEDLINE::17449208', 'MEDLINE::8522927', 'MEDLINE::9037893', 'MEDLINE::9780520', 'MEDLINE::9746229', 'MEDLINE::10435440', 'ME…
CAPRIN2	16	0.000393	108	['MEDLINE::16765028', 'MEDLINE::25634356', 'MEDLINE::26177727', 'MEDLINE::26559902', 'MEDLINE::14593112', 'MEDLINE::18762581', 'MEDLINE::25331957', 'MEDLINE::24912477', 'MEDLINE::25583491', 'MEDLINE::19275872', 'MEDLINE::24442855', 'MEDLINE::24767651', 'MEDLINE::25996495', 'MEDLINE::22473208', 'MEDLINE::20516077', 'MEDLINE::24727466']
RBM11	3	0.000393	109	['MEDLINE::21984414', 'MEDLINE::16780588', 'MEDLINE::21559832']
AGFG1	1000	0.000393	110	['MEDLINE::12731812', 'MEDLINE::12594961', 'MEDLINE::12623008', 'MEDLINE::12576024', 'MEDLINE::12176990', 'MEDLINE::12376746', 'MEDLINE::12362051', 'MEDLINE::10559187', 'MEDLINE::10634681', 'MEDLINE::10684255', 'MEDLINE::10796347', 'MEDLINE::10891340', 'MEDLINE::10937877', 'MEDLINE::10588649', 'MEDLINE::11041359', 'MEDLINE::10737774', 'MEDLINE::10760132', 'MEDLINE::10887961', 'MEDLINE::10551365',…
NSUN5	112	0.000392	111	['MEDLINE::10517671', 'MEDLINE::15522875', 'MEDLINE::11226248', 'MEDLINE::11544030', 'MEDLINE::10365117', 'MEDLINE::25635753', 'MEDLINE::21325289', 'MEDLINE::21385933', 'MEDLINE::21278343', 'MEDLINE::18405070', 'MEDLINE::19005682', 'MEDLINE::18159125', 'MEDLINE::7511264', 'MEDLINE::8650268', 'MEDLINE::8617726', 'MEDLINE::8824292', 'MEDLINE::7959866', 'MEDLINE::7636265', 'MEDLINE::9815576', 'MEDLI…
NOP2	436	0.000392	112	['MEDLINE::12504026', 'MEDLINE::12446718', 'MEDLINE::10517671', 'MEDLINE::10667358', 'MEDLINE::11812791', 'MEDLINE::11606191', 'MEDLINE::1614954', 'MEDLINE::15778899', 'MEDLINE::16120645', 'MEDLINE::15772925', 'MEDLINE::16213654', 'MEDLINE::16971514', 'MEDLINE::17094109', 'MEDLINE::17196189', 'MEDLINE::1701016', 'MEDLINE::16267401', 'MEDLINE::10365117', 'MEDLINE::23325790', 'MEDLINE::23575677', '…
HNRNPUL1	24	0.000392	113	['MEDLINE::16690874', 'MEDLINE::24595077', 'MEDLINE::16143398', 'MEDLINE::16980608', 'MEDLINE::22043172', 'MEDLINE::26020839', 'MEDLINE::15907477', 'MEDLINE::17267598', 'MEDLINE::10668806', 'MEDLINE::22365830', 'MEDLINE::18480432', 'MEDLINE::18599554', 'MEDLINE::11513728', 'MEDLINE::24558381', 'MEDLINE::24778562', 'MEDLINE::23577092', 'MEDLINE::15242333', 'MEDLINE::21572526', 'MEDLINE::21083500',…
AKAP8	50	0.000392	114	['MEDLINE::12840161', 'MEDLINE::12082153', 'MEDLINE::10764601', 'MEDLINE::10791967', 'MEDLINE::11279182', 'MEDLINE::12727975', 'MEDLINE::25901992', 'MEDLINE::15470020', 'MEDLINE::12414807', 'MEDLINE::10761695', 'MEDLINE::11964380', 'MEDLINE::23633038', 'MEDLINE::25770215', 'MEDLINE::26221272', 'MEDLINE::19277197', 'MEDLINE::23256994', 'MEDLINE::19834500', 'MEDLINE::8125992', 'MEDLINE::12740381', …
PCBP2	133	0.000392	115	['MEDLINE::12414943', 'MEDLINE::10507322', 'MEDLINE::10608888', 'MEDLINE::10606268', 'MEDLINE::12062814', 'MEDLINE::16186123', 'MEDLINE::16831266', 'MEDLINE::17085453', 'MEDLINE::11163645', 'MEDLINE::12951055', 'MEDLINE::25135833', 'MEDLINE::25662750', 'MEDLINE::26116532', 'MEDLINE::26202240', 'MEDLINE::26597775', 'MEDLINE::2905426', 'MEDLINE::14612387', 'MEDLINE::21632751', 'MEDLINE::20211135', …
ALYREF	360	0.000391	116	['MEDLINE::12713166', 'MEDLINE::12414731', 'MEDLINE::12182123', 'MEDLINE::15066432', 'MEDLINE::10969011', 'MEDLINE::11045658', 'MEDLINE::12094043', 'MEDLINE::15767397', 'MEDLINE::16239229', 'MEDLINE::16769980', 'MEDLINE::17050923', 'MEDLINE::17300802', 'MEDLINE::16971461', 'MEDLINE::11432957', 'MEDLINE::11296238', 'MEDLINE::11546873', 'MEDLINE::16803457', 'MEDLINE::16784239', 'MEDLINE::16949217',…
PQBP1	261	0.000391	117	['MEDLINE::12373585', 'MEDLINE::12373584', 'MEDLINE::10873650', 'MEDLINE::10973136', 'MEDLINE::16162498', 'MEDLINE::17333282', 'MEDLINE::10989199', 'MEDLINE::11569754', 'MEDLINE::16316171', 'MEDLINE::16474282', 'MEDLINE::12209484', 'MEDLINE::23745510', 'MEDLINE::24669782', 'MEDLINE::23818710', 'MEDLINE::24465719', 'MEDLINE::24748630', 'MEDLINE::24419133', 'MEDLINE::24961946', 'MEDLINE::25239470',…
SMN1	1000	0.000391	118	['MEDLINE::12657835', 'MEDLINE::12628254', 'MEDLINE::12673282', 'MEDLINE::12210580', 'MEDLINE::10749974', 'MEDLINE::10931943', 'MEDLINE::10732802', 'MEDLINE::10724112', 'MEDLINE::10506510', 'MEDLINE::16029573', 'MEDLINE::16049987', 'MEDLINE::15526170', 'MEDLINE::15890334', 'MEDLINE::15804053', 'MEDLINE::15712177', 'MEDLINE::11839954', 'MEDLINE::11982329', 'MEDLINE::11733135', 'MEDLINE::11925564',…
ZC3HAV1L	1	0.000391	119	['MEDLINE::23273016']
ZC3H7B	7	0.000391	120	['MEDLINE::15047801', 'MEDLINE::24157833', 'MEDLINE::18799579', 'MEDLINE::23580382', 'MEDLINE::16402362', 'MEDLINE::24285434', 'MEDLINE::26732302']
RBM4B	2	0.000391	121	['MEDLINE::22028839', 'MEDLINE::18708123']
PRR3	27	0.000391	122	['MEDLINE::22952866', 'MEDLINE::21949396', 'MEDLINE::15767265', 'MEDLINE::2101695', 'MEDLINE::17420570', 'MEDLINE::18562312', 'MEDLINE::18055606', 'MEDLINE::11024295', 'MEDLINE::14673549', 'MEDLINE::24814465', 'MEDLINE::9784381', 'MEDLINE::10510474', 'MEDLINE::25410852', 'MEDLINE::26091701', 'MEDLINE::19912639', 'MEDLINE::17552243', 'MEDLINE::17519251', 'MEDLINE::11437656', 'MEDLINE::24908204', '…
DUS4L	19	0.000391	123	['MEDLINE::2376600', 'MEDLINE::24240688', 'MEDLINE::14607315', 'MEDLINE::1469357', 'MEDLINE::8168916', 'MEDLINE::8150021', 'MEDLINE::9675140', 'MEDLINE::11384973', 'MEDLINE::22586168', 'MEDLINE::8660853', 'MEDLINE::3015446', 'MEDLINE::3079907', 'MEDLINE::21068099', 'MEDLINE::7472410', 'MEDLINE::10926934', 'MEDLINE::24825461', 'MEDLINE::18438241', 'MEDLINE::7678115', 'MEDLINE::1428407']
WDR83	15	0.000391	124	['MEDLINE::25615026', 'MEDLINE::16407229', 'MEDLINE::15118098', 'MEDLINE::23439680', 'MEDLINE::22555025', 'MEDLINE::22982595', 'MEDLINE::17058450', 'MEDLINE::24103193', 'MEDLINE::22491477', 'MEDLINE::25550320', 'MEDLINE::23455463', 'MEDLINE::24463270', 'MEDLINE::24030251', 'MEDLINE::19726548', 'MEDLINE::19429104']
PRKRA	53	0.000391	125	['MEDLINE::23893446', 'MEDLINE::22214662', 'MEDLINE::22172551', 'MEDLINE::20066431', 'MEDLINE::19578124', 'MEDLINE::20538795', 'MEDLINE::21134457', 'MEDLINE::24954387', 'MEDLINE::25142429', 'MEDLINE::22961479', 'MEDLINE::22842711', 'MEDLINE::24092288', 'MEDLINE::23661684', 'MEDLINE::23531496', 'MEDLINE::25574825', 'MEDLINE::26414443', 'MEDLINE::25914261', 'MEDLINE::23671264', 'MEDLINE::18827223',…
KHSRP	325	0.000391	126	['MEDLINE::12633499', 'MEDLINE::12675131', 'MEDLINE::10661835', 'MEDLINE::10526139', 'MEDLINE::15240006', 'MEDLINE::16009967', 'MEDLINE::16459152', 'MEDLINE::16950790', 'MEDLINE::11103774', 'MEDLINE::11046004', 'MEDLINE::11673522', 'MEDLINE::16724269', 'MEDLINE::16894863', 'MEDLINE::16680011', 'MEDLINE::15047807', 'MEDLINE::14645243', 'MEDLINE::23177623', 'MEDLINE::23575223', 'MEDLINE::23524258',…
SCAF1	53	0.00039	127	['MEDLINE::1677791', 'MEDLINE::16847008', 'MEDLINE::24184871', 'MEDLINE::25332008', 'MEDLINE::21947818', 'MEDLINE::21978158', 'MEDLINE::19579523', 'MEDLINE::19726691', 'MEDLINE::15817446', 'MEDLINE::19667238', 'MEDLINE::19284653', 'MEDLINE::17655495', 'MEDLINE::22095983', 'MEDLINE::22227293', 'MEDLINE::24929820', 'MEDLINE::25857322', 'MEDLINE::26018254', 'MEDLINE::25801026', 'MEDLINE::9704093', '…
RNASEH2C	20	0.00039	128	['MEDLINE::14530282', 'MEDLINE::11278352', 'MEDLINE::14994339', 'MEDLINE::19326931', 'MEDLINE::16527761', 'MEDLINE::21177854', 'MEDLINE::23404409', 'MEDLINE::24183309', 'MEDLINE::9537389', 'MEDLINE::25769924', 'MEDLINE::18754903', 'MEDLINE::26632864', 'MEDLINE::19015152', 'MEDLINE::11024022', 'MEDLINE::10559191', 'MEDLINE::17846997', 'MEDLINE::23556419', 'MEDLINE::25480567', 'MEDLINE::25604658', …
SRSF1	401	0.00039	129	['MEDLINE::12559422', 'MEDLINE::10856967', 'MEDLINE::10656366', 'MEDLINE::10630978', 'MEDLINE::10489895', 'MEDLINE::10496365', 'MEDLINE::15522963', 'MEDLINE::15557227', 'MEDLINE::15806108', 'MEDLINE::11121656', 'MEDLINE::11516845', 'MEDLINE::15491611', 'MEDLINE::1531477', 'MEDLINE::23864287', 'MEDLINE::23836656', 'MEDLINE::23592547', 'MEDLINE::23628989', 'MEDLINE::23332225', 'MEDLINE::23253698', …
ADARB1	369	0.00039	130	['MEDLINE::12810917', 'MEDLINE::12603131', 'MEDLINE::10836790', 'MEDLINE::10581403', 'MEDLINE::15624111', 'MEDLINE::11119696', 'MEDLINE::11907222', 'MEDLINE::16472753', 'MEDLINE::16382140', 'MEDLINE::16956888', 'MEDLINE::11381114', 'MEDLINE::11743024', 'MEDLINE::11479320', 'MEDLINE::16733555', 'MEDLINE::16648640', 'MEDLINE::16504939', 'MEDLINE::16440002', 'MEDLINE::12421417', 'MEDLINE::15226405',…
SAFB2	18	0.00039	131	['MEDLINE::15066997', 'MEDLINE::14587024', 'MEDLINE::18404683', 'MEDLINE::19137425', 'MEDLINE::20014070', 'MEDLINE::26273616', 'MEDLINE::12660241', 'MEDLINE::22566185', 'MEDLINE::19077293', 'MEDLINE::26092125', 'MEDLINE::17200140', 'MEDLINE::16641100', 'MEDLINE::22817742', 'MEDLINE::21950761', 'MEDLINE::23922791', 'MEDLINE::26482227', 'MEDLINE::19901029', 'MEDLINE::19674106']
ASH1L	185	0.00039	132	['MEDLINE::10704189', 'MEDLINE::15356266', 'MEDLINE::11032818', 'MEDLINE::11142374', 'MEDLINE::23580551', 'MEDLINE::23033341', 'MEDLINE::24012418', 'MEDLINE::24324176', 'MEDLINE::25450519', 'MEDLINE::25892663', 'MEDLINE::21239497', 'MEDLINE::21356978', 'MEDLINE::21239496', 'MEDLINE::19389826', 'MEDLINE::18277965', 'MEDLINE::18846226', 'MEDLINE::19067322', 'MEDLINE::20713510', 'MEDLINE::20439999',…
GFM1	480	0.00039	133	['MEDLINE::12871416', 'MEDLINE::12758142', 'MEDLINE::12512649', 'MEDLINE::12105230', 'MEDLINE::10744645', 'MEDLINE::15728931', 'MEDLINE::12921889', 'MEDLINE::15701792', 'MEDLINE::15755921', 'MEDLINE::15691748', 'MEDLINE::10985849', 'MEDLINE::11867437', 'MEDLINE::11913388', 'MEDLINE::11683879', 'MEDLINE::11832513', 'MEDLINE::11727992', 'MEDLINE::15864430', 'MEDLINE::16192429', 'MEDLINE::16849795',…
XPO6	21	0.00039	134	['MEDLINE::16847355', 'MEDLINE::10080718', 'MEDLINE::23749625', 'MEDLINE::18465925', 'MEDLINE::20831320', 'MEDLINE::19457186', 'MEDLINE::21195711', 'MEDLINE::24012317', 'MEDLINE::23770048', 'MEDLINE::16489345', 'MEDLINE::26709895', 'MEDLINE::22127497', 'MEDLINE::21556326', 'MEDLINE::14592989', 'MEDLINE::25308735', 'MEDLINE::25527948', 'MEDLINE::18676839', 'MEDLINE::23752580', 'MEDLINE::22323606',…
CHTOP	19	0.00039	135	['MEDLINE::25998227', 'MEDLINE::22872859', 'MEDLINE::22404343', 'MEDLINE::26108467', 'MEDLINE::25469885', 'MEDLINE::23299939', 'MEDLINE::26072169', 'MEDLINE::22428705', 'MEDLINE::21409193', 'MEDLINE::12969958', 'MEDLINE::25284789', 'MEDLINE::25384085', 'MEDLINE::23733509', 'MEDLINE::22211245', 'MEDLINE::19254951', 'MEDLINE::11689702', 'MEDLINE::23826332', 'MEDLINE::19858291', 'MEDLINE::18412956']
THOC3	18	0.00039	136	['MEDLINE::11960710', 'MEDLINE::22964977', 'MEDLINE::20798330', 'MEDLINE::23222130', 'MEDLINE::6748054', 'MEDLINE::25680185', 'MEDLINE::22314234', 'MEDLINE::21958027', 'MEDLINE::20634427', 'MEDLINE::20844015', 'MEDLINE::9003417', 'MEDLINE::16821720', 'MEDLINE::1850571', 'MEDLINE::16088338', 'MEDLINE::23056243', 'MEDLINE::20507534', 'MEDLINE::17960421', 'MEDLINE::21525145']
TPR	1000	0.00039	137	['MEDLINE::12424524', 'MEDLINE::12788914', 'MEDLINE::12546638', 'MEDLINE::10811596', 'MEDLINE::15171916', 'MEDLINE::10760755', 'MEDLINE::10821179', 'MEDLINE::15805251', 'MEDLINE::1532241', 'MEDLINE::15229283', 'MEDLINE::15551564', 'MEDLINE::15356261', 'MEDLINE::11049168', 'MEDLINE::11883650', 'MEDLINE::12118367', 'MEDLINE::11775675', 'MEDLINE::12217454', 'MEDLINE::12027452', 'MEDLINE::15905065', …
RBM23	54	0.000389	138	['MEDLINE::12135490', 'MEDLINE::10979205', 'MEDLINE::2145194', 'MEDLINE::19729518', 'MEDLINE::17967062', 'MEDLINE::18439897', 'MEDLINE::18832178', 'MEDLINE::20385090', 'MEDLINE::8474457', 'MEDLINE::7644475', 'MEDLINE::9786943', 'MEDLINE::9731229', 'MEDLINE::11083468', 'MEDLINE::12421814', 'MEDLINE::12209876', 'MEDLINE::15302913', 'MEDLINE::1531115', 'MEDLINE::19416841', 'MEDLINE::17310252', 'MEDL…
DDX39B	92	0.000389	139	['MEDLINE::12414731', 'MEDLINE::15028669', 'MEDLINE::15585580', 'MEDLINE::16949217', 'MEDLINE::23427269', 'MEDLINE::24906152', 'MEDLINE::22203037', 'MEDLINE::22088864', 'MEDLINE::21859714', 'MEDLINE::21799930', 'MEDLINE::21687672', 'MEDLINE::19403039', 'MEDLINE::17984224', 'MEDLINE::20610707', 'MEDLINE::15870275', 'MEDLINE::11160689', 'MEDLINE::11156603', 'MEDLINE::16500893', 'MEDLINE::11696331',…
TSR2	21	0.000389	140	['MEDLINE::24942156', 'MEDLINE::20593462', 'MEDLINE::15609079', 'MEDLINE::16418571', 'MEDLINE::18855616', 'MEDLINE::26416664', 'MEDLINE::8522587', 'MEDLINE::15277228', 'MEDLINE::21790011', 'MEDLINE::11691800', 'MEDLINE::26203908', 'MEDLINE::3173365', 'MEDLINE::23640500', 'MEDLINE::22509329', 'MEDLINE::22796434', 'MEDLINE::15342643', 'MEDLINE::15711742', 'MEDLINE::17395589', 'MEDLINE::17395588', '…
IPO13	47	0.000389	141	['MEDLINE::12426392', 'MEDLINE::12871852', 'MEDLINE::24337435', 'MEDLINE::23559854', 'MEDLINE::22648251', 'MEDLINE::19911055', 'MEDLINE::19261700', 'MEDLINE::19403829', 'MEDLINE::12359730', 'MEDLINE::11447110', 'MEDLINE::15632202', 'MEDLINE::19494118', 'MEDLINE::19593795', 'MEDLINE::20148114', 'MEDLINE::16809634', 'MEDLINE::20478346', 'MEDLINE::23557539', 'MEDLINE::25947136', 'MEDLINE::26281322',…
EIF2B4	18	0.000389	142	['MEDLINE::15776425', 'MEDLINE::14993275', 'MEDLINE::25785348', 'MEDLINE::22001173', 'MEDLINE::18728216', 'MEDLINE::18539998', 'MEDLINE::25089094', 'MEDLINE::25600065', 'MEDLINE::16049284', 'MEDLINE::16998732', 'MEDLINE::14572143', 'MEDLINE::25875391', 'MEDLINE::26162493', 'MEDLINE::26043506', 'MEDLINE::24366584', 'MEDLINE::20709751', 'MEDLINE::9025901', 'MEDLINE::21708147']
RANBP2	271	0.000389	143	['MEDLINE::12894213', 'MEDLINE::12138183', 'MEDLINE::10749866', 'MEDLINE::15582666', 'MEDLINE::15657394', 'MEDLINE::11774384', 'MEDLINE::16730000', 'MEDLINE::16955485', 'MEDLINE::11553612', 'MEDLINE::16732283', 'MEDLINE::16314522', 'MEDLINE::16332688', 'MEDLINE::23729730', 'MEDLINE::22956906', 'MEDLINE::24244865', 'MEDLINE::24321870', 'MEDLINE::25137373', 'MEDLINE::22959972', 'MEDLINE::25342191',…
NANOS1	158	0.000389	144	['MEDLINE::10581471', 'MEDLINE::15664666', 'MEDLINE::11702244', 'MEDLINE::11856735', 'MEDLINE::15721356', 'MEDLINE::16035952', 'MEDLINE::16014049', 'MEDLINE::11021993', 'MEDLINE::10995553', 'MEDLINE::11180991', 'MEDLINE::11254090', 'MEDLINE::11337272', 'MEDLINE::11482373', 'MEDLINE::16735509', 'MEDLINE::15269127', 'MEDLINE::23315541', 'MEDLINE::22175298', 'MEDLINE::22829717', 'MEDLINE::19878662',…
ATXN2L	35	0.000389	145	['MEDLINE::17061186', 'MEDLINE::12833237', 'MEDLINE::26423860', 'MEDLINE::19409684', 'MEDLINE::20146734', 'MEDLINE::7615520', 'MEDLINE::8751076', 'MEDLINE::20719098', 'MEDLINE::16831094', 'MEDLINE::11784712', 'MEDLINE::1358386', 'MEDLINE::26287814', 'MEDLINE::15320992', 'MEDLINE::17961105', 'MEDLINE::1904537', 'MEDLINE::14769358', 'MEDLINE::24124410', 'MEDLINE::19325209', 'MEDLINE::22697883', 'ME…
EXOSC6	554	0.000389	146	['MEDLINE::12858418', 'MEDLINE::12794', 'MEDLINE::12534548', 'MEDLINE::12645529', 'MEDLINE::12322653', 'MEDLINE::10924809', 'MEDLINE::10997886', 'MEDLINE::10773689', 'MEDLINE::15480726', 'MEDLINE::15581834', 'MEDLINE::15609342', 'MEDLINE::15949578', 'MEDLINE::16170802', 'MEDLINE::1606561', 'MEDLINE::17057399', 'MEDLINE::11055050', 'MEDLINE::11025602', 'MEDLINE::11150604', 'MEDLINE::11734324', 'ME…
SWT1	8	0.000389	147	['MEDLINE::17030511', 'MEDLINE::19127978', 'MEDLINE::23768067', 'MEDLINE::22226711', 'MEDLINE::16698800', 'MEDLINE::25450355', 'MEDLINE::19319940', 'MEDLINE::21256590']
DBR1	46	0.000389	148	['MEDLINE::11886864', 'MEDLINE::14570879', 'MEDLINE::22913598', 'MEDLINE::24672043', 'MEDLINE::25123664', 'MEDLINE::25671812', 'MEDLINE::16232320', 'MEDLINE::15525710', 'MEDLINE::14716018', 'MEDLINE::1696345', 'MEDLINE::22531938', 'MEDLINE::24931452', 'MEDLINE::9001235', 'MEDLINE::7529762', 'MEDLINE::7828812', 'MEDLINE::12211724', 'MEDLINE::4092689', 'MEDLINE::24709818', 'MEDLINE::23104007', 'MED…
THOC6	2	0.000388	149	['MEDLINE::23621916', 'MEDLINE::21525145']
NUTF2	466	0.000388	150	['MEDLINE::10969074', 'MEDLINE::12581645', 'MEDLINE::10930458', 'MEDLINE::10633080', 'MEDLINE::10543952', 'MEDLINE::15657394', 'MEDLINE::15836774', 'MEDLINE::15869269', 'MEDLINE::15918734', 'MEDLINE::16730000', 'MEDLINE::16800516', 'MEDLINE::11149927', 'MEDLINE::15053663', 'MEDLINE::15155737', 'MEDLINE::10066803', 'MEDLINE::15055765', 'MEDLINE::10356329', 'MEDLINE::10097077', 'MEDLINE::23985068',…
NKRF	404	0.000388	151	['MEDLINE::10751553', 'MEDLINE::10842753', 'MEDLINE::10952900', 'MEDLINE::15801911', 'MEDLINE::12832613', 'MEDLINE::15684387', 'MEDLINE::15700717', 'MEDLINE::16990399', 'MEDLINE::17395833', 'MEDLINE::11399167', 'MEDLINE::15016074', 'MEDLINE::10419538', 'MEDLINE::23748211', 'MEDLINE::23809001', 'MEDLINE::23856623', 'MEDLINE::23429283', 'MEDLINE::23485471', 'MEDLINE::23186209', 'MEDLINE::22678742',…
NXF1	572	0.000388	152	['MEDLINE::12513930', 'MEDLINE::12524544', 'MEDLINE::12505156', 'MEDLINE::12777379', 'MEDLINE::12595452', 'MEDLINE::12213826', 'MEDLINE::12470952', 'MEDLINE::12224516', 'MEDLINE::12388762', 'MEDLINE::12200052', 'MEDLINE::10523319', 'MEDLINE::10708239', 'MEDLINE::10791915', 'MEDLINE::10631936', 'MEDLINE::10729170', 'MEDLINE::10581370', 'MEDLINE::10488746', 'MEDLINE::16027110', 'MEDLINE::15618468',…
PABPN1	253	0.000388	153	['MEDLINE::12673802', 'MEDLINE::12619777', 'MEDLINE::10534404', 'MEDLINE::10731412', 'MEDLINE::10680791', 'MEDLINE::10734263', 'MEDLINE::10772342', 'MEDLINE::11150975', 'MEDLINE::11079546', 'MEDLINE::12062252', 'MEDLINE::11689481', 'MEDLINE::16114037', 'MEDLINE::17418585', 'MEDLINE::11595511', 'MEDLINE::16481821', 'MEDLINE::15473865', 'MEDLINE::14976164', 'MEDLINE::15083517', 'MEDLINE::10205180',…
THOC7	8	0.000388	154	['MEDLINE::26291246', 'MEDLINE::19059247', 'MEDLINE::15133499', 'MEDLINE::20174651', 'MEDLINE::24618812', 'MEDLINE::23335387', 'MEDLINE::16465402', 'MEDLINE::21525145']
RBFOX1	179	0.000388	155	['MEDLINE::10814712', 'MEDLINE::16293225', 'MEDLINE::22952857', 'MEDLINE::23829686', 'MEDLINE::24290388', 'MEDLINE::25069643', 'MEDLINE::25571999', 'MEDLINE::25729143', 'MEDLINE::25577046', 'MEDLINE::26687839', 'MEDLINE::26185613', 'MEDLINE::26619120', 'MEDLINE::26749308', 'MEDLINE::1444337', 'MEDLINE::21533652', 'MEDLINE::22357600', 'MEDLINE::22487416', 'MEDLINE::21994138', 'MEDLINE::22044765', …
GNL3L	70	0.000388	156	['MEDLINE::15474311', 'MEDLINE::24211311', 'MEDLINE::14607301', 'MEDLINE::21132010', 'MEDLINE::17623774', 'MEDLINE::3034674', 'MEDLINE::11092873', 'MEDLINE::12531901', 'MEDLINE::16251348', 'MEDLINE::11812785', 'MEDLINE::15350217', 'MEDLINE::19501670', 'MEDLINE::19487455', 'MEDLINE::24471929', 'MEDLINE::23414305', 'MEDLINE::23000721', 'MEDLINE::8530488', 'MEDLINE::8125302', 'MEDLINE::15659652', 'M…
INTS2	3	0.000388	157	['MEDLINE::22011290', 'MEDLINE::22894899', 'MEDLINE::23066705']
FRG1	43	0.000388	158	['MEDLINE::10512680', 'MEDLINE::23570868', 'MEDLINE::23525014', 'MEDLINE::25695429', 'MEDLINE::21730972', 'MEDLINE::20490329', 'MEDLINE::20215405', 'MEDLINE::9714712', 'MEDLINE::23720823', 'MEDLINE::21829175', 'MEDLINE::9931447', 'MEDLINE::17359533', 'MEDLINE::23300487', 'MEDLINE::26645620', 'MEDLINE::19383939', 'MEDLINE::18852887', 'MEDLINE::19682990', 'MEDLINE::11592052', 'MEDLINE::10366728', '…
ZCCHC9	2	0.000388	159	['MEDLINE::20711761', 'MEDLINE::18721783']
RALY	27	0.000388	160	['MEDLINE::11162365', 'MEDLINE::14645924', 'MEDLINE::24325915', 'MEDLINE::21210717', 'MEDLINE::3032698', 'MEDLINE::22184459', 'MEDLINE::1985451', 'MEDLINE::8146154', 'MEDLINE::8823380', 'MEDLINE::8319910', 'MEDLINE::17022634', 'MEDLINE::1534023', 'MEDLINE::23614458', 'MEDLINE::25705849', 'MEDLINE::19168544', 'MEDLINE::18287407', 'MEDLINE::20184926', 'MEDLINE::10500250', 'MEDLINE::25775092', 'MEDL…
RAN	513	0.000387	161	['MEDLINE::12494999', 'MEDLINE::12471904', 'MEDLINE::12681360', 'MEDLINE::12376568', 'MEDLINE::10740822', 'MEDLINE::10930458', 'MEDLINE::10617640', 'MEDLINE::10545454', 'MEDLINE::11909537', 'MEDLINE::12121620', 'MEDLINE::12061901', 'MEDLINE::11909538', 'MEDLINE::16276440', 'MEDLINE::16335945', 'MEDLINE::17102624', 'MEDLINE::11278834', 'MEDLINE::11229403', 'MEDLINE::11553612', 'MEDLINE::11413013',…
EIF2B2	25	0.000387	162	['MEDLINE::15776425', 'MEDLINE::11704758', 'MEDLINE::14993275', 'MEDLINE::15060152', 'MEDLINE::11707417', 'MEDLINE::20824057', 'MEDLINE::23616526', 'MEDLINE::22729508', 'MEDLINE::25843247', 'MEDLINE::12707859', 'MEDLINE::16998732', 'MEDLINE::16807905', 'MEDLINE::19625339', 'MEDLINE::12429199', 'MEDLINE::26162493', 'MEDLINE::22285377', 'MEDLINE::21524534', 'MEDLINE::8643637', 'MEDLINE::12404908', …
PATL2	10	0.000387	163	['MEDLINE::20471969', 'MEDLINE::17050537', 'MEDLINE::23818842', 'MEDLINE::16796846', 'MEDLINE::26136381', 'MEDLINE::15238540', 'MEDLINE::20826699', 'MEDLINE::16626551', 'MEDLINE::17848588', 'MEDLINE::26031216']
SRA1	771	0.000387	164	['MEDLINE::12845442', 'MEDLINE::12529333', 'MEDLINE::12650696', 'MEDLINE::12583435', 'MEDLINE::12457041', 'MEDLINE::10521570', 'MEDLINE::1090987', 'MEDLINE::15831516', 'MEDLINE::15548214', 'MEDLINE::10993426', 'MEDLINE::10973497', 'MEDLINE::12060666', 'MEDLINE::12050280', 'MEDLINE::11927493', 'MEDLINE::11971985', 'MEDLINE::15890672', 'MEDLINE::15814849', 'MEDLINE::16152589', 'MEDLINE::16324148', …
ESRP1	47	0.000387	165	['MEDLINE::24552714', 'MEDLINE::24940735', 'MEDLINE::21876675', 'MEDLINE::22266656', 'MEDLINE::19933160', 'MEDLINE::20533405', 'MEDLINE::18956639', 'MEDLINE::25512611', 'MEDLINE::25486910', 'MEDLINE::24331928', 'MEDLINE::23825128', 'MEDLINE::23299472', 'MEDLINE::24124593', 'MEDLINE::22548723', 'MEDLINE::22673910', 'MEDLINE::25169209', 'MEDLINE::26077342', 'MEDLINE::26522352', 'MEDLINE::25274489',…
IPO7	88	0.000387	166	['MEDLINE::16142437', 'MEDLINE::16103209', 'MEDLINE::16540506', 'MEDLINE::22815235', 'MEDLINE::22647935', 'MEDLINE::25345917', 'MEDLINE::25819065', 'MEDLINE::25968067', 'MEDLINE::19532138', 'MEDLINE::17360709', 'MEDLINE::18951186', 'MEDLINE::17848547', 'MEDLINE::9687515', 'MEDLINE::11823430', 'MEDLINE::12853482', 'MEDLINE::15157233', 'MEDLINE::12051861', 'MEDLINE::19406201', 'MEDLINE::17259172', …
INTS3	24	0.000387	167	['MEDLINE::19786574', 'MEDLINE::19605351', 'MEDLINE::18667694', 'MEDLINE::21762170', 'MEDLINE::23459151', 'MEDLINE::15994223', 'MEDLINE::24198688', 'MEDLINE::23122059', 'MEDLINE::18068530', 'MEDLINE::8898100', 'MEDLINE::8725283', 'MEDLINE::25609707', 'MEDLINE::23986477', 'MEDLINE::23733509', 'MEDLINE::17560523', 'MEDLINE::19759019', 'MEDLINE::8825929', 'MEDLINE::24630995', 'MEDLINE::25916848', 'M…
RBM17	19	0.000387	168	['MEDLINE::12015979', 'MEDLINE::16605254', 'MEDLINE::24858692', 'MEDLINE::22475723', 'MEDLINE::17676041', 'MEDLINE::21835928', 'MEDLINE::22615491', 'MEDLINE::15526362', 'MEDLINE::12135477', 'MEDLINE::16061639', 'MEDLINE::24795046', 'MEDLINE::17589525', 'MEDLINE::23519612', 'MEDLINE::14578179', 'MEDLINE::17154718', 'MEDLINE::23529819', 'MEDLINE::12086596', 'MEDLINE::20236180', 'MEDLINE::18337722']
ZC3H18	5	0.000387	169	['MEDLINE::21354218', 'MEDLINE::24782531', 'MEDLINE::24270879', 'MEDLINE::22371884', 'MEDLINE::22308454']
MTG1	257	0.000387	170	['MEDLINE::12637773', 'MEDLINE::12670990', 'MEDLINE::10652265', 'MEDLINE::10541859', 'MEDLINE::15634690', 'MEDLINE::1598823', 'MEDLINE::16204230', 'MEDLINE::23263183', 'MEDLINE::23203051', 'MEDLINE::22612931', 'MEDLINE::24753578', 'MEDLINE::3097637', 'MEDLINE::2788032', 'MEDLINE::3117107', 'MEDLINE::14597643', 'MEDLINE::22022556', 'MEDLINE::22294150', 'MEDLINE::19826001', 'MEDLINE::19172179', 'ME…
RPL26L1	1	0.000387	171	['MEDLINE::17551146']
LSM12	7	0.000387	172	['MEDLINE::16702403', 'MEDLINE::15225602', 'MEDLINE::24470144', 'MEDLINE::23563484', 'MEDLINE::25769569', 'MEDLINE::25721894', 'MEDLINE::20368989']
UBAP2	3	0.000387	173	['MEDLINE::20670673', 'MEDLINE::26418419', 'MEDLINE::23739027']
NANOS2	428	0.000387	174	['MEDLINE::12225989', 'MEDLINE::14992379', 'MEDLINE::10898092', 'MEDLINE::10817546', 'MEDLINE::15704646', 'MEDLINE::15858215', 'MEDLINE::15719215', 'MEDLINE::15707919', 'MEDLINE::11714822', 'MEDLINE::12120893', 'MEDLINE::16204776', 'MEDLINE::16771686', 'MEDLINE::16797507', 'MEDLINE::11180991', 'MEDLINE::11369694', 'MEDLINE::11208485', 'MEDLINE::11145282', 'MEDLINE::16806845', 'MEDLINE::12064473',…
ZNF239	8	0.000387	175	['MEDLINE::8587123', 'MEDLINE::11278819', 'MEDLINE::19490114', 'MEDLINE::9121460', 'MEDLINE::17760566', 'MEDLINE::8903737', 'MEDLINE::12409453', 'MEDLINE::22529894']
BYSL	40	0.000386	176	['MEDLINE::11299965', 'MEDLINE::24424021', 'MEDLINE::22169983', 'MEDLINE::22201876', 'MEDLINE::18218589', 'MEDLINE::17381424', 'MEDLINE::20599612', 'MEDLINE::17242206', 'MEDLINE::17917702', 'MEDLINE::23194061', 'MEDLINE::24071868', 'MEDLINE::15305856', 'MEDLINE::21889613', 'MEDLINE::17878319', 'MEDLINE::20805244', 'MEDLINE::15580530', 'MEDLINE::14633596', 'MEDLINE::19687802', 'MEDLINE::22717627',…
INTS1	34	0.000386	177	['MEDLINE::12453220', 'MEDLINE::15705910', 'MEDLINE::15919796', 'MEDLINE::23288851', 'MEDLINE::24928456', 'MEDLINE::20938658', 'MEDLINE::9478896', 'MEDLINE::18790612', 'MEDLINE::17544522', 'MEDLINE::23057418', 'MEDLINE::21927832', 'MEDLINE::22253225', 'MEDLINE::26485328', 'MEDLINE::7534851', 'MEDLINE::16807365', 'MEDLINE::10600356', 'MEDLINE::16834056', 'MEDLINE::24198688', 'MEDLINE::3069341', 'M…
ZC3HC1	9	0.000386	178	['MEDLINE::24286297', 'MEDLINE::22205987', 'MEDLINE::12748172', 'MEDLINE::22955283', 'MEDLINE::22816737', 'MEDLINE::17389604', 'MEDLINE::16009132', 'MEDLINE::26266351', 'MEDLINE::21966275']
TTF2	173	0.000386	179	['MEDLINE::12746328', 'MEDLINE::12723989', 'MEDLINE::10604544', 'MEDLINE::15683712', 'MEDLINE::12190994', 'MEDLINE::15913258', 'MEDLINE::16669872', 'MEDLINE::11239035', 'MEDLINE::11668682', 'MEDLINE::15467445', 'MEDLINE::23169292', 'MEDLINE::24634943', 'MEDLINE::25924969', 'MEDLINE::26793180', 'MEDLINE::3117529', 'MEDLINE::22244331', 'MEDLINE::22773551', 'MEDLINE::22483619', 'MEDLINE::18498446', …
NXF3	18	0.000386	180	['MEDLINE::23002609', 'MEDLINE::11566096', 'MEDLINE::11780633', 'MEDLINE::11545741', 'MEDLINE::21308854', 'MEDLINE::19345203', 'MEDLINE::25158504', 'MEDLINE::22030050', 'MEDLINE::12850091', 'MEDLINE::23677977', 'MEDLINE::12785581', 'MEDLINE::24569167', 'MEDLINE::24209690', 'MEDLINE::15820316', 'MEDLINE::23438076', 'MEDLINE::17544479', 'MEDLINE::17403691', 'MEDLINE::11073998']
SNRNP25	4	0.000386	181	['MEDLINE::16782894', 'MEDLINE::25300797', 'MEDLINE::26738504', 'MEDLINE::25418192']
PHAX	17	0.000386	182	['MEDLINE::26226029', 'MEDLINE::17967890', 'MEDLINE::20733056', 'MEDLINE::10786834', 'MEDLINE::15574332', 'MEDLINE::23187719', 'MEDLINE::25195018', 'MEDLINE::26407880', 'MEDLINE::15574333', 'MEDLINE::16687569', 'MEDLINE::24360278', 'MEDLINE::23645708', 'MEDLINE::19129172', 'MEDLINE::17709390', 'MEDLINE::24270878', 'MEDLINE::11333016', 'MEDLINE::24413662']
MRPL45	1	0.000386	183	['MEDLINE::26692216']
SUGP2	2	0.000386	184	['MEDLINE::12594045', 'MEDLINE::22125086']
SRSF3	145	0.000385	185	['MEDLINE::12574397', 'MEDLINE::10809782', 'MEDLINE::12826680', 'MEDLINE::15827065', 'MEDLINE::16231974', 'MEDLINE::23935626', 'MEDLINE::24865429', 'MEDLINE::21611201', 'MEDLINE::22436691', 'MEDLINE::21565176', 'MEDLINE::22205602', 'MEDLINE::19602482', 'MEDLINE::19924249', 'MEDLINE::18065715', 'MEDLINE::18535662', 'MEDLINE::20628762', 'MEDLINE::20227104', 'MEDLINE::18281098', 'MEDLINE::10757789',…
RBM5	416	0.000385	186	['MEDLINE::10701444', 'MEDLINE::10900442', 'MEDLINE::10860750', 'MEDLINE::10502955', 'MEDLINE::1551427', 'MEDLINE::11118365', 'MEDLINE::17219981', 'MEDLINE::16560549', 'MEDLINE::16945339', 'MEDLINE::14642333', 'MEDLINE::10353602', 'MEDLINE::24028060', 'MEDLINE::23338259', 'MEDLINE::23419549', 'MEDLINE::23200847', 'MEDLINE::24000490', 'MEDLINE::23017209', 'MEDLINE::23283935', 'MEDLINE::22882865', …
RNASE4	46	0.000385	187	['MEDLINE::12589762', 'MEDLINE::11490157', 'MEDLINE::15167684', 'MEDLINE::24162010', 'MEDLINE::24659782', 'MEDLINE::25831508', 'MEDLINE::19262607', 'MEDLINE::9760989', 'MEDLINE::16052224', 'MEDLINE::19332886', 'MEDLINE::25294893', 'MEDLINE::23769363', 'MEDLINE::22436220', 'MEDLINE::9366257', 'MEDLINE::3317403', 'MEDLINE::7236597', 'MEDLINE::8223579', 'MEDLINE::8943370', 'MEDLINE::9649305', 'MEDLI…
SNRNP70	463	0.000385	188	['MEDLINE::12634243', 'MEDLINE::12440236', 'MEDLINE::10787008', 'MEDLINE::15274033', 'MEDLINE::10588732', 'MEDLINE::10520751', 'MEDLINE::16010208', 'MEDLINE::15549644', 'MEDLINE::15790342', 'MEDLINE::15913960', 'MEDLINE::11239712', 'MEDLINE::11797461', 'MEDLINE::11762609', 'MEDLINE::15894301', 'MEDLINE::15863726', 'MEDLINE::16081029', 'MEDLINE::17483660', 'MEDLINE::17069770', 'MEDLINE::11425851',…
RNH1	955	0.000385	189	['MEDLINE::12733700', 'MEDLINE::12476792', 'MEDLINE::12526378', 'MEDLINE::10871549', 'MEDLINE::15796378', 'MEDLINE::12767474', 'MEDLINE::15308200', 'MEDLINE::15930002', 'MEDLINE::15465107', 'MEDLINE::15785813', 'MEDLINE::11152521', 'MEDLINE::12004640', 'MEDLINE::12164073', 'MEDLINE::12085463', 'MEDLINE::11582809', 'MEDLINE::16140771', 'MEDLINE::16188273', 'MEDLINE::15819576', 'MEDLINE::16075111',…
RPL26	528	0.000385	190	['MEDLINE::12187711', 'MEDLINE::15194572', 'MEDLINE::11012744', 'MEDLINE::15847385', 'MEDLINE::15844306', 'MEDLINE::12009867', 'MEDLINE::16213212', 'MEDLINE::16276099', 'MEDLINE::1689087', 'MEDLINE::1701954', 'MEDLINE::1710403', 'MEDLINE::17257248', 'MEDLINE::11373326', 'MEDLINE::11163868', 'MEDLINE::12132024', 'MEDLINE::15229944', 'MEDLINE::10414505', 'MEDLINE::10432523', 'MEDLINE::1002715', 'ME…
EXOSC3	1000	0.000385	191	['MEDLINE::12579393', 'MEDLINE::10837897', 'MEDLINE::10756070', 'MEDLINE::10491220', 'MEDLINE::15650209', 'MEDLINE::11056185', 'MEDLINE::11121224', 'MEDLINE::12012203', 'MEDLINE::12086145', 'MEDLINE::11773319', 'MEDLINE::16321399', 'MEDLINE::16750519', 'MEDLINE::17187680', 'MEDLINE::17159918', 'MEDLINE::17052983', 'MEDLINE::11257297', 'MEDLINE::11223142', 'MEDLINE::16513671', 'MEDLINE::16403278',…
HARS	1000	0.000385	192	['MEDLINE::12515019', 'MEDLINE::12540770', 'MEDLINE::12297842', 'MEDLINE::12049565', 'MEDLINE::10498636', 'MEDLINE::10430027', 'MEDLINE::10546692', 'MEDLINE::15979944', 'MEDLINE::15736523', 'MEDLINE::15834937', 'MEDLINE::15610310', 'MEDLINE::11139348', 'MEDLINE::16266401', 'MEDLINE::16352611', 'MEDLINE::16754414', 'MEDLINE::17101784', 'MEDLINE::17135860', 'MEDLINE::17203812', 'MEDLINE::16407403',…
RNASE6	18	0.000385	193	['MEDLINE::25091155', 'MEDLINE::9649619', 'MEDLINE::16216273', 'MEDLINE::23582259', 'MEDLINE::20949061', 'MEDLINE::19247805', 'MEDLINE::8887684', 'MEDLINE::8836175', 'MEDLINE::9826755', 'MEDLINE::14605214', 'MEDLINE::9647635', 'MEDLINE::12400013', 'MEDLINE::12724407', 'MEDLINE::22581709', 'MEDLINE::9116043', 'MEDLINE::11092753', 'MEDLINE::10902921', 'MEDLINE::9760988']
TDRD3	8	0.000384	194	['MEDLINE::23066109', 'MEDLINE::22363433', 'MEDLINE::18632687', 'MEDLINE::15955813', 'MEDLINE::24507716', 'MEDLINE::21172665', 'MEDLINE::18664458', 'MEDLINE::26099445']
ZNF106	4	0.000384	195	['MEDLINE::15833274', 'MEDLINE::12112312', 'MEDLINE::26604141', 'MEDLINE::15656981']
NMD3	34	0.000384	196	['MEDLINE::12724356', 'MEDLINE::12417134', 'MEDLINE::15660131', 'MEDLINE::16888326', 'MEDLINE::16648468', 'MEDLINE::24723395', 'MEDLINE::25213169', 'MEDLINE::20670889', 'MEDLINE::9933353', 'MEDLINE::10471698', 'MEDLINE::10445880', 'MEDLINE::12374754', 'MEDLINE::20584913', 'MEDLINE::18046452', 'MEDLINE::22995916', 'MEDLINE::25528405', 'MEDLINE::11313466', 'MEDLINE::25873624', 'MEDLINE::16675447', …
PRPF8	129	0.000384	197	['MEDLINE::16554549', 'MEDLINE::10828595', 'MEDLINE::16799052', 'MEDLINE::10397335', 'MEDLINE::23559859', 'MEDLINE::23950152', 'MEDLINE::23393194', 'MEDLINE::24781015', 'MEDLINE::24969741', 'MEDLINE::25111227', 'MEDLINE::25428262', 'MEDLINE::14688266', 'MEDLINE::21378395', 'MEDLINE::17317632', 'MEDLINE::20595234', 'MEDLINE::20811066', 'MEDLINE::17350276', 'MEDLINE::8571961', 'MEDLINE::9774689', '…
BRIX1	1	0.000384	198	['MEDLINE::19160420']
TRNT1	16	0.000384	199	['MEDLINE::21343311', 'MEDLINE::18703362', 'MEDLINE::25858704', 'MEDLINE::11727826', 'MEDLINE::22830625', 'MEDLINE::25652405', 'MEDLINE::26196376', 'MEDLINE::22386932', 'MEDLINE::9714813', 'MEDLINE::22276153', 'MEDLINE::8596545', 'MEDLINE::10685009', 'MEDLINE::15151510', 'MEDLINE::25193871', 'MEDLINE::11504732', 'MEDLINE::26494905']
RNASE1	1000	0.000384	200	['MEDLINE::12731869', 'MEDLINE::12533538', 'MEDLINE::12598767', 'MEDLINE::12153580', 'MEDLINE::10441122', 'MEDLINE::10908721', 'MEDLINE::10691987', 'MEDLINE::10736157', 'MEDLINE::10632727', 'MEDLINE::10541859', 'MEDLINE::15949923', 'MEDLINE::12806173', 'MEDLINE::15596505', 'MEDLINE::15885111', 'MEDLINE::15969595', 'MEDLINE::15930002', 'MEDLINE::15625675', 'MEDLINE::11121107', 'MEDLINE::11087402',…
GNL1	35	0.000383	201	['MEDLINE::11329171', 'MEDLINE::21495629', 'MEDLINE::22212525', 'MEDLINE::19933201', 'MEDLINE::17653191', 'MEDLINE::20040589', 'MEDLINE::17653190', 'MEDLINE::8180467', 'MEDLINE::16251348', 'MEDLINE::14708575', 'MEDLINE::23765955', 'MEDLINE::22138577', 'MEDLINE::25646449', 'MEDLINE::8995055', 'MEDLINE::17034816', 'MEDLINE::1698589', 'MEDLINE::10519358', 'MEDLINE::12269474', 'MEDLINE::24468625', 'M…
ZCCHC24	2	0.000383	202	['MEDLINE::18197198', 'MEDLINE::24860994']
ZMAT5	1	0.000383	203	['MEDLINE::22807096']
DHX57	1	0.000383	204	['MEDLINE::24548782']
RPS3A	152	0.000383	205	['MEDLINE::12786339', 'MEDLINE::10618372', 'MEDLINE::10564812', 'MEDLINE::15889794', 'MEDLINE::15969214', 'MEDLINE::16385451', 'MEDLINE::25268799', 'MEDLINE::1398113', 'MEDLINE::21223253', 'MEDLINE::17477522', 'MEDLINE::7734247', 'MEDLINE::8647443', 'MEDLINE::8607819', 'MEDLINE::8910435', 'MEDLINE::7849200', 'MEDLINE::10854794', 'MEDLINE::10713066', 'MEDLINE::10953316', 'MEDLINE::10885580', 'MEDL…
SNUPN	53	0.000383	206	['MEDLINE::16391069', 'MEDLINE::16901822', 'MEDLINE::15333938', 'MEDLINE::23277578', 'MEDLINE::23952175', 'MEDLINE::23956092', 'MEDLINE::25040207', 'MEDLINE::26118337', 'MEDLINE::22768363', 'MEDLINE::19339972', 'MEDLINE::19339969', 'MEDLINE::18028944', 'MEDLINE::20818391', 'MEDLINE::16030253', 'MEDLINE::15908946', 'MEDLINE::16301532', 'MEDLINE::21094070', 'MEDLINE::25249566', 'MEDLINE::21576362',…
ZC3H7A	5	0.000383	207	['MEDLINE::23580382', 'MEDLINE::24530230', 'MEDLINE::22797009', 'MEDLINE::18682727', 'MEDLINE::23959973']
GARS	425	0.000382	208	['MEDLINE::12239220', 'MEDLINE::10064708', 'MEDLINE::10525358', 'MEDLINE::12855679', 'MEDLINE::15593308', 'MEDLINE::15651351', 'MEDLINE::15899870', 'MEDLINE::17114051', 'MEDLINE::11172710', 'MEDLINE::11369532', 'MEDLINE::11278923', 'MEDLINE::11345007', 'MEDLINE::11460704', 'MEDLINE::1668595', 'MEDLINE::16842826', 'MEDLINE::12401451', 'MEDLINE::15081878', 'MEDLINE::10079286', 'MEDLINE::10400924', …
EIF2B1	407	0.000382	209	['MEDLINE::12325082', 'MEDLINE::12423332', 'MEDLINE::10563826', 'MEDLINE::15285355', 'MEDLINE::10852917', 'MEDLINE::10913625', 'MEDLINE::10827017', 'MEDLINE::10567006', 'MEDLINE::15716393', 'MEDLINE::11093908', 'MEDLINE::11041858', 'MEDLINE::11052971', 'MEDLINE::11042214', 'MEDLINE::11052957', 'MEDLINE::11726195', 'MEDLINE::11835386', 'MEDLINE::12028592', 'MEDLINE::15776425', 'MEDLINE::1618793', …
DDX53	823	0.000382	210	['MEDLINE::12584749', 'MEDLINE::10628397', 'MEDLINE::10694815', 'MEDLINE::10646644', 'MEDLINE::10608345', 'MEDLINE::10551331', 'MEDLINE::15956253', 'MEDLINE::15633118', 'MEDLINE::15661802', 'MEDLINE::10986558', 'MEDLINE::11916555', 'MEDLINE::11576465', 'MEDLINE::16149906', 'MEDLINE::16316710', 'MEDLINE::16831270', 'MEDLINE::17124509', 'MEDLINE::16904962', 'MEDLINE::17256802', 'MEDLINE::17235292',…
NOL10	1	0.000382	211	['MEDLINE::24754225']
DDX19A	18	0.000382	212	['MEDLINE::22366520', 'MEDLINE::14645903', 'MEDLINE::19583854', 'MEDLINE::18680273', 'MEDLINE::21501829', 'MEDLINE::25670768', 'MEDLINE::26538395', 'MEDLINE::15208322', 'MEDLINE::7609038', 'MEDLINE::23688990', 'MEDLINE::17226766', 'MEDLINE::24866763', 'MEDLINE::1931833', 'MEDLINE::21632559', 'MEDLINE::18596238', 'MEDLINE::20567522', 'MEDLINE::19002498', 'MEDLINE::19494017']
PABPC4	45	0.000382	213	['MEDLINE::10543404', 'MEDLINE::22884093', 'MEDLINE::23300856', 'MEDLINE::25768928', 'MEDLINE::26310847', 'MEDLINE::3223675', 'MEDLINE::18083832', 'MEDLINE::20025962', 'MEDLINE::9263842', 'MEDLINE::12846786', 'MEDLINE::11352910', 'MEDLINE::11792816', 'MEDLINE::1526986', 'MEDLINE::16413276', 'MEDLINE::18467502', 'MEDLINE::24827820', 'MEDLINE::21518916', 'MEDLINE::21300955', 'MEDLINE::23404398', 'M…
XPO5	134	0.000382	214	['MEDLINE::12702765', 'MEDLINE::12426392', 'MEDLINE::17530950', 'MEDLINE::10080718', 'MEDLINE::24769857', 'MEDLINE::24885463', 'MEDLINE::25052766', 'MEDLINE::25127693', 'MEDLINE::25472924', 'MEDLINE::21621026', 'MEDLINE::22706980', 'MEDLINE::21799879', 'MEDLINE::22029761', 'MEDLINE::22196276', 'MEDLINE::17381281', 'MEDLINE::20198652', 'MEDLINE::12620976', 'MEDLINE::15613540', 'MEDLINE::15166236',…
EIF5AL1	1	0.000382	215	['MEDLINE::7759117']
U2AF2	212	0.000381	216	['MEDLINE::12718882', 'MEDLINE::12558503', 'MEDLINE::10606272', 'MEDLINE::10629038', 'MEDLINE::10617207', 'MEDLINE::10477180', 'MEDLINE::11724776', 'MEDLINE::16906767', 'MEDLINE::11438677', 'MEDLINE::1538748', 'MEDLINE::23613239', 'MEDLINE::23435226', 'MEDLINE::23275560', 'MEDLINE::23376934', 'MEDLINE::23851510', 'MEDLINE::23152763', 'MEDLINE::23017209', 'MEDLINE::22968048', 'MEDLINE::24580679', …
GNL2	26	0.000381	217	['MEDLINE::15651870', 'MEDLINE::15936510', 'MEDLINE::16709241', 'MEDLINE::24211311', 'MEDLINE::21495629', 'MEDLINE::22357616', 'MEDLINE::8822211', 'MEDLINE::16251348', 'MEDLINE::22138577', 'MEDLINE::24552710', 'MEDLINE::22244851', 'MEDLINE::17923687', 'MEDLINE::26163696', 'MEDLINE::25452588', 'MEDLINE::21205822', 'MEDLINE::21565180', 'MEDLINE::18234166', 'MEDLINE::19686373', 'MEDLINE::9016786', '…
XPOT	51	0.000381	218	['MEDLINE::12138183', 'MEDLINE::12426392', 'MEDLINE::12913148', 'MEDLINE::21447600', 'MEDLINE::22476100', 'MEDLINE::19113283', 'MEDLINE::9660920', 'MEDLINE::12051861', 'MEDLINE::10199570', 'MEDLINE::19680239', 'MEDLINE::22944664', 'MEDLINE::24556695', 'MEDLINE::21058036', 'MEDLINE::9802895', 'MEDLINE::16963774', 'MEDLINE::10727409', 'MEDLINE::24625450', 'MEDLINE::21145229', 'MEDLINE::9512417', 'M…
FAM46A	12	0.00038	219	['MEDLINE::16545789', 'MEDLINE::24625963', 'MEDLINE::25884493', 'MEDLINE::20482226', 'MEDLINE::12054608', 'MEDLINE::19740458', 'MEDLINE::16606587', 'MEDLINE::17803723', 'MEDLINE::25231575', 'MEDLINE::25045670', 'MEDLINE::25226551', 'MEDLINE::23593120']
EIF2S3	525	0.00038	220	['MEDLINE::12815957', 'MEDLINE::12509466', 'MEDLINE::12598533', 'MEDLINE::10563826', 'MEDLINE::10931828', 'MEDLINE::10607219', 'MEDLINE::10689193', 'MEDLINE::10541873', 'MEDLINE::15563596', 'MEDLINE::15475356', 'MEDLINE::15705563', 'MEDLINE::11041858', 'MEDLINE::11042214', 'MEDLINE::11052957', 'MEDLINE::11854282', 'MEDLINE::11809833', 'MEDLINE::11859078', 'MEDLINE::11726195', 'MEDLINE::11959995',…
DDX56	273	0.00038	221	['MEDLINE::10906480', 'MEDLINE::10705369', 'MEDLINE::15661843', 'MEDLINE::12035760', 'MEDLINE::12054531', 'MEDLINE::16531407', 'MEDLINE::17148781', 'MEDLINE::17142894', 'MEDLINE::16687655', 'MEDLINE::16728723', 'MEDLINE::16840531', 'MEDLINE::15166134', 'MEDLINE::10079227', 'MEDLINE::23608157', 'MEDLINE::22876303', 'MEDLINE::22872150', 'MEDLINE::24180280', 'MEDLINE::24438330', 'MEDLINE::24450646',…
FBL	934	0.00038	222	['MEDLINE::12577350', 'MEDLINE::12658636', 'MEDLINE::12528121', 'MEDLINE::12628048', 'MEDLINE::12597623', 'MEDLINE::12660279', 'MEDLINE::10744023', 'MEDLINE::10813287', 'MEDLINE::10772813', 'MEDLINE::10769023', 'MEDLINE::10668801', 'MEDLINE::10497068', 'MEDLINE::15528668', 'MEDLINE::15699002', 'MEDLINE::15670488', 'MEDLINE::11090457', 'MEDLINE::11062265', 'MEDLINE::11717259', 'MEDLINE::11967337',…
AFF3	66	0.000379	223	['MEDLINE::12203795', 'MEDLINE::10588740', 'MEDLINE::23242182', 'MEDLINE::23506417', 'MEDLINE::24727379', 'MEDLINE::25265030', 'MEDLINE::26483173', 'MEDLINE::26728555', 'MEDLINE::21452313', 'MEDLINE::22355377', 'MEDLINE::20084005', 'MEDLINE::20072139', 'MEDLINE::19966488', 'MEDLINE::9299237', 'MEDLINE::11418481', 'MEDLINE::17135274', 'MEDLINE::18622426', 'MEDLINE::20444755', 'MEDLINE::25162227', …
LSG1	15	0.000379	224	['MEDLINE::15660131', 'MEDLINE::11891059', 'MEDLINE::16260602', 'MEDLINE::23436180', 'MEDLINE::24801482', 'MEDLINE::16209721', 'MEDLINE::21796981', 'MEDLINE::8335909', 'MEDLINE::12773575', 'MEDLINE::15831484', 'MEDLINE::26272902', 'MEDLINE::25319368', 'MEDLINE::20008552', 'MEDLINE::17761675', 'MEDLINE::26219431']
NOP14	12	0.000379	225	['MEDLINE::22425761', 'MEDLINE::11694595', 'MEDLINE::23604635', 'MEDLINE::26213846', 'MEDLINE::24961659', 'MEDLINE::24710271', 'MEDLINE::23318442', 'MEDLINE::22438245', 'MEDLINE::21118569', 'MEDLINE::9734812', 'MEDLINE::25302492', 'MEDLINE::22797009']
IFIT3	240	0.000378	226	['MEDLINE::12473993', 'MEDLINE::10625659', 'MEDLINE::15765955', 'MEDLINE::1572066', 'MEDLINE::15709494', 'MEDLINE::16428770', 'MEDLINE::17212075', 'MEDLINE::17050680', 'MEDLINE::10413317', 'MEDLINE::10320763', 'MEDLINE::2297893', 'MEDLINE::23831963', 'MEDLINE::24793831', 'MEDLINE::25123062', 'MEDLINE::26244294', 'MEDLINE::26463196', 'MEDLINE::14625591', 'MEDLINE::1375884', 'MEDLINE::22367717', 'M…
PPARGC1A	565	0.000378	227	['MEDLINE::15599700', 'MEDLINE::16538490', 'MEDLINE::16122961', 'MEDLINE::17241533', 'MEDLINE::16940968', 'MEDLINE::17395833', 'MEDLINE::17342473', 'MEDLINE::17084713', 'MEDLINE::16908541', 'MEDLINE::23704518', 'MEDLINE::23792589', 'MEDLINE::23826865', 'MEDLINE::23892277', 'MEDLINE::23567132', 'MEDLINE::23616238', 'MEDLINE::23186209', 'MEDLINE::23251491', 'MEDLINE::23102619', 'MEDLINE::22861165',…
NXF2	34	0.000377	228	['MEDLINE::16027110', 'MEDLINE::16790844', 'MEDLINE::17548835', 'MEDLINE::11566096', 'MEDLINE::11780633', 'MEDLINE::21308854', 'MEDLINE::19345203', 'MEDLINE::23675524', 'MEDLINE::22016418', 'MEDLINE::22030050', 'MEDLINE::21437249', 'MEDLINE::23677977', 'MEDLINE::24795360', 'MEDLINE::12784308', 'MEDLINE::24569167', 'MEDLINE::20684331', 'MEDLINE::19875494', 'MEDLINE::7494019', 'MEDLINE::17674150', …
ZRANB2	41	0.000377	229	['MEDLINE::11849648', 'MEDLINE::16949617', 'MEDLINE::3461640', 'MEDLINE::13115233', 'MEDLINE::22021003', 'MEDLINE::19178923', 'MEDLINE::18593002', 'MEDLINE::18643974', 'MEDLINE::19052380', 'MEDLINE::16982639', 'MEDLINE::24895096', 'MEDLINE::21590670', 'MEDLINE::11448987', 'MEDLINE::23965853', 'MEDLINE::25351624', 'MEDLINE::23607888', 'MEDLINE::26456770', 'MEDLINE::15524277', 'MEDLINE::19567205', …
RPS4Y1	45	0.000376	230	['MEDLINE::15613541', 'MEDLINE::15648852', 'MEDLINE::26144214', 'MEDLINE::18477388', 'MEDLINE::20556862', 'MEDLINE::10747295', 'MEDLINE::10231021', 'MEDLINE::20714743', 'MEDLINE::1783379', 'MEDLINE::14505036', 'MEDLINE::8301645', 'MEDLINE::9733030', 'MEDLINE::11257712', 'MEDLINE::10738521', 'MEDLINE::7633446', 'MEDLINE::23829492', 'MEDLINE::19834984', 'MEDLINE::2124517', 'MEDLINE::20459660', 'MED…
PPARGC1B	340	0.000375	231	['MEDLINE::12754525', 'MEDLINE::15100726', 'MEDLINE::10669315', 'MEDLINE::12832613', 'MEDLINE::12928976', 'MEDLINE::15599700', 'MEDLINE::15863669', 'MEDLINE::15522091', 'MEDLINE::16122961', 'MEDLINE::17241533', 'MEDLINE::11239281', 'MEDLINE::11590436', 'MEDLINE::16549956', 'MEDLINE::16506464', 'MEDLINE::10023298', 'MEDLINE::23892277', 'MEDLINE::22805090', 'MEDLINE::24454682', 'MEDLINE::24658911',…
TRMU	57	0.000375	232	['MEDLINE::12756333', 'MEDLINE::15944150', 'MEDLINE::15044829', 'MEDLINE::23814040', 'MEDLINE::24012549', 'MEDLINE::23510774', 'MEDLINE::22948272', 'MEDLINE::24339937', 'MEDLINE::25058219', 'MEDLINE::21153446', 'MEDLINE::21890497', 'MEDLINE::21931168', 'MEDLINE::8240964', 'MEDLINE::19671008', 'MEDLINE::21169334', 'MEDLINE::17706197', 'MEDLINE::20354740', 'MEDLINE::26073127', 'MEDLINE::12087191', …
PSMA6	71	0.000375	233	['MEDLINE::10436176', 'MEDLINE::11924531', 'MEDLINE::16317774', 'MEDLINE::1639091', 'MEDLINE::24490108', 'MEDLINE::24465692', 'MEDLINE::25606411', 'MEDLINE::26086592', 'MEDLINE::19272601', 'MEDLINE::17555133', 'MEDLINE::18231128', 'MEDLINE::20387550', 'MEDLINE::19937498', 'MEDLINE::8179902', 'MEDLINE::9056411', 'MEDLINE::12391723', 'MEDLINE::19624571', 'MEDLINE::20953189', 'MEDLINE::18358479', 'M…
RPS27A	239	0.000374	234	['MEDLINE::12384282', 'MEDLINE::10590511', 'MEDLINE::15611815', 'MEDLINE::15885495', 'MEDLINE::15571350', 'MEDLINE::12050560', 'MEDLINE::15931394', 'MEDLINE::16457801', 'MEDLINE::16361084', 'MEDLINE::17077985', 'MEDLINE::16723720', 'MEDLINE::11356692', 'MEDLINE::16449267', 'MEDLINE::22716248', 'MEDLINE::23777349', 'MEDLINE::24816145', 'MEDLINE::24680683', 'MEDLINE::24927500', 'MEDLINE::25030761',…
INTS6	205	0.000374	235	['MEDLINE::10718290', 'MEDLINE::10727850', 'MEDLINE::10725331', 'MEDLINE::10610797', 'MEDLINE::10525403', 'MEDLINE::11927574', 'MEDLINE::11973212', 'MEDLINE::15951059', 'MEDLINE::16104789', 'MEDLINE::16034575', 'MEDLINE::11466525', 'MEDLINE::11598190', 'MEDLINE::15028736', 'MEDLINE::10024879', 'MEDLINE::10101190', 'MEDLINE::24687450', 'MEDLINE::24887094', 'MEDLINE::22975436', 'MEDLINE::26325718',…
TAF9	63	0.000372	236	['MEDLINE::12840001', 'MEDLINE::15899866', 'MEDLINE::11278372', 'MEDLINE::23246961', 'MEDLINE::24550006', 'MEDLINE::26282181', 'MEDLINE::7761466', 'MEDLINE::9792714', 'MEDLINE::9171108', 'MEDLINE::10946852', 'MEDLINE::15601843', 'MEDLINE::15213396', 'MEDLINE::19807022', 'MEDLINE::19176230', 'MEDLINE::17636026', 'MEDLINE::17967894', 'MEDLINE::18250150', 'MEDLINE::17035330', 'MEDLINE::24653979', 'M…
SAP18	37	0.000371	237	['MEDLINE::15649476', 'MEDLINE::16314458', 'MEDLINE::11256608', 'MEDLINE::22203037', 'MEDLINE::19352543', 'MEDLINE::17623094', 'MEDLINE::10717484', 'MEDLINE::12665594', 'MEDLINE::19235719', 'MEDLINE::19460347', 'MEDLINE::19049982', 'MEDLINE::16823614', 'MEDLINE::21146528', 'MEDLINE::9150135', 'MEDLINE::11872158', 'MEDLINE::11455422', 'MEDLINE::14611647', 'MEDLINE::24560728', 'MEDLINE::20966198', …
RRP8	74	0.000371	238	['MEDLINE::15141392', 'MEDLINE::10776901', 'MEDLINE::11540900', 'MEDLINE::16563781', 'MEDLINE::15203129', 'MEDLINE::23294534', 'MEDLINE::23897426', 'MEDLINE::24191456', 'MEDLINE::24769445', 'MEDLINE::26114280', 'MEDLINE::20543347', 'MEDLINE::8267651', 'MEDLINE::11138605', 'MEDLINE::15985764', 'MEDLINE::1436522', 'MEDLINE::191631', 'MEDLINE::18605213', 'MEDLINE::25369249', 'MEDLINE::23180764', 'ME…
GTPBP4	43	0.00037	239	['MEDLINE::12466558', 'MEDLINE::11112701', 'MEDLINE::15120622', 'MEDLINE::23041263', 'MEDLINE::24662372', 'MEDLINE::19401220', 'MEDLINE::18403737', 'MEDLINE::15932948', 'MEDLINE::17646390', 'MEDLINE::16888624', 'MEDLINE::25617839', 'MEDLINE::26015807', 'MEDLINE::12788953', 'MEDLINE::17160515', 'MEDLINE::15122877', 'MEDLINE::25214984', 'MEDLINE::24552710', 'MEDLINE::25023896', 'MEDLINE::19860834',…
AEN	36	0.000369	240	['MEDLINE::25350790', 'MEDLINE::21415419', 'MEDLINE::8956498', 'MEDLINE::16288013', 'MEDLINE::21036379', 'MEDLINE::18264133', 'MEDLINE::18367154', 'MEDLINE::23183053', 'MEDLINE::21670248', 'MEDLINE::1577060', 'MEDLINE::17313471', 'MEDLINE::24959383', 'MEDLINE::23759676', 'MEDLINE::22973197', 'MEDLINE::26345095', 'MEDLINE::2897990', 'MEDLINE::3224830', 'MEDLINE::20852905', 'MEDLINE::20639432', 'ME…
SUB1	438	0.000369	241	['MEDLINE::12576170', 'MEDLINE::12203795', 'MEDLINE::10980015', 'MEDLINE::17110434', 'MEDLINE::1684950', 'MEDLINE::11408063', 'MEDLINE::11389848', 'MEDLINE::11161203', 'MEDLINE::16642466', 'MEDLINE::16980622', 'MEDLINE::15214036', 'MEDLINE::12909612', 'MEDLINE::23303792', 'MEDLINE::23585871', 'MEDLINE::2371374', 'MEDLINE::22889846', 'MEDLINE::22575652', 'MEDLINE::22948907', 'MEDLINE::23975190', '…
DRG1	56	0.000367	242	['MEDLINE::10760581', 'MEDLINE::10395947', 'MEDLINE::23185031', 'MEDLINE::24371142', 'MEDLINE::25379721', 'MEDLINE::20670889', 'MEDLINE::12702552', 'MEDLINE::11746822', 'MEDLINE::14644502', 'MEDLINE::19460440', 'MEDLINE::16777077', 'MEDLINE::17646390', 'MEDLINE::18288642', 'MEDLINE::9251681', 'MEDLINE::15867226', 'MEDLINE::15855174', 'MEDLINE::15897249', 'MEDLINE::17178897', 'MEDLINE::11006124', …
RPLP1	583	0.000364	243	['MEDLINE::12695664', 'MEDLINE::12645635', 'MEDLINE::12368387', 'MEDLINE::15306118', 'MEDLINE::10966642', 'MEDLINE::10904421', 'MEDLINE::10880758', 'MEDLINE::11106484', 'MEDLINE::11860264', 'MEDLINE::11678159', 'MEDLINE::15880582', 'MEDLINE::16289175', 'MEDLINE::1672533', 'MEDLINE::1686302', 'MEDLINE::17090654', 'MEDLINE::1713168', 'MEDLINE::17216539', 'MEDLINE::10987394', 'MEDLINE::11577158', 'M…
RPL38	51	0.000357	244	['MEDLINE::12625830', 'MEDLINE::15520262', 'MEDLINE::10395937', 'MEDLINE::23861727', 'MEDLINE::2428866', 'MEDLINE::24948947', 'MEDLINE::25561023', 'MEDLINE::3426607', 'MEDLINE::12962325', 'MEDLINE::21771594', 'MEDLINE::21529712', 'MEDLINE::18539297', 'MEDLINE::20116044', 'MEDLINE::11809933', 'MEDLINE::20576629', 'MEDLINE::1840484', 'MEDLINE::7981201', 'MEDLINE::1645571', 'MEDLINE::18822842', 'MED…
RPL23A	54	0.000353	245	['MEDLINE::12193787', 'MEDLINE::11724303', 'MEDLINE::16096273', 'MEDLINE::23359052', 'MEDLINE::24655368', 'MEDLINE::25324392', 'MEDLINE::26099650', 'MEDLINE::3426607', 'MEDLINE::12962325', 'MEDLINE::21045808', 'MEDLINE::17584789', 'MEDLINE::9687515', 'MEDLINE::16121241', 'MEDLINE::12206774', 'MEDLINE::17268185', 'MEDLINE::18322146', 'MEDLINE::18513230', 'MEDLINE::24340105', 'MEDLINE::23697888', '…
KHDRBS1	397	1.81e-05	246	['MEDLINE::11960376', 'MEDLINE::10913193', 'MEDLINE::15471878', 'MEDLINE::11102515', 'MEDLINE::11932418', 'MEDLINE::11585385', 'MEDLINE::15793865', 'MEDLINE::15811367', 'MEDLINE::16274251', 'MEDLINE::16221888', 'MEDLINE::11254726', 'MEDLINE::16236470', 'MEDLINE::16824039', 'MEDLINE::15163637', 'MEDLINE::15473865', 'MEDLINE::12134041', 'MEDLINE::12823272', 'MEDLINE::10371501', 'MEDLINE::10332027',…
MEX3D	11	1.71e-05	247	['MEDLINE::21862359', 'MEDLINE::11709884', 'MEDLINE::24885513', 'MEDLINE::8604138', 'MEDLINE::15787155', 'MEDLINE::14769789', 'MEDLINE::26114597', 'MEDLINE::26581302', 'MEDLINE::22043927', 'MEDLINE::21578574', 'MEDLINE::10905408']
TIAL1	162	1.67e-05	248	['MEDLINE::12533540', 'MEDLINE::12140254', 'MEDLINE::12414941', 'MEDLINE::10700014', 'MEDLINE::10640826', 'MEDLINE::16033978', 'MEDLINE::16890199', 'MEDLINE::24566137', 'MEDLINE::25352557', 'MEDLINE::25913416', 'MEDLINE::14597390', 'MEDLINE::21293479', 'MEDLINE::19819975', 'MEDLINE::19270389', 'MEDLINE::19339348', 'MEDLINE::17486099', 'MEDLINE::17386257', 'MEDLINE::17488725', 'MEDLINE::18334178',…
NOVA1	62	1.64e-05	249	['MEDLINE::12529794', 'MEDLINE::10811881', 'MEDLINE::11784037', 'MEDLINE::12808107', 'MEDLINE::23717658', 'MEDLINE::24279853', 'MEDLINE::25119594', 'MEDLINE::21472267', 'MEDLINE::19680635', 'MEDLINE::19282286', 'MEDLINE::19221030', 'MEDLINE::20470870', 'MEDLINE::20015017', 'MEDLINE::19645481', 'MEDLINE::24246224', 'MEDLINE::22258141', 'MEDLINE::24553397', 'MEDLINE::24735673', 'MEDLINE::26391641',…
RBFOX2	472	1.64e-05	250	['MEDLINE::12610155', 'MEDLINE::10846108', 'MEDLINE::10702494', 'MEDLINE::15659750', 'MEDLINE::15658138', 'MEDLINE::15935885', 'MEDLINE::12024049', 'MEDLINE::15940786', 'MEDLINE::15957234', 'MEDLINE::16537612', 'MEDLINE::16298410', 'MEDLINE::17055026', 'MEDLINE::17101666', 'MEDLINE::16916301', 'MEDLINE::17301127', 'MEDLINE::16979210', 'MEDLINE::11078809', 'MEDLINE::11069615', 'MEDLINE::11238840',…
ILF2	71	1.64e-05	251	['MEDLINE::16055709', 'MEDLINE::23208500', 'MEDLINE::24880807', 'MEDLINE::21969602', 'MEDLINE::17942973', 'MEDLINE::9671709', 'MEDLINE::10574923', 'MEDLINE::11958450', 'MEDLINE::11804788', 'MEDLINE::21109006', 'MEDLINE::20051514', 'MEDLINE::25023405', 'MEDLINE::23986595', 'MEDLINE::21386893', 'MEDLINE::26240280', 'MEDLINE::24957954', 'MEDLINE::25566957', 'MEDLINE::9843854', 'MEDLINE::17389650', '…
KHDRBS2	53	1.62e-05	252	['MEDLINE::12694535', 'MEDLINE::10747053', 'MEDLINE::15471878', 'MEDLINE::16192744', 'MEDLINE::16738335', 'MEDLINE::22574179', 'MEDLINE::1427036', 'MEDLINE::15499410', 'MEDLINE::15940462', 'MEDLINE::16279736', 'MEDLINE::19457263', 'MEDLINE::16959779', 'MEDLINE::17101780', 'MEDLINE::17764653', 'MEDLINE::21693694', 'MEDLINE::21451250', 'MEDLINE::25505328', 'MEDLINE::8523291', 'MEDLINE::15809876', '…
ILF3	207	1.62e-05	253	['MEDLINE::10899122', 'MEDLINE::15694175', 'MEDLINE::12036489', 'MEDLINE::16055709', 'MEDLINE::16519681', 'MEDLINE::16428770', 'MEDLINE::11414766', 'MEDLINE::1674922', 'MEDLINE::15558731', 'MEDLINE::10400669', 'MEDLINE::23208500', 'MEDLINE::22986534', 'MEDLINE::23321469', 'MEDLINE::25327818', 'MEDLINE::26095048', 'MEDLINE::14654356', 'MEDLINE::21211798', 'MEDLINE::21634167', 'MEDLINE::22221176', …
PSPC1	78	1.62e-05	254	['MEDLINE::12798936', 'MEDLINE::14982115', 'MEDLINE::15366049', 'MEDLINE::15470247', 'MEDLINE::23640764', 'MEDLINE::23308148', 'MEDLINE::25765647', 'MEDLINE::26428695', 'MEDLINE::12810069', 'MEDLINE::21906326', 'MEDLINE::19716791', 'MEDLINE::19164472', 'MEDLINE::20881053', 'MEDLINE::15637147', 'MEDLINE::10101265', 'MEDLINE::20573717', 'MEDLINE::21144806', 'MEDLINE::1679522', 'MEDLINE::20536828', …
ZCRB1	6	1.61e-05	255	['MEDLINE::16959469', 'MEDLINE::16983342', 'MEDLINE::22912901', 'MEDLINE::21148817', 'MEDLINE::22362731', 'MEDLINE::4086065']
SERBP1	40	1.59e-05	256	['MEDLINE::12505151', 'MEDLINE::16452458', 'MEDLINE::23781168', 'MEDLINE::24205981', 'MEDLINE::21478814', 'MEDLINE::18632687', 'MEDLINE::17698176', 'MEDLINE::18440126', 'MEDLINE::17972146', 'MEDLINE::17991724', 'MEDLINE::23737970', 'MEDLINE::22373659', 'MEDLINE::22819712', 'MEDLINE::23065227', 'MEDLINE::15814896', 'MEDLINE::16984987', 'MEDLINE::16679534', 'MEDLINE::24407731', 'MEDLINE::19525549',…
RBPMS	22	1.58e-05	257	['MEDLINE::24318667', 'MEDLINE::26335381', 'MEDLINE::9849939', 'MEDLINE::23470294', 'MEDLINE::25719245', 'MEDLINE::22174390', 'MEDLINE::18820673', 'MEDLINE::1591701', 'MEDLINE::25651939', 'MEDLINE::8855282', 'MEDLINE::11169447', 'MEDLINE::24860013', 'MEDLINE::25281386', 'MEDLINE::23603611', 'MEDLINE::19737887', 'MEDLINE::22110060', 'MEDLINE::17099224', 'MEDLINE::23295309', 'MEDLINE::23785151', 'M…
RBM4	43	1.53e-05	258	['MEDLINE::12469345', 'MEDLINE::24055058', 'MEDLINE::26216489', 'MEDLINE::26565589', 'MEDLINE::21343338', 'MEDLINE::19561594', 'MEDLINE::17932509', 'MEDLINE::18723113', 'MEDLINE::23129807', 'MEDLINE::22174926', 'MEDLINE::21562054', 'MEDLINE::25826570', 'MEDLINE::25140042', 'MEDLINE::17068759', 'MEDLINE::12628928', 'MEDLINE::16934801', 'MEDLINE::24389249', 'MEDLINE::25367940', 'MEDLINE::25203323',…
CELF2	100	1.53e-05	259	['MEDLINE::12606026', 'MEDLINE::14973222', 'MEDLINE::15226369', 'MEDLINE::10893231', 'MEDLINE::15358864', 'MEDLINE::11850193', 'MEDLINE::11895477', 'MEDLINE::16462162', 'MEDLINE::25502513', 'MEDLINE::26141754', 'MEDLINE::22354898', 'MEDLINE::22660636', 'MEDLINE::19559013', 'MEDLINE::18258790', 'MEDLINE::18292181', 'MEDLINE::20708014', 'MEDLINE::15830352', 'MEDLINE::11414768', 'MEDLINE::14754915',…
FUBP1	125	1.52e-05	260	['MEDLINE::11875576', 'MEDLINE::16914741', 'MEDLINE::11222755', 'MEDLINE::10411514', 'MEDLINE::24192769', 'MEDLINE::23113893', 'MEDLINE::24086756', 'MEDLINE::24347226', 'MEDLINE::2538429', 'MEDLINE::25212137', 'MEDLINE::25408231', 'MEDLINE::3081447', 'MEDLINE::14743390', 'MEDLINE::21367899', 'MEDLINE::22124363', 'MEDLINE::21890007', 'MEDLINE::19879624', 'MEDLINE::18698806', 'MEDLINE::20944110', '…
RBBP6	54	1.5e-05	261	['MEDLINE::12384997', 'MEDLINE::15733535', 'MEDLINE::12938151', 'MEDLINE::23028339', 'MEDLINE::21526770', 'MEDLINE::22139301', 'MEDLINE::20717003', 'MEDLINE::8595913', 'MEDLINE::14566974', 'MEDLINE::19384855', 'MEDLINE::16396680', 'MEDLINE::21676486', 'MEDLINE::20485546', 'MEDLINE::24726359', 'MEDLINE::23799110', 'MEDLINE::22961479', 'MEDLINE::21774619', 'MEDLINE::25955646', 'MEDLINE::17454639', …
QKI	110	1.48e-05	262	['MEDLINE::12467586', 'MEDLINE::16245024', 'MEDLINE::17079655', 'MEDLINE::14992020', 'MEDLINE::23628989', 'MEDLINE::23530969', 'MEDLINE::22832404', 'MEDLINE::24335142', 'MEDLINE::24652964', 'MEDLINE::25786081', 'MEDLINE::26056009', 'MEDLINE::25913416', 'MEDLINE::22355603', 'MEDLINE::21768773', 'MEDLINE::22178871', 'MEDLINE::20544419', 'MEDLINE::20371350', 'MEDLINE::9133592', 'MEDLINE::9514195', '…
HDLBP	151	1.47e-05	263	['MEDLINE::12138091', 'MEDLINE::12471091', 'MEDLINE::11050168', 'MEDLINE::11713986', 'MEDLINE::11590435', 'MEDLINE::15109574', 'MEDLINE::15375614', 'MEDLINE::10081961', 'MEDLINE::22607704', 'MEDLINE::24445806', 'MEDLINE::25734078', 'MEDLINE::26032007', 'MEDLINE::26619531', 'MEDLINE::22445925', 'MEDLINE::20117784', 'MEDLINE::19365831', 'MEDLINE::17433582', 'MEDLINE::21035573', 'MEDLINE::18047432',…
PTBP2	149	1.47e-05	264	['MEDLINE::15228089', 'MEDLINE::10829067', 'MEDLINE::12038983', 'MEDLINE::1179548', 'MEDLINE::11116151', 'MEDLINE::11463826', 'MEDLINE::11231079', 'MEDLINE::16638748', 'MEDLINE::15031292', 'MEDLINE::22802532', 'MEDLINE::22705452', 'MEDLINE::24970814', 'MEDLINE::24862202', 'MEDLINE::24693999', 'MEDLINE::25025966', 'MEDLINE::25652811', 'MEDLINE::25460363', 'MEDLINE::26025338', 'MEDLINE::22561236', …
RBM3	80	1.44e-05	265	['MEDLINE::12217956', 'MEDLINE::10793079', 'MEDLINE::17079134', 'MEDLINE::23673116', 'MEDLINE::23792593', 'MEDLINE::24928274', 'MEDLINE::26528939', 'MEDLINE::19150436', 'MEDLINE::20501693', 'MEDLINE::8634703', 'MEDLINE::11470798', 'MEDLINE::16249311', 'MEDLINE::16216424', 'MEDLINE::15075239', 'MEDLINE::20727170', 'MEDLINE::17403028', 'MEDLINE::18753264', 'MEDLINE::25561795', 'MEDLINE::22805320', …
LRRFIP2	12	1.44e-05	266	['MEDLINE::10366446', 'MEDLINE::23036196', 'MEDLINE::20586614', 'MEDLINE::19265123', 'MEDLINE::21220426', 'MEDLINE::18353764', 'MEDLINE::21712435', 'MEDLINE::21785361', 'MEDLINE::19188145', 'MEDLINE::23942110', 'MEDLINE::23468989', 'MEDLINE::15677333']
CLK2	38	1.43e-05	267	['MEDLINE::16045812', 'MEDLINE::24458359', 'MEDLINE::25670169', 'MEDLINE::26628682', 'MEDLINE::12670948', 'MEDLINE::12169693', 'MEDLINE::19141583', 'MEDLINE::24568585', 'MEDLINE::24026398', 'MEDLINE::26701387', 'MEDLINE::9852100', 'MEDLINE::19886617', 'MEDLINE::18284575', 'MEDLINE::20085730', 'MEDLINE::10779441', 'MEDLINE::10480872', 'MEDLINE::14709600', 'MEDLINE::25240617', 'MEDLINE::23504502', …
TSNAX	104	1.42e-05	268	['MEDLINE::12573262', 'MEDLINE::15138261', 'MEDLINE::16231952', 'MEDLINE::17028328', 'MEDLINE::11562166', 'MEDLINE::10471275', 'MEDLINE::23916604', 'MEDLINE::23353787', 'MEDLINE::23184086', 'MEDLINE::25457613', 'MEDLINE::14741401', 'MEDLINE::14711818', 'MEDLINE::2164585', 'MEDLINE::20081200', 'MEDLINE::18424275', 'MEDLINE::1916281', 'MEDLINE::20578993', 'MEDLINE::20478567', 'MEDLINE::8682775', 'M…
HABP4	20	1.42e-05	269	['MEDLINE::12505151', 'MEDLINE::15586227', 'MEDLINE::15862299', 'MEDLINE::21771594', 'MEDLINE::20529362', 'MEDLINE::20551049', 'MEDLINE::10887182', 'MEDLINE::2161115', 'MEDLINE::1310832', 'MEDLINE::24797264', 'MEDLINE::25205453', 'MEDLINE::19523114', 'MEDLINE::19771199', 'MEDLINE::16879614', 'MEDLINE::14699138', 'MEDLINE::16740129', 'MEDLINE::16455055', 'MEDLINE::9523163', 'MEDLINE::20436279', 'M…
CSDE1	62	1.42e-05	270	['MEDLINE::10600370', 'MEDLINE::15330758', 'MEDLINE::16894202', 'MEDLINE::25408231', 'MEDLINE::25921149', 'MEDLINE::26009170', 'MEDLINE::26614667', 'MEDLINE::26715448', 'MEDLINE::21185162', 'MEDLINE::21485827', 'MEDLINE::22058113', 'MEDLINE::20633635', 'MEDLINE::17986766', 'MEDLINE::8415711', 'MEDLINE::17947529', 'MEDLINE::18420613', 'MEDLINE::24499791', 'MEDLINE::24098497', 'MEDLINE::24558962', …
RBM24	15	1.4e-05	271	['MEDLINE::25217815', 'MEDLINE::22345307', 'MEDLINE::19817877', 'MEDLINE::20977548', 'MEDLINE::20338237', 'MEDLINE::25313962', 'MEDLINE::22510371', 'MEDLINE::22011202', 'MEDLINE::25170925', 'MEDLINE::25683494', 'MEDLINE::24356969', 'MEDLINE::19658189', 'MEDLINE::25183497', 'MEDLINE::24375645', 'MEDLINE::23300973']
RBMS2	37	1.4e-05	272	['MEDLINE::15285728', 'MEDLINE::10639566', 'MEDLINE::10672043', 'MEDLINE::15356143', 'MEDLINE::17182573', 'MEDLINE::10382758', 'MEDLINE::21505708', 'MEDLINE::7753047', 'MEDLINE::11726285', 'MEDLINE::22884049', 'MEDLINE::8931127', 'MEDLINE::11961270', 'MEDLINE::10725413', 'MEDLINE::16549156', 'MEDLINE::11737267', 'MEDLINE::26677203', 'MEDLINE::18502181', 'MEDLINE::8671624', 'MEDLINE::8542026', 'ME…
CELF1	249	1.39e-05	273	['MEDLINE::12704419', 'MEDLINE::14973222', 'MEDLINE::10893231', 'MEDLINE::10556089', 'MEDLINE::15988035', 'MEDLINE::12867084', 'MEDLINE::11895477', 'MEDLINE::11707455', 'MEDLINE::11124939', 'MEDLINE::11433021', 'MEDLINE::16418324', 'MEDLINE::15546872', 'MEDLINE::15181172', 'MEDLINE::12799066', 'MEDLINE::23796888', 'MEDLINE::23932931', 'MEDLINE::23359188', 'MEDLINE::23196502', 'MEDLINE::22982313',…
RALYL	6	1.38e-05	274	['MEDLINE::12688537', 'MEDLINE::26507551', 'MEDLINE::25878250', 'MEDLINE::26221260', 'MEDLINE::19001729', 'MEDLINE::22994768']
R3HDM2	5	1.37e-05	275	['MEDLINE::19881495', 'MEDLINE::20884846', 'MEDLINE::21747913', 'MEDLINE::26512911', 'MEDLINE::24150744']
PUF60	49	1.37e-05	276	['MEDLINE::16914741', 'MEDLINE::23756809', 'MEDLINE::26732650', 'MEDLINE::26497854', 'MEDLINE::21285945', 'MEDLINE::18974054', 'MEDLINE::17579712', 'MEDLINE::18059478', 'MEDLINE::10882074', 'MEDLINE::12351724', 'MEDLINE::12935915', 'MEDLINE::18648001', 'MEDLINE::20386695', 'MEDLINE::24140112', 'MEDLINE::24743803', 'MEDLINE::26437074', 'MEDLINE::25569246', 'MEDLINE::26177862', 'MEDLINE::16267388',…
CIRBP	133	1.37e-05	277	['MEDLINE::10793079', 'MEDLINE::11095679', 'MEDLINE::16100116', 'MEDLINE::16253368', 'MEDLINE::16595739', 'MEDLINE::23772393', 'MEDLINE::23792593', 'MEDLINE::25394642', 'MEDLINE::26017776', 'MEDLINE::26168889', 'MEDLINE::26361390', 'MEDLINE::26673712', 'MEDLINE::21435052', 'MEDLINE::21771594', 'MEDLINE::19070373', 'MEDLINE::19780720', 'MEDLINE::20544419', 'MEDLINE::20395208', 'MEDLINE::9151692', …
DDX17	327	1.37e-05	278	['MEDLINE::12393534', 'MEDLINE::12593672', 'MEDLINE::10920262', 'MEDLINE::10933729', 'MEDLINE::10727102', 'MEDLINE::10718294', 'MEDLINE::10823870', 'MEDLINE::10512041', 'MEDLINE::10525159', 'MEDLINE::15514014', 'MEDLINE::15659746', 'MEDLINE::11134704', 'MEDLINE::16052280', 'MEDLINE::1707382', 'MEDLINE::17148781', 'MEDLINE::17255355', 'MEDLINE::11342456', 'MEDLINE::11264168', 'MEDLINE::11529937', …
TSN	238	1.36e-05	279	['MEDLINE::1255752', 'MEDLINE::12624010', 'MEDLINE::10434033', 'MEDLINE::15138261', 'MEDLINE::11679747', 'MEDLINE::17028328', 'MEDLINE::11705401', 'MEDLINE::11562166', 'MEDLINE::15315716', 'MEDLINE::15297146', 'MEDLINE::10471275', 'MEDLINE::23326574', 'MEDLINE::23436647', 'MEDLINE::23466435', 'MEDLINE::22750433', 'MEDLINE::23353787', 'MEDLINE::23022229', 'MEDLINE::25114756', 'MEDLINE::25205572', …
FUBP3	11	1.36e-05	280	['MEDLINE::16914741', 'MEDLINE::25212137', 'MEDLINE::26813465', 'MEDLINE::21292162', 'MEDLINE::21252297', 'MEDLINE::18648001', 'MEDLINE::19087307', 'MEDLINE::10598574', 'MEDLINE::11071946', 'MEDLINE::23327109', 'MEDLINE::8940189']
SYF2	65	1.36e-05	281	['MEDLINE::16306686', 'MEDLINE::25100848', 'MEDLINE::3221870', 'MEDLINE::22448250', 'MEDLINE::20148704', 'MEDLINE::19435419', 'MEDLINE::18788947', 'MEDLINE::18945807', 'MEDLINE::2009854', 'MEDLINE::302259', 'MEDLINE::8045936', 'MEDLINE::8983021', 'MEDLINE::9606967', 'MEDLINE::1151340', 'MEDLINE::11549262', 'MEDLINE::15003521', 'MEDLINE::18199652', 'MEDLINE::24962097', 'MEDLINE::21832200', 'MEDLIN…
YBX1	793	1.35e-05	282	['MEDLINE::12533839', 'MEDLINE::12519758', 'MEDLINE::12639895', 'MEDLINE::12708467', 'MEDLINE::12208750', 'MEDLINE::12421560', 'MEDLINE::12379116', 'MEDLINE::12202751', 'MEDLINE::15069551', 'MEDLINE::10727766', 'MEDLINE::10903433', 'MEDLINE::10809782', 'MEDLINE::10559245', 'MEDLINE::10523637', 'MEDLINE::10597187', 'MEDLINE::10559330', 'MEDLINE::15798215', 'MEDLINE::15625016', 'MEDLINE::11983074',…
IGF2BP1	392	1.35e-05	283	['MEDLINE::12578382', 'MEDLINE::10498206', 'MEDLINE::10741001', 'MEDLINE::10618060', 'MEDLINE::15695713', 'MEDLINE::15282548', 'MEDLINE::15314207', 'MEDLINE::15788415', 'MEDLINE::11751794', 'MEDLINE::11713986', 'MEDLINE::16778892', 'MEDLINE::17086542', 'MEDLINE::17030928', 'MEDLINE::11287151', 'MEDLINE::11390410', 'MEDLINE::16476803', 'MEDLINE::15355996', 'MEDLINE::15121863', 'MEDLINE::10508031',…
RRP36	32	1.35e-05	284	['MEDLINE::15983380', 'MEDLINE::22956906', 'MEDLINE::23596087', 'MEDLINE::24945319', 'MEDLINE::18550522', 'MEDLINE::20363226', 'MEDLINE::20364149', 'MEDLINE::17654551', 'MEDLINE::14657346', 'MEDLINE::19088440', 'MEDLINE::17158914', 'MEDLINE::18794151', 'MEDLINE::22629280', 'MEDLINE::22174926', 'MEDLINE::25800779', 'MEDLINE::25181358', 'MEDLINE::24731397', 'MEDLINE::25399870', 'MEDLINE::18945764',…
ELAVL4	357	1.34e-05	285	['MEDLINE::12605686', 'MEDLINE::12204823', 'MEDLINE::12209604', 'MEDLINE::10710437', 'MEDLINE::12859688', 'MEDLINE::15764704', 'MEDLINE::11175903', 'MEDLINE::11711535', 'MEDLINE::15796670', 'MEDLINE::17314193', 'MEDLINE::17086542', 'MEDLINE::11328197', 'MEDLINE::11090964', 'MEDLINE::10124125', 'MEDLINE::15372818', 'MEDLINE::15349979', 'MEDLINE::12905628', 'MEDLINE::10385591', 'MEDLINE::10433844',…
NCL	1000	1.34e-05	286	['MEDLINE::12673792', 'MEDLINE::12528813', 'MEDLINE::12559966', 'MEDLINE::12644954', 'MEDLINE::10660576', 'MEDLINE::15284292', 'MEDLINE::10886079', 'MEDLINE::10696234', 'MEDLINE::10488134', 'MEDLINE::15606172', 'MEDLINE::11023788', 'MEDLINE::11967016', 'MEDLINE::11948683', 'MEDLINE::11736641', 'MEDLINE::16137033', 'MEDLINE::16213212', 'MEDLINE::16508016', 'MEDLINE::16930952', 'MEDLINE::17046213',…
DDX5	576	1.33e-05	287	['MEDLINE::12532422', 'MEDLINE::12509979', 'MEDLINE::12748276', 'MEDLINE::10664149', 'MEDLINE::10744023', 'MEDLINE::10873423', 'MEDLINE::10759862', 'MEDLINE::10668801', 'MEDLINE::15780640', 'MEDLINE::15657085', 'MEDLINE::15980371', 'MEDLINE::12110150', 'MEDLINE::11805218', 'MEDLINE::16055720', 'MEDLINE::16453852', 'MEDLINE::16166788', 'MEDLINE::1723274', 'MEDLINE::11531332', 'MEDLINE::11266597', …
PA2G4	126	1.33e-05	288	['MEDLINE::17150590', 'MEDLINE::11325528', 'MEDLINE::11507051', 'MEDLINE::16631606', 'MEDLINE::24878627', 'MEDLINE::25154617', 'MEDLINE::2536920', 'MEDLINE::26088450', 'MEDLINE::25876877', 'MEDLINE::25883228', 'MEDLINE::26519882', 'MEDLINE::26081906', 'MEDLINE::26795148', 'MEDLINE::21098709', 'MEDLINE::19946338', 'MEDLINE::19275935', 'MEDLINE::18355957', 'MEDLINE::18937254', 'MEDLINE::18852121', …
SF1	755	1.32e-05	289	['MEDLINE::12718882', 'MEDLINE::12371133', 'MEDLINE::12441398', 'MEDLINE::12460579', 'MEDLINE::10606272', 'MEDLINE::15128596', 'MEDLINE::10783126', 'MEDLINE::15989964', 'MEDLINE::15666825', 'MEDLINE::15456888', 'MEDLINE::15625693', 'MEDLINE::11099646', 'MEDLINE::15811367', 'MEDLINE::15936331', 'MEDLINE::16410939', 'MEDLINE::17318782', 'MEDLINE::17200175', 'MEDLINE::17115329', 'MEDLINE::11058774',…
ZNF326	4	1.32e-05	290	['MEDLINE::9809746', 'MEDLINE::10798446', 'MEDLINE::22666313', 'MEDLINE::22446626']
XPO4	25	1.32e-05	291	['MEDLINE::10080718', 'MEDLINE::25812049', 'MEDLINE::26293807', 'MEDLINE::19841953', 'MEDLINE::19349578', 'MEDLINE::21332550', 'MEDLINE::24003159', 'MEDLINE::24564785', 'MEDLINE::25778467', 'MEDLINE::9338967', 'MEDLINE::16449645', 'MEDLINE::3136312', 'MEDLINE::21991335', 'MEDLINE::11030545', 'MEDLINE::3495010', 'MEDLINE::24597692', 'MEDLINE::3259701', 'MEDLINE::19012953', 'MEDLINE::10944119', 'ME…
YBX3	41	1.32e-05	292	['MEDLINE::12239625', 'MEDLINE::16407410', 'MEDLINE::24319100', 'MEDLINE::26050006', 'MEDLINE::21368869', 'MEDLINE::21708995', 'MEDLINE::18973575', 'MEDLINE::17562764', 'MEDLINE::10343102', 'MEDLINE::17158914', 'MEDLINE::25107366', 'MEDLINE::24938317', 'MEDLINE::23460518', 'MEDLINE::24817634', 'MEDLINE::24907662', 'MEDLINE::26022688', 'MEDLINE::16508013', 'MEDLINE::21628660', 'MEDLINE::18179684',…
JAKMIP1	15	1.32e-05	293	['MEDLINE::21691093', 'MEDLINE::17804789', 'MEDLINE::17761393', 'MEDLINE::15277531', 'MEDLINE::17519220', 'MEDLINE::22828129', 'MEDLINE::26687214', 'MEDLINE::17532644', 'MEDLINE::23481296', 'MEDLINE::22472195', 'MEDLINE::17668444', 'MEDLINE::18941173', 'MEDLINE::26627310', 'MEDLINE::14718537', 'MEDLINE::19386132']
PLRG1	32	1.31e-05	294	['MEDLINE::11313942', 'MEDLINE::11544257', 'MEDLINE::2350196', 'MEDLINE::16223718', 'MEDLINE::18996495', 'MEDLINE::17656357', 'MEDLINE::25105980', 'MEDLINE::24321508', 'MEDLINE::8082164', 'MEDLINE::9765207', 'MEDLINE::25524563', 'MEDLINE::25474114', 'MEDLINE::22578083', 'MEDLINE::14576297', 'MEDLINE::23249746', 'MEDLINE::26422100', 'MEDLINE::18223036', 'MEDLINE::19633697', 'MEDLINE::17276391', 'M…
RNPC3	1000	1.31e-05	295	['MEDLINE::12657529', 'MEDLINE::12727627', 'MEDLINE::12438632', 'MEDLINE::12483732', 'MEDLINE::15146977', 'MEDLINE::1499559', 'MEDLINE::10839981', 'MEDLINE::10947964', 'MEDLINE::10672043', 'MEDLINE::10588732', 'MEDLINE::10599338', 'MEDLINE::10497027', 'MEDLINE::16096647', 'MEDLINE::15583137', 'MEDLINE::15840816', 'MEDLINE::11980926', 'MEDLINE::11708418', 'MEDLINE::1196311', 'MEDLINE::1586943', 'M…
FMR1	1000	1.31e-05	296	['MEDLINE::12427968', 'MEDLINE::12591163', 'MEDLINE::12476071', 'MEDLINE::12447820', 'MEDLINE::12447812', 'MEDLINE::10453560', 'MEDLINE::10527928', 'MEDLINE::10973830', 'MEDLINE::10835389', 'MEDLINE::10631132', 'MEDLINE::15818485', 'MEDLINE::12949966', 'MEDLINE::15282548', 'MEDLINE::15805463', 'MEDLINE::15703194', 'MEDLINE::15660136', 'MEDLINE::15621528', 'MEDLINE::15516998', 'MEDLINE::15548614',…
HNRNPLL	4	1.3e-05	297	['MEDLINE::23469774', 'MEDLINE::15256261', 'MEDLINE::25889018', 'MEDLINE::24476532']
DHX9	827	1.29e-05	298	['MEDLINE::12711669', 'MEDLINE::10925702', 'MEDLINE::12224639', 'MEDLINE::12209530', 'MEDLINE::10538925', 'MEDLINE::10918303', 'MEDLINE::15817227', 'MEDLINE::15458565', 'MEDLINE::15715945', 'MEDLINE::11096080', 'MEDLINE::11698376', 'MEDLINE::11719558', 'MEDLINE::12016884', 'MEDLINE::16187064', 'MEDLINE::17148781', 'MEDLINE::16894816', 'MEDLINE::17017152', 'MEDLINE::11093710', 'MEDLINE::11383898',…
BCLAF1	119	1.29e-05	299	['MEDLINE::15563445', 'MEDLINE::15928550', 'MEDLINE::16857009', 'MEDLINE::11050473', 'MEDLINE::23778535', 'MEDLINE::24345462', 'MEDLINE::25091051', 'MEDLINE::25437054', 'MEDLINE::25725288', 'MEDLINE::22306488', 'MEDLINE::21871888', 'MEDLINE::1982820', 'MEDLINE::19276370', 'MEDLINE::18785755', 'MEDLINE::20696777', 'MEDLINE::20123736', 'MEDLINE::12742548', 'MEDLINE::15009215', 'MEDLINE::20623846', …
SLC4A1AP	12	1.28e-05	300	['MEDLINE::1473184', 'MEDLINE::11772400', 'MEDLINE::15997136', 'MEDLINE::12800979', 'MEDLINE::25197798', 'MEDLINE::9422766', 'MEDLINE::15764369', 'MEDLINE::1396059', 'MEDLINE::15607193', 'MEDLINE::25669691', 'MEDLINE::25340751', 'MEDLINE::16289535']
PTRF	164	1.28e-05	301	['MEDLINE::10589839', 'MEDLINE::11139612', 'MEDLINE::23576582', 'MEDLINE::23659685', 'MEDLINE::23941874', 'MEDLINE::23404184', 'MEDLINE::24413749', 'MEDLINE::24658465', 'MEDLINE::24308657', 'MEDLINE::23996201', 'MEDLINE::25107607', 'MEDLINE::24747515', 'MEDLINE::25520561', 'MEDLINE::25588833', 'MEDLINE::25942420', 'MEDLINE::26009102', 'MEDLINE::26451909', 'MEDLINE::21392585', 'MEDLINE::22323287',…
FXR2	71	1.28e-05	302	['MEDLINE::10527928', 'MEDLINE::11019488', 'MEDLINE::11734545', 'MEDLINE::16778363', 'MEDLINE::25205123', 'MEDLINE::25681562', 'MEDLINE::14699609', 'MEDLINE::21446998', 'MEDLINE::19193898', 'MEDLINE::19464371', 'MEDLINE::9285783', 'MEDLINE::10888599', 'MEDLINE::10446811', 'MEDLINE::16000371', 'MEDLINE::15661377', 'MEDLINE::11178106', 'MEDLINE::15128702', 'MEDLINE::10409431', 'MEDLINE::10331608', …
ELAVL1	1000	1.28e-05	303	['MEDLINE::12832476', 'MEDLINE::12384588', 'MEDLINE::12605686', 'MEDLINE::14976220', 'MEDLINE::10921160', 'MEDLINE::10737787', 'MEDLINE::10577357', 'MEDLINE::15914670', 'MEDLINE::15596091', 'MEDLINE::15240006', 'MEDLINE::15473260', 'MEDLINE::11160917', 'MEDLINE::11741601', 'MEDLINE::11834731', 'MEDLINE::11620491', 'MEDLINE::15839478', 'MEDLINE::15983058', 'MEDLINE::16418572', 'MEDLINE::16890199',…
SFPQ	913	1.28e-05	304	['MEDLINE::12417296', 'MEDLINE::12493604', 'MEDLINE::12425708', 'MEDLINE::10916516', 'MEDLINE::10647819', 'MEDLINE::10772794', 'MEDLINE::1055826', 'MEDLINE::1578592', 'MEDLINE::15508738', 'MEDLINE::1580212', 'MEDLINE::15670652', 'MEDLINE::15655067', 'MEDLINE::15790595', 'MEDLINE::11768225', 'MEDLINE::11865834', 'MEDLINE::11882628', 'MEDLINE::11897684', 'MEDLINE::15984930', 'MEDLINE::1611470', 'ME…
SRSF6	271	1.28e-05	305	['MEDLINE::12824367', 'MEDLINE::12222802', 'MEDLINE::10448433', 'MEDLINE::10885571', 'MEDLINE::10865826', 'MEDLINE::12917841', 'MEDLINE::15598539', 'MEDLINE::11053638', 'MEDLINE::11910129', 'MEDLINE::15937219', 'MEDLINE::16170209', 'MEDLINE::16005179', 'MEDLINE::17283056', 'MEDLINE::11387395', 'MEDLINE::22843724', 'MEDLINE::22664757', 'MEDLINE::24186011', 'MEDLINE::2465048', 'MEDLINE::24636084', …
ELAVL2	65	1.27e-05	306	['MEDLINE::10710437', 'MEDLINE::10049360', 'MEDLINE::23512105', 'MEDLINE::25239644', 'MEDLINE::26115784', 'MEDLINE::21551390', 'MEDLINE::21674006', 'MEDLINE::21268159', 'MEDLINE::19362500', 'MEDLINE::19667272', 'MEDLINE::18503831', 'MEDLINE::18405437', 'MEDLINE::7541976', 'MEDLINE::8497264', 'MEDLINE::8904795', 'MEDLINE::8907704', 'MEDLINE::9650757', 'MEDLINE::10721704', 'MEDLINE::12051715', 'MED…
LARP1	29	1.26e-05	307	['MEDLINE::23604310', 'MEDLINE::26565952', 'MEDLINE::20430826', 'MEDLINE::20686178', 'MEDLINE::20138158', 'MEDLINE::21688267', 'MEDLINE::24159927', 'MEDLINE::22965746', 'MEDLINE::26063484', 'MEDLINE::25940091', 'MEDLINE::26501340', 'MEDLINE::19631203', 'MEDLINE::25531318', 'MEDLINE::24332370', 'MEDLINE::2635495', 'MEDLINE::17604307', 'MEDLINE::22271760', 'MEDLINE::21262214', 'MEDLINE::24532714', …
TROVE2	50	1.25e-05	308	['MEDLINE::11903229', 'MEDLINE::16890888', 'MEDLINE::15168680', 'MEDLINE::26201309', 'MEDLINE::14755636', 'MEDLINE::8566782', 'MEDLINE::15907467', 'MEDLINE::15570655', 'MEDLINE::1644272', 'MEDLINE::17947402', 'MEDLINE::1833722', 'MEDLINE::18562668', 'MEDLINE::24129627', 'MEDLINE::2644626', 'MEDLINE::3302682', 'MEDLINE::8714273', 'MEDLINE::15776143', 'MEDLINE::15357712', 'MEDLINE::12761219', 'MEDL…
SRSF11	17	1.24e-05	309	['MEDLINE::16943417', 'MEDLINE::22576693', 'MEDLINE::24244432', 'MEDLINE::22364263', 'MEDLINE::24914048', 'MEDLINE::24926301', 'MEDLINE::26643854', 'MEDLINE::2336391', 'MEDLINE::25506695', 'MEDLINE::23714770', 'MEDLINE::26286192', 'MEDLINE::22820387', 'MEDLINE::23610451', 'MEDLINE::24007566', 'MEDLINE::14517324', 'MEDLINE::1892849', 'MEDLINE::10606266']
TFIP11	146	1.23e-05	310	['MEDLINE::10809010', 'MEDLINE::12923712', 'MEDLINE::15716398', 'MEDLINE::11884498', 'MEDLINE::11304684', 'MEDLINE::16357217', 'MEDLINE::16674698', 'MEDLINE::16945917', 'MEDLINE::24165877', 'MEDLINE::24304693', 'MEDLINE::25307345', 'MEDLINE::26382737', 'MEDLINE::14643775', 'MEDLINE::21497581', 'MEDLINE::19223157', 'MEDLINE::18063561', 'MEDLINE::18367544', 'MEDLINE::19290594', 'MEDLINE::18356778',…
CD2BP2	49	1.23e-05	311	['MEDLINE::16403013', 'MEDLINE::22624583', 'MEDLINE::24498358', 'MEDLINE::24726865', 'MEDLINE::25020258', 'MEDLINE::25702858', 'MEDLINE::19435516', 'MEDLINE::17467737', 'MEDLINE::18803191', 'MEDLINE::17962972', 'MEDLINE::17697812', 'MEDLINE::22988133', 'MEDLINE::15840814', 'MEDLINE::16941565', 'MEDLINE::16049284', 'MEDLINE::12913410', 'MEDLINE::24739434', 'MEDLINE::21902870', 'MEDLINE::15850374',…
CLK3	21	1.22e-05	312	['MEDLINE::16045812', 'MEDLINE::19426592', 'MEDLINE::21615147', 'MEDLINE::24568585', 'MEDLINE::24722691', 'MEDLINE::8679717', 'MEDLINE::26701387', 'MEDLINE::10644696', 'MEDLINE::10585269', 'MEDLINE::16281084', 'MEDLINE::23174317', 'MEDLINE::21276940', 'MEDLINE::23981088', 'MEDLINE::20642484', 'MEDLINE::22998443', 'MEDLINE::22093924', 'MEDLINE::10594723', 'MEDLINE::16328009', 'MEDLINE::7990150', '…
C1D	133	1.22e-05	313	['MEDLINE::12402342', 'MEDLINE::17030615', 'MEDLINE::10083271', 'MEDLINE::23752067', 'MEDLINE::23225066', 'MEDLINE::25007770', 'MEDLINE::25628269', 'MEDLINE::1349323', 'MEDLINE::21426769', 'MEDLINE::2204018', 'MEDLINE::19890065', 'MEDLINE::1837841', 'MEDLINE::18250463', 'MEDLINE::20881288', 'MEDLINE::20530579', 'MEDLINE::8702563', 'MEDLINE::6194990', 'MEDLINE::9405624', 'MEDLINE::9679063', 'MEDLI…
HELZ	12	1.22e-05	314	['MEDLINE::15235609', 'MEDLINE::21963845', 'MEDLINE::7397428', 'MEDLINE::15003521', 'MEDLINE::25004093', 'MEDLINE::17471021', 'MEDLINE::25711668', 'MEDLINE::9232021', 'MEDLINE::12691822', 'MEDLINE::21765940', 'MEDLINE::11720505', 'MEDLINE::23470118']
DRG2	24	1.21e-05	315	['MEDLINE::10760581', 'MEDLINE::14759600', 'MEDLINE::15113831', 'MEDLINE::24463315', 'MEDLINE::2585049', 'MEDLINE::21296692', 'MEDLINE::22450327', 'MEDLINE::9605870', 'MEDLINE::14519493', 'MEDLINE::14644502', 'MEDLINE::19460440', 'MEDLINE::20450049', 'MEDLINE::11978389', 'MEDLINE::23360825', 'MEDLINE::26582392', 'MEDLINE::19819225', 'MEDLINE::15182366', 'MEDLINE::23899355', 'MEDLINE::17334992', '…
NOVA2	20	1.21e-05	316	['MEDLINE::17436242', 'MEDLINE::19221030', 'MEDLINE::20470870', 'MEDLINE::20620865', 'MEDLINE::26446569', 'MEDLINE::12572679', 'MEDLINE::24622240', 'MEDLINE::25214833', 'MEDLINE::25103845', 'MEDLINE::22176577', 'MEDLINE::16041372', 'MEDLINE::25921069', 'MEDLINE::9789075', 'MEDLINE::17937501', 'MEDLINE::23633771', 'MEDLINE::22163036', 'MEDLINE::18540863', 'MEDLINE::9344654', 'MEDLINE::20620871', '…
XPO7	20	1.2e-05	317	['MEDLINE::11071879', 'MEDLINE::10080718', 'MEDLINE::15282546', 'MEDLINE::20503194', 'MEDLINE::17764892', 'MEDLINE::25250856', 'MEDLINE::26190605', 'MEDLINE::24625450', 'MEDLINE::23906023', 'MEDLINE::3495010', 'MEDLINE::25092175', 'MEDLINE::3259701', 'MEDLINE::11024021', 'MEDLINE::23523963', 'MEDLINE::24490135', 'MEDLINE::25694352', 'MEDLINE::21876473', 'MEDLINE::18256292', 'MEDLINE::23800126', '…
NR0B1	1000	1.18e-05	318	['MEDLINE::12606353', 'MEDLINE::12771131', 'MEDLINE::12607575', 'MEDLINE::15174535', 'MEDLINE::10893115', 'MEDLINE::10931089', 'MEDLINE::15841486', 'MEDLINE::15940919', 'MEDLINE::15625693', 'MEDLINE::15793013', 'MEDLINE::11132825', 'MEDLINE::11145742', 'MEDLINE::11788329', 'MEDLINE::1186586', 'MEDLINE::12054960', 'MEDLINE::11796523', 'MEDLINE::12186872', 'MEDLINE::16258514', 'MEDLINE::16354581', …
EIF3I	59	1.18e-05	319	['MEDLINE::10646843', 'MEDLINE::15998311', 'MEDLINE::11544260', 'MEDLINE::14985104', 'MEDLINE::23895178', 'MEDLINE::23460382', 'MEDLINE::25785348', 'MEDLINE::22260994', 'MEDLINE::22460930', 'MEDLINE::198184', 'MEDLINE::18626661', 'MEDLINE::9818724', 'MEDLINE::18837298', 'MEDLINE::21378021', 'MEDLINE::25123845', 'MEDLINE::22022972', 'MEDLINE::25539953', 'MEDLINE::26420881', 'MEDLINE::9560390', 'ME…
U2SURP	8	1.17e-05	320	['MEDLINE::17023055', 'MEDLINE::9443945', 'MEDLINE::22324426', 'MEDLINE::12503619', 'MEDLINE::8752126', 'MEDLINE::16919985', 'MEDLINE::11561069', 'MEDLINE::9786514']
RBM39	48	1.17e-05	321	['MEDLINE::25898673', 'MEDLINE::22207630', 'MEDLINE::22467281', 'MEDLINE::18790080', 'MEDLINE::20229856', 'MEDLINE::12151085', 'MEDLINE::15059506', 'MEDLINE::18559666', 'MEDLINE::18162102', 'MEDLINE::25058583', 'MEDLINE::24410310', 'MEDLINE::22711543', 'MEDLINE::24723925', 'MEDLINE::22292031', 'MEDLINE::21543521', 'MEDLINE::26141766', 'MEDLINE::25979034', 'MEDLINE::4744845', 'MEDLINE::15694343', …
CSTF2	90	1.17e-05	322	['MEDLINE::15769465', 'MEDLINE::15557227', 'MEDLINE::16371507', 'MEDLINE::16171461', 'MEDLINE::16769980', 'MEDLINE::17008405', 'MEDLINE::17029590', 'MEDLINE::11389847', 'MEDLINE::11389848', 'MEDLINE::11598190', 'MEDLINE::16467265', 'MEDLINE::22855830', 'MEDLINE::23112178', 'MEDLINE::23110235', 'MEDLINE::25384976', 'MEDLINE::26395459', 'MEDLINE::21119002', 'MEDLINE::19779565', 'MEDLINE::19887456',…
WBP4	14	1.17e-05	323	['MEDLINE::24787903', 'MEDLINE::19592703', 'MEDLINE::15289902', 'MEDLINE::11545436', 'MEDLINE::15202026', 'MEDLINE::14767582', 'MEDLINE::10744724', 'MEDLINE::25140431', 'MEDLINE::26124884', 'MEDLINE::21917930', 'MEDLINE::23266558', 'MEDLINE::10748127', 'MEDLINE::26124874', 'MEDLINE::9724750']
ZFP36	572	1.16e-05	324	['MEDLINE::12751757', 'MEDLINE::12515557', 'MEDLINE::10600478', 'MEDLINE::10706852', 'MEDLINE::15652343', 'MEDLINE::11782475', 'MEDLINE::16061475', 'MEDLINE::16010055', 'MEDLINE::16262601', 'MEDLINE::16920984', 'MEDLINE::16982682', 'MEDLINE::16759646', 'MEDLINE::16950790', 'MEDLINE::17316549', 'MEDLINE::17133347', 'MEDLINE::17170118', 'MEDLINE::17207279', 'MEDLINE::11455442', 'MEDLINE::11279239',…
CLK1	205	1.16e-05	325	['MEDLINE::12565863', 'MEDLINE::10722849', 'MEDLINE::15718049', 'MEDLINE::16045812', 'MEDLINE::11461155', 'MEDLINE::16543224', 'MEDLINE::16603629', 'MEDLINE::10330373', 'MEDLINE::23308182', 'MEDLINE::23752857', 'MEDLINE::23124214', 'MEDLINE::23345669', 'MEDLINE::23154984', 'MEDLINE::26004759', 'MEDLINE::21623630', 'MEDLINE::21978865', 'MEDLINE::22489637', 'MEDLINE::20159956', 'MEDLINE::19384421',…
SAMD4A	371	1.16e-05	326	['MEDLINE::12679340', 'MEDLINE::12421658', 'MEDLINE::10825819', 'MEDLINE::10998197', 'MEDLINE::10882131', 'MEDLINE::10643729', 'MEDLINE::15723788', 'MEDLINE::15745890', 'MEDLINE::15265978', 'MEDLINE::16195536', 'MEDLINE::16484231', 'MEDLINE::17199047', 'MEDLINE::17335794', 'MEDLINE::16973273', 'MEDLINE::11069116', 'MEDLINE::11317256', 'MEDLINE::11494562', 'MEDLINE::12890560', 'MEDLINE::14685270',…
APOBEC2	67	1.16e-05	327	['MEDLINE::15738427', 'MEDLINE::16917516', 'MEDLINE::22987659', 'MEDLINE::26779305', 'MEDLINE::18194531', 'MEDLINE::17869248', 'MEDLINE::15496550', 'MEDLINE::16580072', 'MEDLINE::11571270', 'MEDLINE::18849968', 'MEDLINE::19136562', 'MEDLINE::21585264', 'MEDLINE::17582006', 'MEDLINE::23685212', 'MEDLINE::21568845', 'MEDLINE::26324452', 'MEDLINE::25750264', 'MEDLINE::25818029', 'MEDLINE::26459911',…
RBM10	180	1.16e-05	328	['MEDLINE::11944989', 'MEDLINE::23547187', 'MEDLINE::23673116', 'MEDLINE::23217710', 'MEDLINE::23583927', 'MEDLINE::24259342', 'MEDLINE::25110960', 'MEDLINE::26255765', 'MEDLINE::21343286', 'MEDLINE::21610096', 'MEDLINE::21736925', 'MEDLINE::19843608', 'MEDLINE::19185052', 'MEDLINE::17329203', 'MEDLINE::18753375', 'MEDLINE::18605567', 'MEDLINE::18817736', 'MEDLINE::20605986', 'MEDLINE::17880894',…
CELF6	3	1.16e-05	329	['MEDLINE::14761971', 'MEDLINE::23407934', 'MEDLINE::18513278']
RBPMS2	7	1.16e-05	330	['MEDLINE::16870336', 'MEDLINE::25064856', 'MEDLINE::24496621', 'MEDLINE::22683258', 'MEDLINE::20735361', 'MEDLINE::23295309', 'MEDLINE::25371445']
TCERG1	56	1.15e-05	331	['MEDLINE::15456888', 'MEDLINE::16904200', 'MEDLINE::11604498', 'MEDLINE::15485897', 'MEDLINE::21386897', 'MEDLINE::21661077', 'MEDLINE::19715701', 'MEDLINE::19711185', 'MEDLINE::18536009', 'MEDLINE::19660470', 'MEDLINE::12381297', 'MEDLINE::11003711', 'MEDLINE::19824733', 'MEDLINE::20956529', 'MEDLINE::21078186', 'MEDLINE::24165037', 'MEDLINE::23999589', 'MEDLINE::22945891', 'MEDLINE::24999055',…
TIA1	777	1.15e-05	332	['MEDLINE::12456216', 'MEDLINE::12417083', 'MEDLINE::12533540', 'MEDLINE::12140254', 'MEDLINE::12414941', 'MEDLINE::12475440', 'MEDLINE::10861822', 'MEDLINE::10834545', 'MEDLINE::10975388', 'MEDLINE::11012744', 'MEDLINE::10672057', 'MEDLINE::10664622', 'MEDLINE::10599306', 'MEDLINE::10632495', 'MEDLINE::10497849', 'MEDLINE::12907441', 'MEDLINE::15371533', 'MEDLINE::15240006', 'MEDLINE::11809833',…
U2AF1L4	9	1.15e-05	333	['MEDLINE::24466755', 'MEDLINE::17312947', 'MEDLINE::23246698', 'MEDLINE::26085358', 'MEDLINE::24837677', 'MEDLINE::22022969', 'MEDLINE::16819553', 'MEDLINE::8586425', 'MEDLINE::18460468']
DNTTIP2	27	1.15e-05	334	['MEDLINE::16762320', 'MEDLINE::23277184', 'MEDLINE::24821145', 'MEDLINE::21668587', 'MEDLINE::9079694', 'MEDLINE::15047147', 'MEDLINE::20887155', 'MEDLINE::16371131', 'MEDLINE::20203287', 'MEDLINE::25311748', 'MEDLINE::26300512', 'MEDLINE::7867812', 'MEDLINE::23425887', 'MEDLINE::19019146', 'MEDLINE::2265946', 'MEDLINE::12786946', 'MEDLINE::24026881', 'MEDLINE::25928337', 'MEDLINE::122284', 'MED…
MBNL2	45	1.15e-05	335	['MEDLINE::16717059', 'MEDLINE::15546872', 'MEDLINE::12915312', 'MEDLINE::21303839', 'MEDLINE::19229866', 'MEDLINE::18095352', 'MEDLINE::19177353', 'MEDLINE::19457059', 'MEDLINE::17846170', 'MEDLINE::24373687', 'MEDLINE::15716609', 'MEDLINE::17387722', 'MEDLINE::16273094', 'MEDLINE::24127567', 'MEDLINE::25263597', 'MEDLINE::25916634', 'MEDLINE::23660517', 'MEDLINE::26339785', 'MEDLINE::19924793',…
USB1	79	1.15e-05	336	['MEDLINE::12235007', 'MEDLINE::15121739', 'MEDLINE::23823120', 'MEDLINE::23501672', 'MEDLINE::23275141', 'MEDLINE::23196894', 'MEDLINE::26485378', 'MEDLINE::20096135', 'MEDLINE::17923001', 'MEDLINE::6579053', 'MEDLINE::3761050', 'MEDLINE::12802066', 'MEDLINE::1471744', 'MEDLINE::16842755', 'MEDLINE::21497268', 'MEDLINE::17521705', 'MEDLINE::24551279', 'MEDLINE::24059416', 'MEDLINE::24095818', 'M…
CHERP	8	1.15e-05	337	['MEDLINE::12656674', 'MEDLINE::10794731', 'MEDLINE::21454501', 'MEDLINE::12795619', 'MEDLINE::23148228', 'MEDLINE::24531791', 'MEDLINE::24078636', 'MEDLINE::19157528']
IGF2BP3	133	1.15e-05	338	['MEDLINE::15284865', 'MEDLINE::15541801', 'MEDLINE::11962719', 'MEDLINE::17170732', 'MEDLINE::11339269', 'MEDLINE::11280512', 'MEDLINE::16838325', 'MEDLINE::23837977', 'MEDLINE::23296958', 'MEDLINE::23465280', 'MEDLINE::22879911', 'MEDLINE::24058270', 'MEDLINE::24703842', 'MEDLINE::24612787', 'MEDLINE::25038792', 'MEDLINE::26429859', 'MEDLINE::26403409', 'MEDLINE::17170729', 'MEDLINE::19056198',…
FAM98B	3	1.14e-05	339	['MEDLINE::18067082', 'MEDLINE::24870230', 'MEDLINE::24608264']
SIDT2	4	1.14e-05	340	['MEDLINE::26067272', 'MEDLINE::21334374', 'MEDLINE::23776622', 'MEDLINE::20965152']
AKAP17A	53	1.14e-05	341	['MEDLINE::1300767', 'MEDLINE::24834250', 'MEDLINE::317176', 'MEDLINE::8290249', 'MEDLINE::3907905', 'MEDLINE::10747295', 'MEDLINE::19840947', 'MEDLINE::16982639', 'MEDLINE::8683227', 'MEDLINE::12506120', 'MEDLINE::10343908', 'MEDLINE::1302606', 'MEDLINE::6190520', 'MEDLINE::25061259', 'MEDLINE::21411641', 'MEDLINE::21365622', 'MEDLINE::17905639', 'MEDLINE::9010722', 'MEDLINE::9736779', 'MEDLINE:…
NFX1	21	1.14e-05	342	['MEDLINE::17333237', 'MEDLINE::16869756', 'MEDLINE::15166247', 'MEDLINE::24109236', 'MEDLINE::22384035', 'MEDLINE::18505829', 'MEDLINE::20739528', 'MEDLINE::17979224', 'MEDLINE::20522174', 'MEDLINE::25724086', 'MEDLINE::25723053', 'MEDLINE::19369336', 'MEDLINE::22516817', 'MEDLINE::18256157', 'MEDLINE::20842112', 'MEDLINE::20943973', 'MEDLINE::21253573', 'MEDLINE::2511169', 'MEDLINE::22073231', …
MECP2	1000	1.13e-05	343	['MEDLINE::12727440', 'MEDLINE::12605461', 'MEDLINE::11005791', 'MEDLINE::10745042', 'MEDLINE::10737989', 'MEDLINE::15351775', 'MEDLINE::15527897', 'MEDLINE::15780747', 'MEDLINE::15791137', 'MEDLINE::11106281', 'MEDLINE::11809720', 'MEDLINE::11738861', 'MEDLINE::11738864', 'MEDLINE::11738873', 'MEDLINE::11710831', 'MEDLINE::12112735', 'MEDLINE::15888476', 'MEDLINE::16199017', 'MEDLINE::16077729',…
NSRP1	4	1.13e-05	344	['MEDLINE::21296756', 'MEDLINE::26475744', 'MEDLINE::25176346', 'MEDLINE::26562412']
RIOK3	26	1.13e-05	345	['MEDLINE::26001193', 'MEDLINE::22418843', 'MEDLINE::20053773', 'MEDLINE::6729962', 'MEDLINE::15082591', 'MEDLINE::24599352', 'MEDLINE::21279478', 'MEDLINE::25059533', 'MEDLINE::24018050', 'MEDLINE::26415216', 'MEDLINE::22469482', 'MEDLINE::25426969', 'MEDLINE::25486436', 'MEDLINE::21196494', 'MEDLINE::20573000', 'MEDLINE::20553613', 'MEDLINE::9602165', 'MEDLINE::23263250', 'MEDLINE::24684571', '…
SRSF8	18	1.13e-05	346	['MEDLINE::24321258', 'MEDLINE::25983223', 'MEDLINE::2835935', 'MEDLINE::22167942', 'MEDLINE::18281098', 'MEDLINE::11058868', 'MEDLINE::16277611', 'MEDLINE::25934535', 'MEDLINE::2918227', 'MEDLINE::21685321', 'MEDLINE::19151441', 'MEDLINE::20007444', 'MEDLINE::7601380', 'MEDLINE::9671500', 'MEDLINE::11415128', 'MEDLINE::23050991', 'MEDLINE::392227', 'MEDLINE::19296651']
SART3	150	1.13e-05	347	['MEDLINE::15031286', 'MEDLINE::10860837', 'MEDLINE::11001544', 'MEDLINE::17088996', 'MEDLINE::16489090', 'MEDLINE::10375400', 'MEDLINE::22859999', 'MEDLINE::23822148', 'MEDLINE::26203351', 'MEDLINE::25939381', 'MEDLINE::14642819', 'MEDLINE::14749385', 'MEDLINE::14684736', 'MEDLINE::1322797', 'MEDLINE::21293308', 'MEDLINE::21177826', 'MEDLINE::21316340', 'MEDLINE::20714879', 'MEDLINE::17606997', …
ZC3H12D	263	1.13e-05	348	['MEDLINE::12642693', 'MEDLINE::10864802', 'MEDLINE::16027952', 'MEDLINE::15501314', 'MEDLINE::15626683', 'MEDLINE::12105212', 'MEDLINE::12115485', 'MEDLINE::16297445', 'MEDLINE::17169631', 'MEDLINE::17210687', 'MEDLINE::17278262', 'MEDLINE::11558930', 'MEDLINE::15111611', 'MEDLINE::10069806', 'MEDLINE::23784535', 'MEDLINE::23310949', 'MEDLINE::24052547', 'MEDLINE::24362818', 'MEDLINE::24913642',…
SNRPA	385	1.13e-05	349	['MEDLINE::12657529', 'MEDLINE::12499551', 'MEDLINE::10542297', 'MEDLINE::10580480', 'MEDLINE::1584791', 'MEDLINE::11142374', 'MEDLINE::15863726', 'MEDLINE::15890361', 'MEDLINE::16407334', 'MEDLINE::1618898', 'MEDLINE::16373497', 'MEDLINE::15028289', 'MEDLINE::10069423', 'MEDLINE::1508720', 'MEDLINE::10224114', 'MEDLINE::23754852', 'MEDLINE::23824326', 'MEDLINE::2416862', 'MEDLINE::24497193', 'ME…
RC3H2	7	1.12e-05	350	['MEDLINE::23583642', 'MEDLINE::23550652', 'MEDLINE::20412057', 'MEDLINE::10938276', 'MEDLINE::24448648', 'MEDLINE::26489670', 'MEDLINE::23583643']
CPEB4	36	1.12e-05	351	['MEDLINE::23827965', 'MEDLINE::25516661', 'MEDLINE::26398195', 'MEDLINE::20935629', 'MEDLINE::20364142', 'MEDLINE::12672660', 'MEDLINE::17024188', 'MEDLINE::25339833', 'MEDLINE::25237887', 'MEDLINE::23145039', 'MEDLINE::24386439', 'MEDLINE::22154646', 'MEDLINE::26361147', 'MEDLINE::11214970', 'MEDLINE::23776146', 'MEDLINE::22750649', 'MEDLINE::24926617', 'MEDLINE::25081215', 'MEDLINE::22138752',…
ZC3H13	7	1.12e-05	352	['MEDLINE::21388066', 'MEDLINE::21962339', 'MEDLINE::24100041', 'MEDLINE::22366391', 'MEDLINE::23865364', 'MEDLINE::24507884', 'MEDLINE::22308454']
ANKRD17	16	1.12e-05	353	['MEDLINE::11740861', 'MEDLINE::21671165', 'MEDLINE::22211723', 'MEDLINE::17276651', 'MEDLINE::19623492', 'MEDLINE::19619540', 'MEDLINE::23279213', 'MEDLINE::16112985', 'MEDLINE::24589211', 'MEDLINE::23711367', 'MEDLINE::22190705', 'MEDLINE::20593048', 'MEDLINE::22328336', 'MEDLINE::15782209', 'MEDLINE::24612202', 'MEDLINE::19150984']
RIOK1	9	1.12e-05	354	['MEDLINE::17140669', 'MEDLINE::26310847', 'MEDLINE::21081503', 'MEDLINE::17308053', 'MEDLINE::25662273', 'MEDLINE::12384809', 'MEDLINE::24929033', 'MEDLINE::18805979', 'MEDLINE::23459592']
SNW1	71	1.12e-05	355	['MEDLINE::16002321', 'MEDLINE::16397026', 'MEDLINE::11278756', 'MEDLINE::15194481', 'MEDLINE::23566155', 'MEDLINE::23766912', 'MEDLINE::24278749', 'MEDLINE::24817966', 'MEDLINE::25847193', 'MEDLINE::26485378', 'MEDLINE::1424996', 'MEDLINE::21358802', 'MEDLINE::21460037', 'MEDLINE::21760879', 'MEDLINE::19818711', 'MEDLINE::19934264', 'MEDLINE::18513937', 'MEDLINE::8973337', 'MEDLINE::12466551', '…
LSM4	238	1.11e-05	356	['MEDLINE::10394635', 'MEDLINE::11720283', 'MEDLINE::16328544', 'MEDLINE::17122080', 'MEDLINE::11333229', 'MEDLINE::11561292', 'MEDLINE::16802136', 'MEDLINE::16880270', 'MEDLINE::12062400', 'MEDLINE::23512891', 'MEDLINE::22865342', 'MEDLINE::2449603', 'MEDLINE::25309566', 'MEDLINE::26174226', 'MEDLINE::2842822', 'MEDLINE::2973410', 'MEDLINE::3208742', 'MEDLINE::1377823', 'MEDLINE::2169207', 'MEDL…
UBAP2L	15	1.11e-05	357	['MEDLINE::23443134', 'MEDLINE::18698806', 'MEDLINE::25185265', 'MEDLINE::25069639', 'MEDLINE::19945174', 'MEDLINE::12845386', 'MEDLINE::12730628', 'MEDLINE::26310274', 'MEDLINE::21204586', 'MEDLINE::11286313', 'MEDLINE::16212419', 'MEDLINE::10731289', 'MEDLINE::11230159', 'MEDLINE::26381755', 'MEDLINE::9792294']
AZGP1	222	1.11e-05	358	['MEDLINE::15723531', 'MEDLINE::16237761', 'MEDLINE::17380318', 'MEDLINE::16598739', 'MEDLINE::23448999', 'MEDLINE::23486732', 'MEDLINE::22625427', 'MEDLINE::23446778', 'MEDLINE::24180278', 'MEDLINE::24188824', 'MEDLINE::24648304', 'MEDLINE::24731659', 'MEDLINE::24889044', 'MEDLINE::24929893', 'MEDLINE::25036225', 'MEDLINE::24863808', 'MEDLINE::26029708', 'MEDLINE::25922847', 'MEDLINE::26068931',…
ESRP2	19	1.11e-05	359	['MEDLINE::26639241', 'MEDLINE::22037216', 'MEDLINE::23884293', 'MEDLINE::22548723', 'MEDLINE::25169209', 'MEDLINE::26531099', 'MEDLINE::22792402', 'MEDLINE::25274489', 'MEDLINE::22354987', 'MEDLINE::19177006', 'MEDLINE::25450802', 'MEDLINE::19285943', 'MEDLINE::20711167', 'MEDLINE::20980099', 'MEDLINE::25143390', 'MEDLINE::23233200', 'MEDLINE::26371508', 'MEDLINE::22640740', 'MEDLINE::19829082']
SRSF12	2	1.11e-05	360	['MEDLINE::25594558', 'MEDLINE::11684676']
RBM8A	186	1.11e-05	361	['MEDLINE::12414731', 'MEDLINE::12244174', 'MEDLINE::10490849', 'MEDLINE::16314458', 'MEDLINE::11302176', 'MEDLINE::11296238', 'MEDLINE::11546873', 'MEDLINE::15166247', 'MEDLINE::23917022', 'MEDLINE::23427269', 'MEDLINE::24416299', 'MEDLINE::23795460', 'MEDLINE::24750678', 'MEDLINE::25349214', 'MEDLINE::25866920', 'MEDLINE::25948253', 'MEDLINE::25883770', 'MEDLINE::26094033', 'MEDLINE::1383126', …
G3BP2	24	1.11e-05	362	['MEDLINE::10969074', 'MEDLINE::16480884', 'MEDLINE::24992036', 'MEDLINE::19424602', 'MEDLINE::17297477', 'MEDLINE::20392851', 'MEDLINE::21985131', 'MEDLINE::25893917', 'MEDLINE::26610553', 'MEDLINE::18684830', 'MEDLINE::25253729', 'MEDLINE::21343389', 'MEDLINE::22357953', 'MEDLINE::24321297', 'MEDLINE::22703643', 'MEDLINE::26410532', 'MEDLINE::22536444', 'MEDLINE::12587999', 'MEDLINE::11746526',…
RBM20	23	1.11e-05	363	['MEDLINE::24599837', 'MEDLINE::23220727', 'MEDLINE::24960161', 'MEDLINE::25450617', 'MEDLINE::24072177', 'MEDLINE::21846512', 'MEDLINE::24367651', 'MEDLINE::23886709', 'MEDLINE::24584570', 'MEDLINE::25573899', 'MEDLINE::26604136', 'MEDLINE::23861363', 'MEDLINE::25979592', 'MEDLINE::25683494', 'MEDLINE::23307558', 'MEDLINE::25448463', 'MEDLINE::25336447', 'MEDLINE::26458567', 'MEDLINE::19712804',…
CARHSP1	12	1.1e-05	364	['MEDLINE::11842224', 'MEDLINE::15910284', 'MEDLINE::21177848', 'MEDLINE::21085993', 'MEDLINE::21990353', 'MEDLINE::25845242', 'MEDLINE::21078874', 'MEDLINE::19477163', 'MEDLINE::12801884', 'MEDLINE::15044154', 'MEDLINE::19997081', 'MEDLINE::9712905']
MBNL3	23	1.1e-05	365	['MEDLINE::12915312', 'MEDLINE::26621726', 'MEDLINE::21303839', 'MEDLINE::26501102', 'MEDLINE::11160821', 'MEDLINE::17029369', 'MEDLINE::17102799', 'MEDLINE::25239918', 'MEDLINE::23660517', 'MEDLINE::25274489', 'MEDLINE::21529292', 'MEDLINE::16533306', 'MEDLINE::12297108', 'MEDLINE::19095965', 'MEDLINE::20709755', 'MEDLINE::18682727', 'MEDLINE::19884248', 'MEDLINE::21109529', 'MEDLINE::11929853',…
CLK4	22	1.1e-05	366	['MEDLINE::12824502', 'MEDLINE::16045812', 'MEDLINE::17178418', 'MEDLINE::16260193', 'MEDLINE::12169693', 'MEDLINE::19837585', 'MEDLINE::21450467', 'MEDLINE::24568585', 'MEDLINE::23496085', 'MEDLINE::12705895', 'MEDLINE::21276940', 'MEDLINE::18794806', 'MEDLINE::24676346', 'MEDLINE::22673832', 'MEDLINE::20059377', 'MEDLINE::11170754', 'MEDLINE::23642479', 'MEDLINE::20362449', 'MEDLINE::9339371', …
RPSA	377	1.08e-05	367	['MEDLINE::12845500', 'MEDLINE::12634848', 'MEDLINE::10962089', 'MEDLINE::10756070', 'MEDLINE::15790424', 'MEDLINE::11110796', 'MEDLINE::11888899', 'MEDLINE::15946647', 'MEDLINE::16891133', 'MEDLINE::16889862', 'MEDLINE::17077004', 'MEDLINE::11520074', 'MEDLINE::16263087', 'MEDLINE::24048412', 'MEDLINE::23746238', 'MEDLINE::23838522', 'MEDLINE::23348734', 'MEDLINE::23313142', 'MEDLINE::22884420',…
XAB2	39	1.08e-05	368	['MEDLINE::12051709', 'MEDLINE::16916636', 'MEDLINE::25671812', 'MEDLINE::18088177', 'MEDLINE::1611510', 'MEDLINE::15725628', 'MEDLINE::19016306', 'MEDLINE::18019058', 'MEDLINE::18166977', 'MEDLINE::8824905', 'MEDLINE::15713463', 'MEDLINE::17283134', 'MEDLINE::11428049', 'MEDLINE::12801913', 'MEDLINE::1395007', 'MEDLINE::25027282', 'MEDLINE::23121114', 'MEDLINE::25899776', 'MEDLINE::25294830', 'M…
MBNL1	226	1.08e-05	369	['MEDLINE::11433021', 'MEDLINE::16717059', 'MEDLINE::15546872', 'MEDLINE::12915312', 'MEDLINE::23796888', 'MEDLINE::23423380', 'MEDLINE::23444380', 'MEDLINE::23907466', 'MEDLINE::23806903', 'MEDLINE::23308382', 'MEDLINE::23196502', 'MEDLINE::22846424', 'MEDLINE::23130637', 'MEDLINE::24188018', 'MEDLINE::23929620', 'MEDLINE::24376746', 'MEDLINE::24028068', 'MEDLINE::24792155', 'MEDLINE::24752171',…
ZCCHC17	7	1.08e-05	370	['MEDLINE::24072071', 'MEDLINE::19582790', 'MEDLINE::26721440', 'MEDLINE::10559159', 'MEDLINE::12893261', 'MEDLINE::26202100', 'MEDLINE::12202495']
NXT2	15	1.08e-05	371	['MEDLINE::12655102', 'MEDLINE::1592114', 'MEDLINE::25635271', 'MEDLINE::21283014', 'MEDLINE::23138837', 'MEDLINE::22001921', 'MEDLINE::23736144', 'MEDLINE::17709158', 'MEDLINE::8437840', 'MEDLINE::15790397', 'MEDLINE::23520119', 'MEDLINE::9657040', 'MEDLINE::17651922', 'MEDLINE::11073998', 'MEDLINE::18602571']
CASC3	90	1.07e-05	372	['MEDLINE::12080473', 'MEDLINE::16314458', 'MEDLINE::17101062', 'MEDLINE::15166247', 'MEDLINE::23917022', 'MEDLINE::23530232', 'MEDLINE::23357978', 'MEDLINE::24599835', 'MEDLINE::24030570', 'MEDLINE::24837186', 'MEDLINE::25530098', 'MEDLINE::24992374', 'MEDLINE::25889583', 'MEDLINE::26094033', 'MEDLINE::21655181', 'MEDLINE::19033377', 'MEDLINE::19299584', 'MEDLINE::18775316', 'MEDLINE::20633762',…
SECISBP2	134	1.07e-05	373	['MEDLINE::10637234', 'MEDLINE::11568435', 'MEDLINE::11105757', 'MEDLINE::10464275', 'MEDLINE::23624110', 'MEDLINE::22992746', 'MEDLINE::24251578', 'MEDLINE::24629861', 'MEDLINE::26461318', 'MEDLINE::26411970', 'MEDLINE::26597985', 'MEDLINE::3405231', 'MEDLINE::21881525', 'MEDLINE::19744324', 'MEDLINE::19602558', 'MEDLINE::19651878', 'MEDLINE::19905883', 'MEDLINE::19716783', 'MEDLINE::17901054', …
REXO1	3	1.07e-05	374	['MEDLINE::26001598', 'MEDLINE::26451909', 'MEDLINE::12943681']
SREK1	9	1.07e-05	375	['MEDLINE::10757789', 'MEDLINE::19309015', 'MEDLINE::14559993', 'MEDLINE::11991645', 'MEDLINE::12043562', 'MEDLINE::12183448', 'MEDLINE::19951526', 'MEDLINE::20400856', 'MEDLINE::15456940']
RARS	695	1.06e-05	376	['MEDLINE::12592327', 'MEDLINE::12165459', 'MEDLINE::12482502', 'MEDLINE::10609868', 'MEDLINE::10850430', 'MEDLINE::10942519', 'MEDLINE::10748128', 'MEDLINE::11004482', 'MEDLINE::10756361', 'MEDLINE::10594373', 'MEDLINE::10668982', 'MEDLINE::10585206', 'MEDLINE::10529422', 'MEDLINE::15635645', 'MEDLINE::15648093', 'MEDLINE::15823791', 'MEDLINE::15467435', 'MEDLINE::11149416', 'MEDLINE::11090948',…
YTHDC2	6	1.06e-05	377	['MEDLINE::24269672', 'MEDLINE::24281952', 'MEDLINE::15675735', 'MEDLINE::21559518', 'MEDLINE::18965169', 'MEDLINE::24834797']
RBM38	31	1.06e-05	378	['MEDLINE::24250749', 'MEDLINE::22508983', 'MEDLINE::19817877', 'MEDLINE::18829976', 'MEDLINE::17050675', 'MEDLINE::20338237', 'MEDLINE::22371495', 'MEDLINE::22214381', 'MEDLINE::26046131', 'MEDLINE::24884756', 'MEDLINE::25622105', 'MEDLINE::12124339', 'MEDLINE::23836903', 'MEDLINE::25823026', 'MEDLINE::25881544', 'MEDLINE::22710720', 'MEDLINE::26201719', 'MEDLINE::24142875', 'MEDLINE::24663081',…
SRRM4	12	1.05e-05	379	['MEDLINE::25769695', 'MEDLINE::24735673', 'MEDLINE::25219497', 'MEDLINE::23928058', 'MEDLINE::25838543', 'MEDLINE::21884984', 'MEDLINE::19737518', 'MEDLINE::12800201', 'MEDLINE::25525873', 'MEDLINE::26518165', 'MEDLINE::23055939', 'MEDLINE::26071481']
PNN	653	1.05e-05	380	['MEDLINE::12077342', 'MEDLINE::10846238', 'MEDLINE::10714371', 'MEDLINE::10577917', 'MEDLINE::12924579', 'MEDLINE::12807355', 'MEDLINE::15528092', 'MEDLINE::15545353', 'MEDLINE::15909042', 'MEDLINE::15777083', 'MEDLINE::16048912', 'MEDLINE::17328863', 'MEDLINE::16826907', 'MEDLINE::17206619', 'MEDLINE::17320174', 'MEDLINE::16872351', 'MEDLINE::16582540', 'MEDLINE::1541', 'MEDLINE::12133614', 'ME…
FXR1	118	1.05e-05	381	['MEDLINE::10527928', 'MEDLINE::11019488', 'MEDLINE::11734545', 'MEDLINE::23555284', 'MEDLINE::22952765', 'MEDLINE::24205981', 'MEDLINE::25225333', 'MEDLINE::25681562', 'MEDLINE::26240334', 'MEDLINE::26433762', 'MEDLINE::26484266', 'MEDLINE::14699609', 'MEDLINE::21426769', 'MEDLINE::21446998', 'MEDLINE::21771594', 'MEDLINE::20034884', 'MEDLINE::19193898', 'MEDLINE::18628314', 'MEDLINE::17382880',…
CELF4	37	1.05e-05	382	['MEDLINE::14973222', 'MEDLINE::23932931', 'MEDLINE::18791226', 'MEDLINE::17677002', 'MEDLINE::17852530', 'MEDLINE::25594045', 'MEDLINE::23422906', 'MEDLINE::24036431', 'MEDLINE::11158314', 'MEDLINE::24741700', 'MEDLINE::20599334', 'MEDLINE::20875406', 'MEDLINE::15657417', 'MEDLINE::15894795', 'MEDLINE::24372884', 'MEDLINE::21339499', 'MEDLINE::17584860', 'MEDLINE::18521091', 'MEDLINE::19911421',…
HINT3	6	1.05e-05	383	['MEDLINE::21303680', 'MEDLINE::16934294', 'MEDLINE::19896942', 'MEDLINE::17870088', 'MEDLINE::23298258', 'MEDLINE::12748294']
C1QBP	1000	1.05e-05	384	['MEDLINE::12574814', 'MEDLINE::12639807', 'MEDLINE::12443542', 'MEDLINE::12719421', 'MEDLINE::15205463', 'MEDLINE::10722602', 'MEDLINE::10634045', 'MEDLINE::10596854', 'MEDLINE::15467913', 'MEDLINE::11070032', 'MEDLINE::11812855', 'MEDLINE::11730903', 'MEDLINE::11986212', 'MEDLINE::11673541', 'MEDLINE::1614954', 'MEDLINE::16242746', 'MEDLINE::16154610', 'MEDLINE::16893067', 'MEDLINE::16721827', …
USP10	48	1.05e-05	385	['MEDLINE::16441298', 'MEDLINE::17004105', 'MEDLINE::23219993', 'MEDLINE::24270572', 'MEDLINE::24343337', 'MEDLINE::21147913', 'MEDLINE::15003521', 'MEDLINE::20154146', 'MEDLINE::21319998', 'MEDLINE::24332849', 'MEDLINE::24768535', 'MEDLINE::23609948', 'MEDLINE::23230274', 'MEDLINE::25658430', 'MEDLINE::24845384', 'MEDLINE::20720457', 'MEDLINE::11439350', 'MEDLINE::24998844', 'MEDLINE::24512488',…
NXT1	1000	1.05e-05	386	['MEDLINE::12842736', 'MEDLINE::12855188', 'MEDLINE::1258368', 'MEDLINE::12794733', 'MEDLINE::12591887', 'MEDLINE::12577145', 'MEDLINE::12752371', 'MEDLINE::12645654', 'MEDLINE::12791298', 'MEDLINE::12598529', 'MEDLINE::1517828', 'MEDLINE::10675771', 'MEDLINE::10737461', 'MEDLINE::10739660', 'MEDLINE::10739636', 'MEDLINE::10713572', 'MEDLINE::10655906', 'MEDLINE::10578068', 'MEDLINE::15325566', '…
ARL6IP4	38	1.04e-05	387	['MEDLINE::23071112', 'MEDLINE::25135833', 'MEDLINE::25379726', 'MEDLINE::21135252', 'MEDLINE::19582790', 'MEDLINE::18469950', 'MEDLINE::17906848', 'MEDLINE::17652093', 'MEDLINE::18544533', 'MEDLINE::16888620', 'MEDLINE::16416963', 'MEDLINE::18582472', 'MEDLINE::24903979', 'MEDLINE::25058273', 'MEDLINE::12226085', 'MEDLINE::24489825', 'MEDLINE::23564455', 'MEDLINE::24197231', 'MEDLINE::19882111',…
SART1	69	1.04e-05	388	['MEDLINE::12383204', 'MEDLINE::10551332', 'MEDLINE::11015990', 'MEDLINE::16107714', 'MEDLINE::17030441', 'MEDLINE::11156463', 'MEDLINE::10344205', 'MEDLINE::10209962', 'MEDLINE::10198435', 'MEDLINE::25625346', 'MEDLINE::10887110', 'MEDLINE::10929426', 'MEDLINE::15620657', 'MEDLINE::11113185', 'MEDLINE::19377877', 'MEDLINE::17255279', 'MEDLINE::18374504', 'MEDLINE::24872507', 'MEDLINE::9935232', …
GLTSCR2	264	1.04e-05	389	['MEDLINE::12716463', 'MEDLINE::12583884', 'MEDLINE::10920262', 'MEDLINE::10777553', 'MEDLINE::11850837', 'MEDLINE::12035974', 'MEDLINE::1617454', 'MEDLINE::11595347', 'MEDLINE::16391845', 'MEDLINE::16971513', 'MEDLINE::15215300', 'MEDLINE::15279874', 'MEDLINE::15107769', 'MEDLINE::24039914', 'MEDLINE::23250449', 'MEDLINE::24556985', 'MEDLINE::2461350', 'MEDLINE::2463379', 'MEDLINE::25123062', 'M…
CACTIN	13	1.04e-05	390	['MEDLINE::21429463', 'MEDLINE::22486860', 'MEDLINE::10842059', 'MEDLINE::25398909', 'MEDLINE::23454656', 'MEDLINE::10920431', 'MEDLINE::24999833', 'MEDLINE::20348034', 'MEDLINE::20188721', 'MEDLINE::25731028', 'MEDLINE::25462455', 'MEDLINE::22982025', 'MEDLINE::20829348']
RTCA	294	1.03e-05	391	['MEDLINE::12727900', 'MEDLINE::10849324', 'MEDLINE::10513412', 'MEDLINE::1176969', 'MEDLINE::11693176', 'MEDLINE::16952946', 'MEDLINE::1016941', 'MEDLINE::23856233', 'MEDLINE::23925533', 'MEDLINE::23138739', 'MEDLINE::23922104', 'MEDLINE::24377092', 'MEDLINE::2547273', 'MEDLINE::25161314', 'MEDLINE::25130538', 'MEDLINE::26252395', 'MEDLINE::25953834', 'MEDLINE::25872183', 'MEDLINE::26195601', 'M…
EIF4G2	677	1.03e-05	392	['MEDLINE::12810701', 'MEDLINE::12525636', 'MEDLINE::10930451', 'MEDLINE::10531369', 'MEDLINE::15705575', 'MEDLINE::15691847', 'MEDLINE::15718103', 'MEDLINE::11163219', 'MEDLINE::11163220', 'MEDLINE::11955016', 'MEDLINE::11815303', 'MEDLINE::11870518', 'MEDLINE::11576852', 'MEDLINE::16164599', 'MEDLINE::16142605', 'MEDLINE::17083136', 'MEDLINE::16807242', 'MEDLINE::16905170', 'MEDLINE::17202270',…
RBM33	4	1.03e-05	393	['MEDLINE::24520327', 'MEDLINE::21745575', 'MEDLINE::25944787', 'MEDLINE::22484090']
SRP68	29	1.03e-05	394	['MEDLINE::18564060', 'MEDLINE::18768469', 'MEDLINE::9016514', 'MEDLINE::16179612', 'MEDLINE::16672232', 'MEDLINE::1377027', 'MEDLINE::9233785', 'MEDLINE::11125080', 'MEDLINE::1702390', 'MEDLINE::7518075', 'MEDLINE::25921176', 'MEDLINE::23338683', 'MEDLINE::23048028', 'MEDLINE::7925282', 'MEDLINE::10618370', 'MEDLINE::24700861', 'MEDLINE::24434517', 'MEDLINE::19693936', 'MEDLINE::21812966', 'MEDL…
TCOF1	173	1.02e-05	395	['MEDLINE::10982400', 'MEDLINE::15150774', 'MEDLINE::12114482', 'MEDLINE::15930015', 'MEDLINE::16024866', 'MEDLINE::16938878', 'MEDLINE::15019983', 'MEDLINE::24585003', 'MEDLINE::24690222', 'MEDLINE::24637704', 'MEDLINE::24891736', 'MEDLINE::2572670', 'MEDLINE::26442025', 'MEDLINE::26489830', 'MEDLINE::3025719', 'MEDLINE::22415350', 'MEDLINE::22628272', 'MEDLINE::21609392', 'MEDLINE::21772136', '…
USP39	71	1.02e-05	396	['MEDLINE::15569158', 'MEDLINE::23669133', 'MEDLINE::23188658', 'MEDLINE::24577507', 'MEDLINE::25412930', 'MEDLINE::14655046', 'MEDLINE::21484274', 'MEDLINE::20557911', 'MEDLINE::11054821', 'MEDLINE::16076097', 'MEDLINE::19638405', 'MEDLINE::18820457', 'MEDLINE::17618558', 'MEDLINE::18203919', 'MEDLINE::25812575', 'MEDLINE::23864127', 'MEDLINE::24126978', 'MEDLINE::24345758', 'MEDLINE::22920718',…
RNGTT	258	1.02e-05	397	['MEDLINE::15590469', 'MEDLINE::15921584', 'MEDLINE::16230502', 'MEDLINE::14581373', 'MEDLINE::10452915', 'MEDLINE::12672042', 'MEDLINE::23412966', 'MEDLINE::23651110', 'MEDLINE::23220729', 'MEDLINE::22864352', 'MEDLINE::22700941', 'MEDLINE::24425860', 'MEDLINE::24345372', 'MEDLINE::24104956', 'MEDLINE::24473331', 'MEDLINE::24628489', 'MEDLINE::24598350', 'MEDLINE::25504928', 'MEDLINE::26524084',…
HEXIM1	168	1.02e-05	398	['MEDLINE::12532422', 'MEDLINE::12832472', 'MEDLINE::11032855', 'MEDLINE::11741892', 'MEDLINE::12069818', 'MEDLINE::15940264', 'MEDLINE::16152622', 'MEDLINE::16980611', 'MEDLINE::15169877', 'MEDLINE::23852730', 'MEDLINE::24033432', 'MEDLINE::23537346', 'MEDLINE::22821562', 'MEDLINE::22922681', 'MEDLINE::22948151', 'MEDLINE::24592384', 'MEDLINE::24844355', 'MEDLINE::24985203', 'MEDLINE::22479198',…
IFIT1	687	1.02e-05	399	['MEDLINE::12496422', 'MEDLINE::12744525', 'MEDLINE::12213222', 'MEDLINE::12391219', 'MEDLINE::10574956', 'MEDLINE::15221919', 'MEDLINE::10947075', 'MEDLINE::10662798', 'MEDLINE::10575274', 'MEDLINE::12829815', 'MEDLINE::15561726', 'MEDLINE::11750878', 'MEDLINE::12037672', 'MEDLINE::16216974', 'MEDLINE::16407498', 'MEDLINE::10995582', 'MEDLINE::11703825', 'MEDLINE::16297951', 'MEDLINE::16414122',…
FIP1L1	419	1.02e-05	400	['MEDLINE::12812515', 'MEDLINE::16089297', 'MEDLINE::15914361', 'MEDLINE::16485879', 'MEDLINE::16344672', 'MEDLINE::16787876', 'MEDLINE::16690743', 'MEDLINE::17351342', 'MEDLINE::16446324', 'MEDLINE::16479834', 'MEDLINE::16754777', 'MEDLINE::10441555', 'MEDLINE::23662039', 'MEDLINE::23085694', 'MEDLINE::23040887', 'MEDLINE::22621345', 'MEDLINE::2298231', 'MEDLINE::23076533', 'MEDLINE::23933546', …
FAM103A1	8	1.02e-05	401	['MEDLINE::7592656', 'MEDLINE::22099306', 'MEDLINE::2985047', 'MEDLINE::24840924', 'MEDLINE::11803559', 'MEDLINE::19845799', 'MEDLINE::11997524', 'MEDLINE::2061313']
SRP72	37	1.02e-05	402	['MEDLINE::21734034', 'MEDLINE::18564060', 'MEDLINE::9016514', 'MEDLINE::20672053', 'MEDLINE::16179612', 'MEDLINE::16672232', 'MEDLINE::16903826', 'MEDLINE::18663994', 'MEDLINE::21794664', 'MEDLINE::25659730', 'MEDLINE::9233785', 'MEDLINE::11125080', 'MEDLINE::23048028', 'MEDLINE::23437149', 'MEDLINE::15363188', 'MEDLINE::22541560', 'MEDLINE::18441046', 'MEDLINE::7925282', 'MEDLINE::9224693', 'ME…
ADARB2	66	1.02e-05	403	['MEDLINE::10581403', 'MEDLINE::14769031', 'MEDLINE::15264843', 'MEDLINE::24366528', 'MEDLINE::25475535', 'MEDLINE::25916332', 'MEDLINE::22678113', 'MEDLINE::22226999', 'MEDLINE::20637213', 'MEDLINE::17690920', 'MEDLINE::10625435', 'MEDLINE::12708843', 'MEDLINE::15235089', 'MEDLINE::15498136', 'MEDLINE::1657649', 'MEDLINE::17273184', 'MEDLINE::21680795', 'MEDLINE::24139042', 'MEDLINE::23186104', …
SRFBP1	35	1.02e-05	404	['MEDLINE::26319372', 'MEDLINE::14653822', 'MEDLINE::14517333', 'MEDLINE::8706711', 'MEDLINE::10987817', 'MEDLINE::11080175', 'MEDLINE::26212323', 'MEDLINE::10479051', 'MEDLINE::16647043', 'MEDLINE::25794976', 'MEDLINE::18230186', 'MEDLINE::7578052', 'MEDLINE::15492011', 'MEDLINE::2263625', 'MEDLINE::20498295', 'MEDLINE::19751705', 'MEDLINE::8955057', 'MEDLINE::9692993', 'MEDLINE::9645380', 'MEDL…
PARK7	1000	1.01e-05	405	['MEDLINE::12855764', 'MEDLINE::12805097', 'MEDLINE::12796482', 'MEDLINE::12761214', 'MEDLINE::12465058', 'MEDLINE::15655264', 'MEDLINE::15542239', 'MEDLINE::15651302', 'MEDLINE::15970950', 'MEDLINE::15721232', 'MEDLINE::15576821', 'MEDLINE::15790595', 'MEDLINE::15790536', 'MEDLINE::16203113', 'MEDLINE::16175160', 'MEDLINE::17052189', 'MEDLINE::17085780', 'MEDLINE::17120294', 'MEDLINE::16836655',…
ADAR	672	1.01e-05	406	['MEDLINE::15347341', 'MEDLINE::10836790', 'MEDLINE::10581403', 'MEDLINE::15731336', 'MEDLINE::12828036', 'MEDLINE::15489923', 'MEDLINE::15677478', 'MEDLINE::15556868', 'MEDLINE::15533824', 'MEDLINE::11111054', 'MEDLINE::11732602', 'MEDLINE::11907222', 'MEDLINE::11968917', 'MEDLINE::11689059', 'MEDLINE::11585785', 'MEDLINE::16086746', 'MEDLINE::15935773', 'MEDLINE::15843431', 'MEDLINE::16055709',…
DYNLL1	181	1.01e-05	407	['MEDLINE::10844022', 'MEDLINE::11024151', 'MEDLINE::15581372', 'MEDLINE::16245941', 'MEDLINE::17130471', 'MEDLINE::16847897', 'MEDLINE::11278908', 'MEDLINE::11402073', 'MEDLINE::10101244', 'MEDLINE::23847459', 'MEDLINE::23038268', 'MEDLINE::25568209', 'MEDLINE::26652654', 'MEDLINE::21270901', 'MEDLINE::22167198', 'MEDLINE::22286006', 'MEDLINE::21971545', 'MEDLINE::21621319', 'MEDLINE::19557173',…
FASTK	36	1.01e-05	408	['MEDLINE::12801995', 'MEDLINE::15566485', 'MEDLINE::16162475', 'MEDLINE::22626544', 'MEDLINE::2459994', 'MEDLINE::21463574', 'MEDLINE::17695722', 'MEDLINE::7691338', 'MEDLINE::11358868', 'MEDLINE::19077453', 'MEDLINE::18007665', 'MEDLINE::24013584', 'MEDLINE::26370583', 'MEDLINE::25704814', 'MEDLINE::9201992', 'MEDLINE::12865273', 'MEDLINE::12471260', 'MEDLINE::17135269', 'MEDLINE::17070905', 'M…
NOM1	24	1.01e-05	409	['MEDLINE::11042259', 'MEDLINE::11454678', 'MEDLINE::10329000', 'MEDLINE::20392320', 'MEDLINE::9393769', 'MEDLINE::9344045', 'MEDLINE::17300748', 'MEDLINE::2454216', 'MEDLINE::9891486', 'MEDLINE::15715967', 'MEDLINE::23867078', 'MEDLINE::18533892', 'MEDLINE::20924415', 'MEDLINE::9066674', 'MEDLINE::12073033', 'MEDLINE::16646086', 'MEDLINE::24967912', 'MEDLINE::1459943', 'MEDLINE::11467775', 'MEDL…
GCFC2	87	1e-05	410	['MEDLINE::1249588', 'MEDLINE::10703660', 'MEDLINE::15568249', 'MEDLINE::11846844', 'MEDLINE::15016257', 'MEDLINE::22876588', 'MEDLINE::24304693', 'MEDLINE::24022301', 'MEDLINE::24743886', 'MEDLINE::25826898', 'MEDLINE::26109954', 'MEDLINE::1370479', 'MEDLINE::21898486', 'MEDLINE::19792854', 'MEDLINE::19302769', 'MEDLINE::19329106', 'MEDLINE::20795757', 'MEDLINE::82413', 'MEDLINE::9553866', 'MEDL…
ALKBH1	1000	1e-05	411	['MEDLINE::1259715', 'MEDLINE::12517444', 'MEDLINE::15576352', 'MEDLINE::15927270', 'MEDLINE::15612731', 'MEDLINE::16226494', 'MEDLINE::16971223', 'MEDLINE::11390693', 'MEDLINE::11196383', 'MEDLINE::11432033', 'MEDLINE::16542404', 'MEDLINE::16764944', 'MEDLINE::16944337', 'MEDLINE::1541838', 'MEDLINE::1520640', 'MEDLINE::15469826', 'MEDLINE::10431784', 'MEDLINE::10361273', 'MEDLINE::12941151', 'M…
ZCCHC8	4	1e-05	412	['MEDLINE::16263084', 'MEDLINE::25852104', 'MEDLINE::21855801', 'MEDLINE::20444257']
IFIT5	62	9.99e-06	413	['MEDLINE::10739672', 'MEDLINE::10464301', 'MEDLINE::25557928', 'MEDLINE::3293999', 'MEDLINE::21612809', 'MEDLINE::21304495', 'MEDLINE::21910972', 'MEDLINE::2050741', 'MEDLINE::17606997', 'MEDLINE::7514301', 'MEDLINE::9398535', 'MEDLINE::10731661', 'MEDLINE::10882096', 'MEDLINE::15629159', 'MEDLINE::16439369', 'MEDLINE::18568130', 'MEDLINE::21362416', 'MEDLINE::18362127', 'MEDLINE::25092312', 'ME…
CCDC59	5	9.99e-06	414	['MEDLINE::6816673', 'MEDLINE::12882447', 'MEDLINE::16630564', 'MEDLINE::11152647', 'MEDLINE::17991311']
CEBPZ	392	9.99e-06	415	['MEDLINE::12789526', 'MEDLINE::12495904', 'MEDLINE::12606031', 'MEDLINE::12534345', 'MEDLINE::15320874', 'MEDLINE::15479616', 'MEDLINE::15735660', 'MEDLINE::15598798', 'MEDLINE::11602259', 'MEDLINE::16098534', 'MEDLINE::16278450', 'MEDLINE::1634117', 'MEDLINE::16522815', 'MEDLINE::17030626', 'MEDLINE::16896234', 'MEDLINE::17080962', 'MEDLINE::17257767', 'MEDLINE::11331327', 'MEDLINE::11306579', …
STAU2	28	9.98e-06	416	['MEDLINE::16377940', 'MEDLINE::18405437', 'MEDLINE::20020055', 'MEDLINE::15364930', 'MEDLINE::12140260', 'MEDLINE::15166236', 'MEDLINE::15198662', 'MEDLINE::15638591', 'MEDLINE::17211498', 'MEDLINE::16809002', 'MEDLINE::24360961', 'MEDLINE::25187168', 'MEDLINE::23681777', 'MEDLINE::22940085', 'MEDLINE::16418534', 'MEDLINE::22902294', 'MEDLINE::23263869', 'MEDLINE::22087843', 'MEDLINE::16513105',…
PPIE	20	9.97e-06	417	['MEDLINE::12829790', 'MEDLINE::25864936', 'MEDLINE::9747881', 'MEDLINE::11976948', 'MEDLINE::17489612', 'MEDLINE::20460131', 'MEDLINE::16458257', 'MEDLINE::23318448', 'MEDLINE::18258190', 'MEDLINE::20541251', 'MEDLINE::18676843', 'MEDLINE::20677832', 'MEDLINE::17981804', 'MEDLINE::22874640', 'MEDLINE::21887220', 'MEDLINE::18398573', 'MEDLINE::20602992', 'MEDLINE::7601844', 'MEDLINE::11313484', '…
EXOSC2	784	9.96e-06	418	['MEDLINE::12855188', 'MEDLINE::10965152', 'MEDLINE::10965149', 'MEDLINE::12782065', 'MEDLINE::12507773', 'MEDLINE::10533579', 'MEDLINE::10902914', 'MEDLINE::10947807', 'MEDLINE::10745221', 'MEDLINE::15722527', 'MEDLINE::1578273', 'MEDLINE::15787703', 'MEDLINE::15329888', 'MEDLINE::15610003', 'MEDLINE::15461437', 'MEDLINE::15644207', 'MEDLINE::15586357', 'MEDLINE::10986347', 'MEDLINE::12081654', …
DEK	229	9.96e-06	419	['MEDLINE::15692740', 'MEDLINE::15510206', 'MEDLINE::16180235', 'MEDLINE::15973457', 'MEDLINE::16254365', 'MEDLINE::17030615', 'MEDLINE::17409384', 'MEDLINE::11320078', 'MEDLINE::11681413', 'MEDLINE::16829531', 'MEDLINE::1520609', 'MEDLINE::24073922', 'MEDLINE::23733396', 'MEDLINE::24657637', 'MEDLINE::25060842', 'MEDLINE::25524609', 'MEDLINE::26193901', 'MEDLINE::25765544', 'MEDLINE::26731982', …
CALR	1000	9.93e-06	420	['MEDLINE::10952999', 'MEDLINE::1283926', 'MEDLINE::12543089', 'MEDLINE::12235131', 'MEDLINE::12473100', 'MEDLINE::10806393', 'MEDLINE::10821837', 'MEDLINE::1497655', 'MEDLINE::10810147', 'MEDLINE::10933198', 'MEDLINE::10823661', 'MEDLINE::10583381', 'MEDLINE::10498619', 'MEDLINE::15804605', 'MEDLINE::15893626', 'MEDLINE::15634883', 'MEDLINE::11907032', 'MEDLINE::12102760', 'MEDLINE::11580896', '…
SRRM1	38	9.92e-06	421	['MEDLINE::12414731', 'MEDLINE::11991360', 'MEDLINE::22355166', 'MEDLINE::20435339', 'MEDLINE::10908574', 'MEDLINE::12600940', 'MEDLINE::16159877', 'MEDLINE::11532962', 'MEDLINE::11747818', 'MEDLINE::14625303', 'MEDLINE::19789211', 'MEDLINE::18411249', 'MEDLINE::12781131', 'MEDLINE::11118221', 'MEDLINE::10668804', 'MEDLINE::11739730', 'MEDLINE::15221414', 'MEDLINE::12972633', 'MEDLINE::24308201',…
ZFP36L1	173	9.91e-06	422	['MEDLINE::12660170', 'MEDLINE::12356746', 'MEDLINE::17008308', 'MEDLINE::17062564', 'MEDLINE::17207279', 'MEDLINE::15474304', 'MEDLINE::23719892', 'MEDLINE::23266986', 'MEDLINE::24631536', 'MEDLINE::24192373', 'MEDLINE::24416038', 'MEDLINE::24733888', 'MEDLINE::24697206', 'MEDLINE::21329350', 'MEDLINE::19906736', 'MEDLINE::1996120', 'MEDLINE::19146866', 'MEDLINE::20890092', 'MEDLINE::20837538', …
MSI1	397	9.91e-06	423	['MEDLINE::12205668', 'MEDLINE::15246835', 'MEDLINE::10657706', 'MEDLINE::15250238', 'MEDLINE::15378611', 'MEDLINE::15617686', 'MEDLINE::16100006', 'MEDLINE::16300651', 'MEDLINE::16287482', 'MEDLINE::16786555', 'MEDLINE::11424191', 'MEDLINE::11238915', 'MEDLINE::11359897', 'MEDLINE::11486122', 'MEDLINE::11588182', 'MEDLINE::16351691', 'MEDLINE::16628635', 'MEDLINE::17021044', 'MEDLINE::12379769',…
DNAAF2	34	9.84e-06	424	['MEDLINE::26773071', 'MEDLINE::22615315', 'MEDLINE::22154137', 'MEDLINE::20509952', 'MEDLINE::20493843', 'MEDLINE::18088177', 'MEDLINE::3299002', 'MEDLINE::20603327', 'MEDLINE::24432614', 'MEDLINE::23525783', 'MEDLINE::24691878', 'MEDLINE::25326042', 'MEDLINE::23208889', 'MEDLINE::2974040', 'MEDLINE::19442305', 'MEDLINE::22388867', 'MEDLINE::21298021', 'MEDLINE::26692284', 'MEDLINE::23339668', '…
RUVBL1	189	9.83e-06	425	['MEDLINE::10902922', 'MEDLINE::16014379', 'MEDLINE::16511264', 'MEDLINE::23824326', 'MEDLINE::23142078', 'MEDLINE::24161468', 'MEDLINE::24613487', 'MEDLINE::24336563', 'MEDLINE::24957886', 'MEDLINE::25661652', 'MEDLINE::25751257', 'MEDLINE::25802823', 'MEDLINE::26745716', 'MEDLINE::14695187', 'MEDLINE::21111787', 'MEDLINE::21925213', 'MEDLINE::21981341', 'MEDLINE::19877184', 'MEDLINE::19696079',…
PTGES3	1000	9.81e-06	426	['MEDLINE::12734011', 'MEDLINE::12858215', 'MEDLINE::12505299', 'MEDLINE::12756555', 'MEDLINE::12788914', 'MEDLINE::12435747', 'MEDLINE::12081804', 'MEDLINE::12083770', 'MEDLINE::10567384', 'MEDLINE::10691735', 'MEDLINE::10858314', 'MEDLINE::10814569', 'MEDLINE::15075082', 'MEDLINE::10945979', 'MEDLINE::10652318', 'MEDLINE::10764743', 'MEDLINE::15326368', 'MEDLINE::15916966', 'MEDLINE::11147968',…
DDX6	247	9.71e-06	427	['MEDLINE::12466841', 'MEDLINE::15684095', 'MEDLINE::12037559', 'MEDLINE::17301158', 'MEDLINE::1690513', 'MEDLINE::15166134', 'MEDLINE::10427733', 'MEDLINE::10471643', 'MEDLINE::23824541', 'MEDLINE::23598339', 'MEDLINE::23535175', 'MEDLINE::23608157', 'MEDLINE::22674998', 'MEDLINE::2458583', 'MEDLINE::24792155', 'MEDLINE::24656236', 'MEDLINE::24862572', 'MEDLINE::25035296', 'MEDLINE::25243405', '…
SNRPE	1000	9.71e-06	428	['MEDLINE::12781369', 'MEDLINE::12855697', 'MEDLINE::12221082', 'MEDLINE::14981970', 'MEDLINE::12924072', 'MEDLINE::15592514', 'MEDLINE::15467732', 'MEDLINE::11790728', 'MEDLINE::12029618', 'MEDLINE::15935100', 'MEDLINE::16255777', 'MEDLINE::16187213', 'MEDLINE::17020798', 'MEDLINE::17308088', 'MEDLINE::17201154', 'MEDLINE::17266941', 'MEDLINE::11175351', 'MEDLINE::11283246', 'MEDLINE::11696358',…
PRPF40A	143	9.71e-06	429	['MEDLINE::12460579', 'MEDLINE::12395189', 'MEDLINE::15173166', 'MEDLINE::15811376', 'MEDLINE::15456888', 'MEDLINE::17002903', 'MEDLINE::17065151', 'MEDLINE::16305960', 'MEDLINE::15090500', 'MEDLINE::1482271', 'MEDLINE::10376826', 'MEDLINE::23817466', 'MEDLINE::25831508', 'MEDLINE::21332166', 'MEDLINE::22287628', 'MEDLINE::22148426', 'MEDLINE::18570305', 'MEDLINE::18536009', 'MEDLINE::19621959', …
PHF5A	130	9.71e-06	430	['MEDLINE::16336943', 'MEDLINE::11272546', 'MEDLINE::11564657', 'MEDLINE::11443520', 'MEDLINE::14995202', 'MEDLINE::24418861', 'MEDLINE::24841775', 'MEDLINE::25095905', 'MEDLINE::25331712', 'MEDLINE::25787882', 'MEDLINE::25938257', 'MEDLINE::26195002', 'MEDLINE::21116587', 'MEDLINE::22763778', 'MEDLINE::21761825', 'MEDLINE::21644499', 'MEDLINE::22101373', 'MEDLINE::19408093', 'MEDLINE::18367172',…
SAMD4B	16	9.71e-06	431	['MEDLINE::12806873', 'MEDLINE::321938', 'MEDLINE::21725060', 'MEDLINE::15880136', 'MEDLINE::12887304', 'MEDLINE::20510020', 'MEDLINE::9811227', 'MEDLINE::11748569', 'MEDLINE::26395031', 'MEDLINE::10675608', 'MEDLINE::17984628', 'MEDLINE::26609159', 'MEDLINE::26531374', 'MEDLINE::11092526', 'MEDLINE::20116074', 'MEDLINE::9461541']
SRRT	81	9.7e-06	432	['MEDLINE::12660817', 'MEDLINE::23807313', 'MEDLINE::24685527', 'MEDLINE::21323928', 'MEDLINE::21396964', 'MEDLINE::21936299', 'MEDLINE::19546234', 'MEDLINE::19632172', 'MEDLINE::18636230', 'MEDLINE::19127370', 'MEDLINE::2014987', 'MEDLINE::20737428', 'MEDLINE::6355825', 'MEDLINE::16204540', 'MEDLINE::19632182', 'MEDLINE::18086880', 'MEDLINE::17602312', 'MEDLINE::25310287', 'MEDLINE::22912676', '…
METTL5	2	9.69e-06	433	['MEDLINE::26139255', 'MEDLINE::19378081']
ENOX1	43	9.68e-06	434	['MEDLINE::17027975', 'MEDLINE::10327652', 'MEDLINE::14667453', 'MEDLINE::21680412', 'MEDLINE::19734126', 'MEDLINE::19055324', 'MEDLINE::17631443', 'MEDLINE::7901102', 'MEDLINE::8101168', 'MEDLINE::10781050', 'MEDLINE::11277400', 'MEDLINE::10327651', 'MEDLINE::14567438', 'MEDLINE::19395476', 'MEDLINE::16615106', 'MEDLINE::21055930', 'MEDLINE::24247717', 'MEDLINE::23460240', 'MEDLINE::22435614', '…
SCAF11	30	9.68e-06	435	['MEDLINE::25521245', 'MEDLINE::17075579', 'MEDLINE::24078693', 'MEDLINE::22895188', 'MEDLINE::26335199', 'MEDLINE::17139681', 'MEDLINE::26072473', 'MEDLINE::23215645', 'MEDLINE::25928566', 'MEDLINE::18698352', 'MEDLINE::26339631', 'MEDLINE::25232720', 'MEDLINE::24456467', 'MEDLINE::26493701', 'MEDLINE::25980012', 'MEDLINE::23028835', 'MEDLINE::9224939', 'MEDLINE::24007566', 'MEDLINE::24031018', …
SRP9	52	9.63e-06	436	['MEDLINE::10573124', 'MEDLINE::25200073', 'MEDLINE::25590037', 'MEDLINE::26585389', 'MEDLINE::18836035', 'MEDLINE::9016514', 'MEDLINE::9115358', 'MEDLINE::9214658', 'MEDLINE::15514891', 'MEDLINE::15386441', 'MEDLINE::17175535', 'MEDLINE::1712900', 'MEDLINE::2153922', 'MEDLINE::1377027', 'MEDLINE::9233785', 'MEDLINE::9409618', 'MEDLINE::8932367', 'MEDLINE::8617356', 'MEDLINE::11125080', 'MEDLINE:…
U2AF1	134	9.62e-06	437	['MEDLINE::10617207', 'MEDLINE::10477180', 'MEDLINE::11724776', 'MEDLINE::16916547', 'MEDLINE::23775717', 'MEDLINE::22869879', 'MEDLINE::23280334', 'MEDLINE::23029227', 'MEDLINE::24136165', 'MEDLINE::24728195', 'MEDLINE::24402162', 'MEDLINE::24372512', 'MEDLINE::25645147', 'MEDLINE::25271374', 'MEDLINE::25553291', 'MEDLINE::25965570', 'MEDLINE::26332545', 'MEDLINE::26732650', 'MEDLINE::25964599',…
NUFIP2	620	9.57e-06	438	['MEDLINE::12427968', 'MEDLINE::12418611', 'MEDLINE::12591163', 'MEDLINE::12476071', 'MEDLINE::12368260', 'MEDLINE::12447812', 'MEDLINE::10874635', 'MEDLINE::15818485', 'MEDLINE::15282548', 'MEDLINE::15583137', 'MEDLINE::15516998', 'MEDLINE::15548614', 'MEDLINE::16221856', 'MEDLINE::16949822', 'MEDLINE::16861896', 'MEDLINE::16790844', 'MEDLINE::17307197', 'MEDLINE::16395596', 'MEDLINE::16723529',…
RBM46	6	9.57e-06	439	['MEDLINE::7294909', 'MEDLINE::684857', 'MEDLINE::23870090', 'MEDLINE::8714153', 'MEDLINE::15830261', 'MEDLINE::25397698']
SNRNP27	16	9.56e-06	440	['MEDLINE::12508299', 'MEDLINE::19341381', 'MEDLINE::25616436', 'MEDLINE::8669679', 'MEDLINE::9705087', 'MEDLINE::11916818', 'MEDLINE::25251413', 'MEDLINE::21457905', 'MEDLINE::8733585', 'MEDLINE::8669678', 'MEDLINE::9054435', 'MEDLINE::23458556', 'MEDLINE::8912158', 'MEDLINE::6289436', 'MEDLINE::22357164', 'MEDLINE::22095601']
PCBP4	146	9.51e-06	441	['MEDLINE::10910364', 'MEDLINE::10669739', 'MEDLINE::15657429', 'MEDLINE::16426974', 'MEDLINE::17054391', 'MEDLINE::11368188', 'MEDLINE::11572863', 'MEDLINE::11779500', 'MEDLINE::11559818', 'MEDLINE::16908541', 'MEDLINE::15254196', 'MEDLINE::15178318', 'MEDLINE::10196247', 'MEDLINE::23613959', 'MEDLINE::24338025', 'MEDLINE::25268703', 'MEDLINE::25306110', 'MEDLINE::14718790', 'MEDLINE::14654745',…
DDX50	11	9.49e-06	442	['MEDLINE::11825950', 'MEDLINE::18541664', 'MEDLINE::18483890', 'MEDLINE::6761651', 'MEDLINE::2541659', 'MEDLINE::11096099', 'MEDLINE::24338236', 'MEDLINE::22291316', 'MEDLINE::11401694', 'MEDLINE::3970527', 'MEDLINE::18615715']
MAGOH	57	9.48e-06	443	['MEDLINE::12414731', 'MEDLINE::16314458', 'MEDLINE::15166247', 'MEDLINE::23917022', 'MEDLINE::23427269', 'MEDLINE::24771530', 'MEDLINE::26094033', 'MEDLINE::26748089', 'MEDLINE::22203037', 'MEDLINE::19033377', 'MEDLINE::9479507', 'MEDLINE::14625303', 'MEDLINE::19478851', 'MEDLINE::19254694', 'MEDLINE::17606899', 'MEDLINE::16797590', 'MEDLINE::23333945', 'MEDLINE::12781131', 'MEDLINE::25476502', …
TGS1	91	9.46e-06	444	['MEDLINE::12532422', 'MEDLINE::12209604', 'MEDLINE::15684427', 'MEDLINE::15467426', 'MEDLINE::12125076', 'MEDLINE::12943661', 'MEDLINE::22982455', 'MEDLINE::24497193', 'MEDLINE::25013170', 'MEDLINE::25404464', 'MEDLINE::25693163', 'MEDLINE::26074133', 'MEDLINE::14659917', 'MEDLINE::14745515', 'MEDLINE::22287628', 'MEDLINE::22221053', 'MEDLINE::19351608', 'MEDLINE::20452973', 'MEDLINE::10969798',…
YBX2	76	9.44e-06	445	['MEDLINE::16413673', 'MEDLINE::17250982', 'MEDLINE::17163648', 'MEDLINE::17035640', 'MEDLINE::23136299', 'MEDLINE::26417901', 'MEDLINE::26134871', 'MEDLINE::21613634', 'MEDLINE::18805820', 'MEDLINE::7093234', 'MEDLINE::9780336', 'MEDLINE::15665108', 'MEDLINE::10076007', 'MEDLINE::12144923', 'MEDLINE::19796205', 'MEDLINE::18606161', 'MEDLINE::21351524', 'MEDLINE::16998844', 'MEDLINE::2157040', 'M…
LUZP4	41	9.44e-06	446	['MEDLINE::12538465', 'MEDLINE::12747756', 'MEDLINE::1647883', 'MEDLINE::16929165', 'MEDLINE::11051238', 'MEDLINE::16734221', 'MEDLINE::14991579', 'MEDLINE::23619976', 'MEDLINE::24889268', 'MEDLINE::1316283', 'MEDLINE::21491926', 'MEDLINE::2149123', 'MEDLINE::20122835', 'MEDLINE::2979645', 'MEDLINE::3259183', 'MEDLINE::12220539', 'MEDLINE::16353146', 'MEDLINE::2767221', 'MEDLINE::12495040', 'MEDL…
C17orf85	37	9.42e-06	447	['MEDLINE::15208033', 'MEDLINE::11441926', 'MEDLINE::25877528', 'MEDLINE::25770530', 'MEDLINE::26337429', 'MEDLINE::21853497', 'MEDLINE::18295961', 'MEDLINE::10614678', 'MEDLINE::15946185', 'MEDLINE::16475114', 'MEDLINE::19937483', 'MEDLINE::25653668', 'MEDLINE::25762915', 'MEDLINE::19373839', 'MEDLINE::19642521', 'MEDLINE::12704915', 'MEDLINE::12360519', 'MEDLINE::24682885', 'MEDLINE::26382858',…
TIPARP	348	9.39e-06	448	['MEDLINE::12789523', 'MEDLINE::14962750', 'MEDLINE::10945636', 'MEDLINE::15489954', 'MEDLINE::16391083', 'MEDLINE::15100233', 'MEDLINE::23807292', 'MEDLINE::2358890', 'MEDLINE::22847703', 'MEDLINE::22896667', 'MEDLINE::23285097', 'MEDLINE::23036362', 'MEDLINE::24293652', 'MEDLINE::24244594', 'MEDLINE::24588584', 'MEDLINE::25378300', 'MEDLINE::25408279', 'MEDLINE::25863272', 'MEDLINE::25975270', …
MAZ	228	9.39e-06	449	['MEDLINE::12425938', 'MEDLINE::15094381', 'MEDLINE::10975860', 'MEDLINE::10730559', 'MEDLINE::1567856', 'MEDLINE::15363846', 'MEDLINE::11958626', 'MEDLINE::11809795', 'MEDLINE::11733135', 'MEDLINE::16952428', 'MEDLINE::1697281', 'MEDLINE::11490023', 'MEDLINE::11116210', 'MEDLINE::16341039', 'MEDLINE::15067082', 'MEDLINE::10448092', 'MEDLINE::23609189', 'MEDLINE::23163555', 'MEDLINE::24074563', '…
YTHDF2	12	9.38e-06	450	['MEDLINE::24284625', 'MEDLINE::22454401', 'MEDLINE::26046440', 'MEDLINE::26186436', 'MEDLINE::25412661', 'MEDLINE::25412658', 'MEDLINE::16799135', 'MEDLINE::26458103', 'MEDLINE::16858696', 'MEDLINE::24850134', 'MEDLINE::24206186', 'MEDLINE::25719671']
RQCD1	23	9.37e-06	451	['MEDLINE::16926493', 'MEDLINE::20878056', 'MEDLINE::19724902', 'MEDLINE::19625634', 'MEDLINE::16899141', 'MEDLINE::16273369', 'MEDLINE::24768540', 'MEDLINE::11194724', 'MEDLINE::15209511', 'MEDLINE::24768538', 'MEDLINE::17302802', 'MEDLINE::8261797', 'MEDLINE::12711674', 'MEDLINE::24352423', 'MEDLINE::14707134', 'MEDLINE::18180299', 'MEDLINE::9447985', 'MEDLINE::17189474', 'MEDLINE::16143329', '…
ZC3H15	6	9.36e-06	452	['MEDLINE::23711155', 'MEDLINE::19819225', 'MEDLINE::11761160', 'MEDLINE::15676025', 'MEDLINE::23624947', 'MEDLINE::20925576']
RBM15	240	9.36e-06	453	['MEDLINE::12628289', 'MEDLINE::12091356', 'MEDLINE::12443298', 'MEDLINE::15920491', 'MEDLINE::15876548', 'MEDLINE::15733938', 'MEDLINE::15600734', 'MEDLINE::1180813', 'MEDLINE::11864014', 'MEDLINE::15849773', 'MEDLINE::17100520', 'MEDLINE::11422026', 'MEDLINE::10799557', 'MEDLINE::1678207', 'MEDLINE::16636675', 'MEDLINE::10027043', 'MEDLINE::23933412', 'MEDLINE::24985416', 'MEDLINE::25541871', '…
CCRN4L	114	9.35e-06	454	['MEDLINE::12573214', 'MEDLINE::15498047', 'MEDLINE::16264233', 'MEDLINE::15979594', 'MEDLINE::11517281', 'MEDLINE::12911787', 'MEDLINE::25547019', 'MEDLINE::26541675', 'MEDLINE::26464935', 'MEDLINE::14663196', 'MEDLINE::21338515', 'MEDLINE::22073225', 'MEDLINE::19581445', 'MEDLINE::17400819', 'MEDLINE::18840977', 'MEDLINE::20498072', 'MEDLINE::20854111', 'MEDLINE::20504953', 'MEDLINE::20412707',…
RBM7	14	9.35e-06	455	['MEDLINE::23434876', 'MEDLINE::20525799', 'MEDLINE::22090442', 'MEDLINE::25189701', 'MEDLINE::25578728', 'MEDLINE::25525152', 'MEDLINE::25852104', 'MEDLINE::19258348', 'MEDLINE::21855801', 'MEDLINE::18410480', 'MEDLINE::23334891', 'MEDLINE::21453442', 'MEDLINE::12634307', 'MEDLINE::24281950']
MAGOHB	54	9.31e-06	456	['MEDLINE::23917022', 'MEDLINE::24416299', 'MEDLINE::24379054', 'MEDLINE::23681122', 'MEDLINE::25049652', 'MEDLINE::17494235', 'MEDLINE::18775316', 'MEDLINE::20479275', 'MEDLINE::15970630', 'MEDLINE::11444698', 'MEDLINE::16009965', 'MEDLINE::19640396', 'MEDLINE::16923391', 'MEDLINE::1765008', 'MEDLINE::19908226', 'MEDLINE::24260648', 'MEDLINE::11913590', 'MEDLINE::14706697', 'MEDLINE::24174349', …
CNP	1000	9.31e-06	457	['MEDLINE::12724041', 'MEDLINE::12606276', 'MEDLINE::12566368', 'MEDLINE::12456493', 'MEDLINE::10510194', 'MEDLINE::15090308', 'MEDLINE::10915802', 'MEDLINE::10732906', 'MEDLINE::10600920', 'MEDLINE::10498853', 'MEDLINE::12898532', 'MEDLINE::15231517', 'MEDLINE::15550520', 'MEDLINE::15749162', 'MEDLINE::15927695', 'MEDLINE::15364878', 'MEDLINE::11893596', 'MEDLINE::11742834', 'MEDLINE::11903808',…
LUC7L	15	9.31e-06	458	['MEDLINE::15474286', 'MEDLINE::10500099', 'MEDLINE::12730694', 'MEDLINE::15664907', 'MEDLINE::21116705', 'MEDLINE::19364672', 'MEDLINE::17726058', 'MEDLINE::15627754', 'MEDLINE::18657265', 'MEDLINE::12007636', 'MEDLINE::18301994', 'MEDLINE::11170747', 'MEDLINE::25949195', 'MEDLINE::26448013', 'MEDLINE::19014439']
ELAVL3	477	9.3e-06	459	['MEDLINE::12209604', 'MEDLINE::10449789', 'MEDLINE::10710437', 'MEDLINE::11997324', 'MEDLINE::16020286', 'MEDLINE::16682018', 'MEDLINE::17008447', 'MEDLINE::11096251', 'MEDLINE::11325085', 'MEDLINE::16737454', 'MEDLINE::16616005', 'MEDLINE::1373317', 'MEDLINE::15349979', 'MEDLINE::23657870', 'MEDLINE::23526379', 'MEDLINE::23224251', 'MEDLINE::23089966', 'MEDLINE::23140594', 'MEDLINE::23178576', …
EXOSC9	485	9.28e-06	460	['MEDLINE::12636256', 'MEDLINE::12477884', 'MEDLINE::12297406', 'MEDLINE::10768970', 'MEDLINE::10739636', 'MEDLINE::15961731', 'MEDLINE::15287369', 'MEDLINE::15855018', 'MEDLINE::15746075', 'MEDLINE::15917453', 'MEDLINE::16339776', 'MEDLINE::16775314', 'MEDLINE::16944460', 'MEDLINE::16786555', 'MEDLINE::17355425', 'MEDLINE::11531283', 'MEDLINE::11427703', 'MEDLINE::11567053', 'MEDLINE::1662211', …
DDX43	71	9.28e-06	461	['MEDLINE::17312182', 'MEDLINE::26575221', 'MEDLINE::3321771', 'MEDLINE::18677469', 'MEDLINE::20726502', 'MEDLINE::919342', 'MEDLINE::10113440', 'MEDLINE::12890744', 'MEDLINE::10126666', 'MEDLINE::14624785', 'MEDLINE::25077974', 'MEDLINE::24573400', 'MEDLINE::23495895', 'MEDLINE::22952331', 'MEDLINE::22035510', 'MEDLINE::25963123', 'MEDLINE::25550691', 'MEDLINE::3049653', 'MEDLINE::9767171', 'MED…
STRBP	148	9.28e-06	462	['MEDLINE::15750311', 'MEDLINE::11988320', 'MEDLINE::12086145', 'MEDLINE::15784888', 'MEDLINE::15869408', 'MEDLINE::16233840', 'MEDLINE::17187680', 'MEDLINE::24816701', 'MEDLINE::21354223', 'MEDLINE::22379094', 'MEDLINE::18471919', 'MEDLINE::18355836', 'MEDLINE::18345667', 'MEDLINE::18635048', 'MEDLINE::18495197', 'MEDLINE::19264658', 'MEDLINE::3013908', 'MEDLINE::7882968', 'MEDLINE::8361757', 'M…
AIMP1	410	9.27e-06	463	['MEDLINE::12543078', 'MEDLINE::10882606', 'MEDLINE::10644737', 'MEDLINE::15648093', 'MEDLINE::15904976', 'MEDLINE::11964150', 'MEDLINE::12068807', 'MEDLINE::12097160', 'MEDLINE::11741979', 'MEDLINE::16261590', 'MEDLINE::16330028', 'MEDLINE::16912926', 'MEDLINE::17092530', 'MEDLINE::16682815', 'MEDLINE::11241739', 'MEDLINE::11352746', 'MEDLINE::11278711', 'MEDLINE::11163645', 'MEDLINE::16566215',…
SRSF5	1000	9.27e-06	464	['MEDLINE::12824367', 'MEDLINE::12647860', 'MEDLINE::12627501', 'MEDLINE::10498636', 'MEDLINE::10574604', 'MEDLINE::15163745', 'MEDLINE::10768840', 'MEDLINE::10790343', 'MEDLINE::15585074', 'MEDLINE::15834937', 'MEDLINE::15611048', 'MEDLINE::11139348', 'MEDLINE::11285248', 'MEDLINE::11003664', 'MEDLINE::12019424', 'MEDLINE::15776429', 'MEDLINE::15735005', 'MEDLINE::16111778', 'MEDLINE::16005179',…
LARP6	352	9.27e-06	465	['MEDLINE::12806274', 'MEDLINE::12639293', 'MEDLINE::12107646', 'MEDLINE::15489000', 'MEDLINE::15274344', 'MEDLINE::16061872', 'MEDLINE::16007148', 'MEDLINE::16998220', 'MEDLINE::1717306', 'MEDLINE::17365688', 'MEDLINE::11205923', 'MEDLINE::11696816', 'MEDLINE::11714447', 'MEDLINE::16729971', 'MEDLINE::16630122', 'MEDLINE::16709811', 'MEDLINE::16651749', 'MEDLINE::1551894', 'MEDLINE::1500215', 'M…
PSIP1	1000	9.26e-06	466	['MEDLINE::12727325', 'MEDLINE::12589782', 'MEDLINE::10586423', 'MEDLINE::10908614', 'MEDLINE::10579628', 'MEDLINE::10721720', 'MEDLINE::10505613', 'MEDLINE::15982735', 'MEDLINE::1281304', 'MEDLINE::15371438', 'MEDLINE::15501396', 'MEDLINE::15699325', 'MEDLINE::15389814', 'MEDLINE::15593099', 'MEDLINE::15857712', 'MEDLINE::11027413', 'MEDLINE::11186455', 'MEDLINE::10957719', 'MEDLINE::12065668', …
REXO4	39	9.26e-06	467	['MEDLINE::12364601', 'MEDLINE::24498849', 'MEDLINE::25650866', 'MEDLINE::21602889', 'MEDLINE::22207625', 'MEDLINE::22532093', 'MEDLINE::19755146', 'MEDLINE::18270967', 'MEDLINE::20631424', 'MEDLINE::9235947', 'MEDLINE::9325058', 'MEDLINE::12611513', 'MEDLINE::15686554', 'MEDLINE::15525710', 'MEDLINE::19183006', 'MEDLINE::16980608', 'MEDLINE::22978817', 'MEDLINE::9396823', 'MEDLINE::8158021', 'ME…
MVP	336	9.26e-06	468	['MEDLINE::12488537', 'MEDLINE::12234684', 'MEDLINE::10706131', 'MEDLINE::10792272', 'MEDLINE::10602424', 'MEDLINE::10582146', 'MEDLINE::15994960', 'MEDLINE::15634657', 'MEDLINE::15504404', 'MEDLINE::11263502', 'MEDLINE::11071864', 'MEDLINE::11990777', 'MEDLINE::15802814', 'MEDLINE::15749954', 'MEDLINE::15902504', 'MEDLINE::17072643', 'MEDLINE::17031644', 'MEDLINE::17302392', 'MEDLINE::11349122',…
HELZ2	22	9.22e-06	469	['MEDLINE::11593007', 'MEDLINE::21480322', 'MEDLINE::19154347', 'MEDLINE::15757666', 'MEDLINE::16239304', 'MEDLINE::20885938', 'MEDLINE::18257228', 'MEDLINE::25004093', 'MEDLINE::23551967', 'MEDLINE::15982757', 'MEDLINE::24721402', 'MEDLINE::24905834', 'MEDLINE::25401743', 'MEDLINE::23629733', 'MEDLINE::23525231', 'MEDLINE::19115315', 'MEDLINE::12189208', 'MEDLINE::15726626', 'MEDLINE::23032261',…
RPS19BP1	23	9.22e-06	470	['MEDLINE::12386963', 'MEDLINE::23548308', 'MEDLINE::24258275', 'MEDLINE::24681097', 'MEDLINE::17996699', 'MEDLINE::21039781', 'MEDLINE::23462953', 'MEDLINE::25283714', 'MEDLINE::26548945', 'MEDLINE::1104763', 'MEDLINE::21104228', 'MEDLINE::19806227', 'MEDLINE::21104233', 'MEDLINE::24714643', 'MEDLINE::23349863', 'MEDLINE::23811747', 'MEDLINE::17964266', 'MEDLINE::23355082', 'MEDLINE::9021186', '…
SPATS2L	17	9.2e-06	471	['MEDLINE::24400021', 'MEDLINE::21103995', 'MEDLINE::17967345', 'MEDLINE::25358868', 'MEDLINE::24267790', 'MEDLINE::26447881', 'MEDLINE::17368196', 'MEDLINE::22792082', 'MEDLINE::23054586', 'MEDLINE::19005571', 'MEDLINE::18448200', 'MEDLINE::15707602', 'MEDLINE::15245868', 'MEDLINE::14759553', 'MEDLINE::25451335', 'MEDLINE::26010246', 'MEDLINE::8475067']
KIAA0020	54	9.18e-06	472	['MEDLINE::16896440', 'MEDLINE::23756210', 'MEDLINE::26309065', 'MEDLINE::2703832', 'MEDLINE::19606017', 'MEDLINE::19570803', 'MEDLINE::19949794', 'MEDLINE::18093280', 'MEDLINE::8507868', 'MEDLINE::847740', 'MEDLINE::10882011', 'MEDLINE::21115348', 'MEDLINE::17700601', 'MEDLINE::17891541', 'MEDLINE::23480177', 'MEDLINE::22079431', 'MEDLINE::25692710', 'MEDLINE::3493144', 'MEDLINE::8077052', 'MEDL…
RBM34	4	9.17e-06	473	['MEDLINE::15134903', 'MEDLINE::26216192', 'MEDLINE::22252946', 'MEDLINE::16469478']
DDX1	91	9.16e-06	474	['MEDLINE::16313355', 'MEDLINE::16371507', 'MEDLINE::11464910', 'MEDLINE::11598190', 'MEDLINE::23608157', 'MEDLINE::25496916', 'MEDLINE::25909345', 'MEDLINE::26382053', 'MEDLINE::12880964', 'MEDLINE::21763499', 'MEDLINE::22051512', 'MEDLINE::19422036', 'MEDLINE::17380054', 'MEDLINE::18758164', 'MEDLINE::17661632', 'MEDLINE::10935481', 'MEDLINE::15942940', 'MEDLINE::20499159', 'MEDLINE::17143781',…
CPEB3	36	9.15e-06	475	['MEDLINE::26398195', 'MEDLINE::21734469', 'MEDLINE::12672660', 'MEDLINE::19260473', 'MEDLINE::17024188', 'MEDLINE::17923234', 'MEDLINE::22711986', 'MEDLINE::24386439', 'MEDLINE::26074072', 'MEDLINE::23776146', 'MEDLINE::26074071', 'MEDLINE::22496444', 'MEDLINE::20639532', 'MEDLINE::21336257', 'MEDLINE::25404896', 'MEDLINE::24652468', 'MEDLINE::25319695', 'MEDLINE::25842244', 'MEDLINE::24187989',…
TEP1	314	9.15e-06	476	['MEDLINE::12556344', 'MEDLINE::12792796', 'MEDLINE::12544698', 'MEDLINE::12234684', 'MEDLINE::10491533', 'MEDLINE::10498642', 'MEDLINE::10706131', 'MEDLINE::10864046', 'MEDLINE::10712515', 'MEDLINE::10660803', 'MEDLINE::10551828', 'MEDLINE::15778243', 'MEDLINE::15504404', 'MEDLINE::11123427', 'MEDLINE::11820598', 'MEDLINE::11855821', 'MEDLINE::12018844', 'MEDLINE::16098204', 'MEDLINE::16202213',…
WIBG	69	9.14e-06	477	['MEDLINE::11776921', 'MEDLINE::23251525', 'MEDLINE::20127558', 'MEDLINE::19180640', 'MEDLINE::20479275', 'MEDLINE::723539', 'MEDLINE::8048117', 'MEDLINE::12475417', 'MEDLINE::14716867', 'MEDLINE::19410547', 'MEDLINE::21776848', 'MEDLINE::25913514', 'MEDLINE::15747013', 'MEDLINE::16118691', 'MEDLINE::12917029', 'MEDLINE::12934376', 'MEDLINE::6843310', 'MEDLINE::24924412', 'MEDLINE::23886014', 'ME…
RUVBL2	166	9.13e-06	478	['MEDLINE::10902922', 'MEDLINE::16014379', 'MEDLINE::16125185', 'MEDLINE::16816423', 'MEDLINE::23637611', 'MEDLINE::23506305', 'MEDLINE::24161468', 'MEDLINE::24167278', 'MEDLINE::24613487', 'MEDLINE::24556322', 'MEDLINE::25661652', 'MEDLINE::26745716', 'MEDLINE::21111787', 'MEDLINE::21925213', 'MEDLINE::19374514', 'MEDLINE::19877184', 'MEDLINE::19532121', 'MEDLINE::19098277', 'MEDLINE::19696079',…
SRRM3	2	9.13e-06	479	['MEDLINE::25735322', 'MEDLINE::26053433']
DDX3X	277	9.13e-06	480	['MEDLINE::15294876', 'MEDLINE::11779142', 'MEDLINE::11929796', 'MEDLINE::16518819', 'MEDLINE::16728723', 'MEDLINE::16906070', 'MEDLINE::14985104', 'MEDLINE::23673860', 'MEDLINE::23847774', 'MEDLINE::23410059', 'MEDLINE::23608157', 'MEDLINE::22832583', 'MEDLINE::22872150', 'MEDLINE::22933270', 'MEDLINE::24180280', 'MEDLINE::23580427', 'MEDLINE::25137373', 'MEDLINE::25043297', 'MEDLINE::25231298',…
CRYZ	1000	9.13e-06	481	['MEDLINE::12859987', 'MEDLINE::12535666', 'MEDLINE::15170383', 'MEDLINE::15229324', 'MEDLINE::10706111', 'MEDLINE::1567199', 'MEDLINE::15694256', 'MEDLINE::15805261', 'MEDLINE::11156173', 'MEDLINE::11073557', 'MEDLINE::11811946', 'MEDLINE::15748624', 'MEDLINE::1609425', 'MEDLINE::16233028', 'MEDLINE::16919403', 'MEDLINE::17244482', 'MEDLINE::11245799', 'MEDLINE::11563930', 'MEDLINE::11695833', '…
N4BP1	8	9.12e-06	482	['MEDLINE::17592138', 'MEDLINE::17114934', 'MEDLINE::24220004', 'MEDLINE::19285159', 'MEDLINE::22928040', 'MEDLINE::19561090', 'MEDLINE::21427086', 'MEDLINE::20233849']
RP9	341	9.12e-06	483	['MEDLINE::12896976', 'MEDLINE::12521310', 'MEDLINE::12100563', 'MEDLINE::12243351', 'MEDLINE::10931201', 'MEDLINE::10914334', 'MEDLINE::10611239', 'MEDLINE::15642478', 'MEDLINE::15865206', 'MEDLINE::16141205', 'MEDLINE::15705503', 'MEDLINE::15765057', 'MEDLINE::16167896', 'MEDLINE::16671097', 'MEDLINE::11087131', 'MEDLINE::11332505', 'MEDLINE::16387367', 'MEDLINE::16799052', 'MEDLINE::15052323',…
PRIM1	229	9.1e-06	484	['MEDLINE::12551849', 'MEDLINE::10885192', 'MEDLINE::10715573', 'MEDLINE::17113939', 'MEDLINE::16532278', 'MEDLINE::16537457', 'MEDLINE::10387012', 'MEDLINE::10092546', 'MEDLINE::23351143', 'MEDLINE::24140114', 'MEDLINE::24216307', 'MEDLINE::2423527', 'MEDLINE::25433236', 'MEDLINE::14653822', 'MEDLINE::14517333', 'MEDLINE::15102897', 'MEDLINE::21346410', 'MEDLINE::21354223', 'MEDLINE::20001113', …
GTF3A	1000	9.1e-06	485	['MEDLINE::12867536', 'MEDLINE::12832620', 'MEDLINE::12565846', 'MEDLINE::12359331', 'MEDLINE::12589051', 'MEDLINE::12794068', 'MEDLINE::12609047', 'MEDLINE::12655002', 'MEDLINE::12173742', 'MEDLINE::12121618', 'MEDLINE::12441055', 'MEDLINE::15146977', 'MEDLINE::10077838', 'MEDLINE::10656784', 'MEDLINE::10844280', 'MEDLINE::11013400', 'MEDLINE::10755311', 'MEDLINE::10644666', 'MEDLINE::10531404',…
MRPS7	469	9.1e-06	486	['MEDLINE::12535577', 'MEDLINE::12631611', 'MEDLINE::15056800', 'MEDLINE::10488984', 'MEDLINE::15804283', 'MEDLINE::12930914', 'MEDLINE::15350681', 'MEDLINE::15546776', 'MEDLINE::15908146', 'MEDLINE::15695394', 'MEDLINE::11244181', 'MEDLINE::11984078', 'MEDLINE::11758761', 'MEDLINE::11990783', 'MEDLINE::16099435', 'MEDLINE::16177239', 'MEDLINE::16257830', 'MEDLINE::16178883', 'MEDLINE::16341585',…
CD3EAP	68	9.1e-06	487	['MEDLINE::15936590', 'MEDLINE::16060492', 'MEDLINE::1478691', 'MEDLINE::24768052', 'MEDLINE::19392828', 'MEDLINE::7607701', 'MEDLINE::9121426', 'MEDLINE::7559759', 'MEDLINE::7503751', 'MEDLINE::9426281', 'MEDLINE::12145213', 'MEDLINE::15647375', 'MEDLINE::19396015', 'MEDLINE::16690207', 'MEDLINE::17107766', 'MEDLINE::25225125', 'MEDLINE::23775331', 'MEDLINE::22849406', 'MEDLINE::8781119', 'MEDLI…
KRR1	73	9.09e-06	488	['MEDLINE::12086849', 'MEDLINE::15178413', 'MEDLINE::10909973', 'MEDLINE::11027267', 'MEDLINE::23261677', 'MEDLINE::25277242', 'MEDLINE::25611571', 'MEDLINE::25674982', 'MEDLINE::21931591', 'MEDLINE::18038796', 'MEDLINE::9426592', 'MEDLINE::12837937', 'MEDLINE::15590835', 'MEDLINE::11054821', 'MEDLINE::19952509', 'MEDLINE::23644656', 'MEDLINE::23832353', 'MEDLINE::23640464', 'MEDLINE::21525013', …
NPM1	1000	9.09e-06	489	['MEDLINE::12505251', 'MEDLINE::12424201', 'MEDLINE::10960704', 'MEDLINE::10706082', 'MEDLINE::10507087', 'MEDLINE::15973451', 'MEDLINE::15615785', 'MEDLINE::15485902', 'MEDLINE::16088938', 'MEDLINE::16331271', 'MEDLINE::16455956', 'MEDLINE::16888916', 'MEDLINE::16794633', 'MEDLINE::16870143', 'MEDLINE::16732480', 'MEDLINE::1697505', 'MEDLINE::17069796', 'MEDLINE::16924243', 'MEDLINE::11134316', …
PTRH1	308	9.09e-06	490	['MEDLINE::12831917', 'MEDLINE::12353979', 'MEDLINE::12088929', 'MEDLINE::10737198', 'MEDLINE::10519915', 'MEDLINE::11033758', 'MEDLINE::10974662', 'MEDLINE::16286785', 'MEDLINE::1714830', 'MEDLINE::11224578', 'MEDLINE::23262367', 'MEDLINE::2375545', 'MEDLINE::23312555', 'MEDLINE::23384535', 'MEDLINE::24326563', 'MEDLINE::24495359', 'MEDLINE::24480186', 'MEDLINE::25080115', 'MEDLINE::2537302', 'M…
RNMT	262	9.07e-06	491	['MEDLINE::12244174', 'MEDLINE::15726142', 'MEDLINE::12805428', 'MEDLINE::1567870', 'MEDLINE::15767670', 'MEDLINE::10970810', 'MEDLINE::11896689', 'MEDLINE::11896103', 'MEDLINE::11902329', 'MEDLINE::10327054', 'MEDLINE::23633570', 'MEDLINE::23754959', 'MEDLINE::22572518', 'MEDLINE::24115234', 'MEDLINE::24727669', 'MEDLINE::25471370', 'MEDLINE::26310368', 'MEDLINE::25522678', 'MEDLINE::25935522', …
SRPK2	33	9.07e-06	492	['MEDLINE::16122776', 'MEDLINE::10196197', 'MEDLINE::23828492', 'MEDLINE::21157427', 'MEDLINE::20219702', 'MEDLINE::15638704', 'MEDLINE::11715521', 'MEDLINE::10198174', 'MEDLINE::23613995', 'MEDLINE::9472028', 'MEDLINE::15820312', 'MEDLINE::12134018', 'MEDLINE::12417631', 'MEDLINE::16840555', 'MEDLINE::23326445', 'MEDLINE::19902070', 'MEDLINE::19592491', 'MEDLINE::26023237', 'MEDLINE::26244849', …
ACIN1	1000	9.06e-06	493	['MEDLINE::12668067', 'MEDLINE::12429793', 'MEDLINE::12425848', 'MEDLINE::10925986', 'MEDLINE::10651060', 'MEDLINE::10815729', 'MEDLINE::10761876', 'MEDLINE::10533902', 'MEDLINE::12826902', 'MEDLINE::15842868', 'MEDLINE::11053347', 'MEDLINE::11827100', 'MEDLINE::11810210', 'MEDLINE::11813860', 'MEDLINE::11878531', 'MEDLINE::15909507', 'MEDLINE::16314458', 'MEDLINE::15973649', 'MEDLINE::1638856', …
EIF3M	1000	9.05e-06	494	['MEDLINE::12604689', 'MEDLINE::12470598', 'MEDLINE::12722330', 'MEDLINE::12239620', 'MEDLINE::10855391', 'MEDLINE::10682638', 'MEDLINE::10580383', 'MEDLINE::15624370', 'MEDLINE::15737174', 'MEDLINE::15541302', 'MEDLINE::15904532', 'MEDLINE::11145892', 'MEDLINE::11140520', 'MEDLINE::11760123', 'MEDLINE::11895948', 'MEDLINE::1611507', 'MEDLINE::16260582', 'MEDLINE::16220861', 'MEDLINE::1618345', '…
DUSP11	37	9.04e-06	495	['MEDLINE::21324547', 'MEDLINE::21097664', 'MEDLINE::14734022', 'MEDLINE::19120688', 'MEDLINE::18227255', 'MEDLINE::22705879', 'MEDLINE::26510006', 'MEDLINE::3009827', 'MEDLINE::17164780', 'MEDLINE::16339954', 'MEDLINE::12626410', 'MEDLINE::26495107', 'MEDLINE::22997008', 'MEDLINE::21701600', 'MEDLINE::20641015', 'MEDLINE::20829094', 'MEDLINE::9682056', 'MEDLINE::9032965', 'MEDLINE::11238901', 'M…
NOL7	8	9.03e-06	496	['MEDLINE::22274917', 'MEDLINE::23308053', 'MEDLINE::20875127', 'MEDLINE::16205646', 'MEDLINE::21818416', 'MEDLINE::20206243', 'MEDLINE::23085760', 'MEDLINE::22123719']
UBA1	248	9.03e-06	497	['MEDLINE::10745042', 'MEDLINE::11944989', 'MEDLINE::17398164', 'MEDLINE::11454748', 'MEDLINE::23915341', 'MEDLINE::23094017', 'MEDLINE::23022194', 'MEDLINE::23041135', 'MEDLINE::23873149', 'MEDLINE::24318982', 'MEDLINE::24401037', 'MEDLINE::25208640', 'MEDLINE::25075304', 'MEDLINE::25980497', 'MEDLINE::2595454', 'MEDLINE::2826431', 'MEDLINE::2999031', 'MEDLINE::22370482', 'MEDLINE::22655088', 'M…
INTS7	12	9.02e-06	498	['MEDLINE::16014973', 'MEDLINE::21732367', 'MEDLINE::19493003', 'MEDLINE::16971449', 'MEDLINE::18213392', 'MEDLINE::23692281', 'MEDLINE::3531393', 'MEDLINE::25536767', 'MEDLINE::21659603', 'MEDLINE::18695356', 'MEDLINE::19326441', 'MEDLINE::19806148']
MEX3B	3	9.02e-06	499	['MEDLINE::19542354', 'MEDLINE::24326307', 'MEDLINE::24803656']
SNIP1	29	9.01e-06	500	['MEDLINE::15378006', 'MEDLINE::23932364', 'MEDLINE::24654937', 'MEDLINE::14681221', 'MEDLINE::22279524', 'MEDLINE::18632581', 'MEDLINE::17189184', 'MEDLINE::18794151', 'MEDLINE::25678477', 'MEDLINE::23664538', 'MEDLINE::25318549', 'MEDLINE::18729806', 'MEDLINE::20074063', 'MEDLINE::10887155', 'MEDLINE::25416949', 'MEDLINE::25888923', 'MEDLINE::26281986', 'MEDLINE::25276047', 'MEDLINE::22020748',…
SRP19	84	8.99e-06	501	['MEDLINE::10684931', 'MEDLINE::10574798', 'MEDLINE::10592215', 'MEDLINE::1711676', 'MEDLINE::17071750', 'MEDLINE::1702385', 'MEDLINE::11430398', 'MEDLINE::11641499', 'MEDLINE::1678319', 'MEDLINE::10338025', 'MEDLINE::19749362', 'MEDLINE::18564060', 'MEDLINE::17881443', 'MEDLINE::18067920', 'MEDLINE::9016514', 'MEDLINE::9116497', 'MEDLINE::7519610', 'MEDLINE::9016569', 'MEDLINE::11373619', 'MEDLI…
RBFOX3	5	8.96e-06	502	['MEDLINE::25811787', 'MEDLINE::23371454', 'MEDLINE::26619789', 'MEDLINE::24339342', 'MEDLINE::24039908']
SF3B3	19	8.95e-06	503	['MEDLINE::11564863', 'MEDLINE::11350031', 'MEDLINE::23359068', 'MEDLINE::25431237', 'MEDLINE::10490618', 'MEDLINE::23974796', 'MEDLINE::23951410', 'MEDLINE::25651737', 'MEDLINE::21680607', 'MEDLINE::21706489', 'MEDLINE::17978277', 'MEDLINE::25425645', 'MEDLINE::23517875', 'MEDLINE::10369685', 'MEDLINE::24188445', 'MEDLINE::23645497', 'MEDLINE::9819400', 'MEDLINE::24594707', 'MEDLINE::25359423']
IFIT2	133	8.94e-06	504	['MEDLINE::15194680', 'MEDLINE::11533154', 'MEDLINE::16690933', 'MEDLINE::23624185', 'MEDLINE::23291181', 'MEDLINE::22986528', 'MEDLINE::24338628', 'MEDLINE::2464596', 'MEDLINE::2507314', 'MEDLINE::26515391', 'MEDLINE::26468538', 'MEDLINE::3466167', 'MEDLINE::22532686', 'MEDLINE::18927610', 'MEDLINE::21190939', 'MEDLINE::17969451', 'MEDLINE::12433283', 'MEDLINE::15681441', 'MEDLINE::15860229', 'M…
TRA2A	11	8.94e-06	505	['MEDLINE::17673517', 'MEDLINE::12913074', 'MEDLINE::15210204', 'MEDLINE::12637531', 'MEDLINE::25731616', 'MEDLINE::22194695', 'MEDLINE::12403832', 'MEDLINE::8799144', 'MEDLINE::16249178', 'MEDLINE::12766328', 'MEDLINE::15895831']
INTS8	15	8.92e-06	506	['MEDLINE::11750290', 'MEDLINE::23722107', 'MEDLINE::17539957', 'MEDLINE::10854422', 'MEDLINE::11441134', 'MEDLINE::20505554', 'MEDLINE::20049490', 'MEDLINE::17579365', 'MEDLINE::8825929', 'MEDLINE::24487615', 'MEDLINE::26536348', 'MEDLINE::16537431', 'MEDLINE::16158289', 'MEDLINE::24892317', 'MEDLINE::20493539']
NOL3	1000	8.91e-06	507	['MEDLINE::12667289', 'MEDLINE::12417250', 'MEDLINE::12533038', 'MEDLINE::10877402', 'MEDLINE::10921050', 'MEDLINE::16042989', 'MEDLINE::15483164', 'MEDLINE::15712334', 'MEDLINE::15704678', 'MEDLINE::1558616', 'MEDLINE::15950829', 'MEDLINE::15542742', 'MEDLINE::12002517', 'MEDLINE::12044785', 'MEDLINE::11869540', 'MEDLINE::11879517', 'MEDLINE::11569917', 'MEDLINE::16258816', 'MEDLINE::16491387', …
EXOSC8	588	8.88e-06	508	['MEDLINE::12841650', 'MEDLINE::12349906', 'MEDLINE::12391232', 'MEDLINE::12756330', 'MEDLINE::10884602', 'MEDLINE::10915598', 'MEDLINE::11006258', 'MEDLINE::10954594', 'MEDLINE::12836167', 'MEDLINE::15661150', 'MEDLINE::15554191', 'MEDLINE::11896169', 'MEDLINE::11844784', 'MEDLINE::12028352', 'MEDLINE::16162930', 'MEDLINE::16192684', 'MEDLINE::16945440', 'MEDLINE::17027753', 'MEDLINE::17328726',…
DDX31	2	8.87e-06	509	['MEDLINE::23019224', 'MEDLINE::24608801']
LUC7L2	5	8.87e-06	510	['MEDLINE::17656373', 'MEDLINE::23708642', 'MEDLINE::19584937', 'MEDLINE::17726058', 'MEDLINE::24612202']
SMAD9	139	8.87e-06	511	['MEDLINE::15899870', 'MEDLINE::16156721', 'MEDLINE::11404080', 'MEDLINE::23620745', 'MEDLINE::23177623', 'MEDLINE::23905376', 'MEDLINE::22707059', 'MEDLINE::24454170', 'MEDLINE::24498620', 'MEDLINE::24267296', 'MEDLINE::24705250', 'MEDLINE::24601881', 'MEDLINE::25830521', 'MEDLINE::25923053', 'MEDLINE::25917481', 'MEDLINE::26450990', 'MEDLINE::25724872', 'MEDLINE::26585589', 'MEDLINE::22021003',…
UHMK1	522	8.85e-06	512	['MEDLINE::12215519', 'MEDLINE::12369598', 'MEDLINE::12377128', 'MEDLINE::1516652', 'MEDLINE::10969973', 'MEDLINE::12070935', 'MEDLINE::11786266', 'MEDLINE::16985062', 'MEDLINE::17308525', 'MEDLINE::17305597', 'MEDLINE::17028154', 'MEDLINE::17329846', 'MEDLINE::11558241', 'MEDLINE::1679340', 'MEDLINE::23661387', 'MEDLINE::23414807', 'MEDLINE::23911130', 'MEDLINE::23965175', 'MEDLINE::23029540', '…
EEF1E1	147	8.85e-06	513	['MEDLINE::15843616', 'MEDLINE::15795256', 'MEDLINE::10949102', 'MEDLINE::11029754', 'MEDLINE::16162930', 'MEDLINE::16014430', 'MEDLINE::1712812', 'MEDLINE::11437316', 'MEDLINE::11441073', 'MEDLINE::15020225', 'MEDLINE::14681224', 'MEDLINE::1316151', 'MEDLINE::23552411', 'MEDLINE::23204802', 'MEDLINE::23073474', 'MEDLINE::2471543', 'MEDLINE::24652560', 'MEDLINE::24917520', 'MEDLINE::21528268', 'M…
CCDC86	9	8.84e-06	514	['MEDLINE::23439384', 'MEDLINE::2140132', 'MEDLINE::19483473', 'MEDLINE::23528659', 'MEDLINE::8005321', 'MEDLINE::19528538', 'MEDLINE::22174272', 'MEDLINE::17300783', 'MEDLINE::23828858']
HRSP12	104	8.84e-06	515	['MEDLINE::10617589', 'MEDLINE::15358213', 'MEDLINE::12093930', 'MEDLINE::16179076', 'MEDLINE::16198412', 'MEDLINE::11577990', 'MEDLINE::23815688', 'MEDLINE::25002544', 'MEDLINE::25975565', 'MEDLINE::26574511', 'MEDLINE::3584238', 'MEDLINE::14624641', 'MEDLINE::2139800', 'MEDLINE::19325491', 'MEDLINE::8035998', 'MEDLINE::9123862', 'MEDLINE::7629168', 'MEDLINE::8973653', 'MEDLINE::15733150', 'MEDL…
SF3A1	43	8.82e-06	516	['MEDLINE::12234937', 'MEDLINE::15316075', 'MEDLINE::23974931', 'MEDLINE::25658809', 'MEDLINE::26079486', 'MEDLINE::26437402', 'MEDLINE::26564640', 'MEDLINE::21779557', 'MEDLINE::7489498', 'MEDLINE::7971282', 'MEDLINE::11533230', 'MEDLINE::15287981', 'MEDLINE::19729916', 'MEDLINE::17098193', 'MEDLINE::21349847', 'MEDLINE::25403181', 'MEDLINE::23229008', 'MEDLINE::22230385', 'MEDLINE::22314233', '…
NUDT16	36	8.82e-06	517	['MEDLINE::173722', 'MEDLINE::16700076', 'MEDLINE::16659414', 'MEDLINE::23353937', 'MEDLINE::2556583', 'MEDLINE::20542141', 'MEDLINE::8223693', 'MEDLINE::194699', 'MEDLINE::21070968', 'MEDLINE::16663871', 'MEDLINE::188224', 'MEDLINE::18607096', 'MEDLINE::26121039', 'MEDLINE::26038567', 'MEDLINE::4347980', 'MEDLINE::10467037', 'MEDLINE::16666049', 'MEDLINE::16661082', 'MEDLINE::7459726', 'MEDLINE:…
PELO	25	8.81e-06	518	['MEDLINE::25661254', 'MEDLINE::26534417', 'MEDLINE::18761068', 'MEDLINE::16280348', 'MEDLINE::20406461', 'MEDLINE::23435426', 'MEDLINE::23843389', 'MEDLINE::26448569', 'MEDLINE::12243694', 'MEDLINE::11901120', 'MEDLINE::23545459', 'MEDLINE::23828523', 'MEDLINE::24722736', 'MEDLINE::11060452', 'MEDLINE::12438745', 'MEDLINE::26628021', 'MEDLINE::26421784', 'MEDLINE::22292410', 'MEDLINE::17910043',…
TRIM25	214	8.81e-06	519	['MEDLINE::12774407', 'MEDLINE::11146438', 'MEDLINE::16140366', 'MEDLINE::11464282', 'MEDLINE::11454323', 'MEDLINE::16271083', 'MEDLINE::16665426', 'MEDLINE::16593189', 'MEDLINE::15260850', 'MEDLINE::2358189', 'MEDLINE::24134014', 'MEDLINE::23762134', 'MEDLINE::23627322', 'MEDLINE::23845041', 'MEDLINE::22733013', 'MEDLINE::25728675', 'MEDLINE::26269946', 'MEDLINE::26754079', 'MEDLINE::2961784', '…
IPO9	21	8.81e-06	520	['MEDLINE::12670497', 'MEDLINE::24509082', 'MEDLINE::23749625', 'MEDLINE::25474150', 'MEDLINE::26140478', 'MEDLINE::11823430', 'MEDLINE::19494118', 'MEDLINE::19349578', 'MEDLINE::18160213', 'MEDLINE::24216760', 'MEDLINE::23770048', 'MEDLINE::17652081', 'MEDLINE::11493596', 'MEDLINE::23851686', 'MEDLINE::19906922', 'MEDLINE::15992958', 'MEDLINE::23734163', 'MEDLINE::22323606', 'MEDLINE::24254706',…
GSPT1	103	8.8e-06	521	['MEDLINE::15908960', 'MEDLINE::24549315', 'MEDLINE::26503584', 'MEDLINE::1486839', 'MEDLINE::22101789', 'MEDLINE::19424636', 'MEDLINE::1730722', 'MEDLINE::17548578', 'MEDLINE::18231617', 'MEDLINE::17982444', 'MEDLINE::1872839', 'MEDLINE::2034681', 'MEDLINE::8589425', 'MEDLINE::3570286', 'MEDLINE::12761146', 'MEDLINE::16211284', 'MEDLINE::12228179', 'MEDLINE::15003521', 'MEDLINE::12063243', 'MEDL…
RPS15A	49	8.8e-06	522	['MEDLINE::15734919', 'MEDLINE::22612931', 'MEDLINE::24928858', 'MEDLINE::25895496', 'MEDLINE::18504176', 'MEDLINE::18650282', 'MEDLINE::20544419', 'MEDLINE::20116044', 'MEDLINE::7614376', 'MEDLINE::8910435', 'MEDLINE::8182070', 'MEDLINE::683173', 'MEDLINE::20144594', 'MEDLINE::21737649', 'MEDLINE::17292432', 'MEDLINE::17889453', 'MEDLINE::24334120', 'MEDLINE::24374283', 'MEDLINE::23499765', 'MED…
ANKHD1	10	8.8e-06	523	['MEDLINE::16098192', 'MEDLINE::16956752', 'MEDLINE::25483783', 'MEDLINE::23333314', 'MEDLINE::24726915', 'MEDLINE::18976966', 'MEDLINE::16297570', 'MEDLINE::25523139', 'MEDLINE::25743185', 'MEDLINE::23142581']
MEX3A	2	8.78e-06	524	['MEDLINE::23408853', 'MEDLINE::25059688']
AQR	39	8.77e-06	525	['MEDLINE::16973429', 'MEDLINE::2316019', 'MEDLINE::26022293', 'MEDLINE::22135454', 'MEDLINE::22421693', 'MEDLINE::22355166', 'MEDLINE::775014', 'MEDLINE::6971370', 'MEDLINE::6153215', 'MEDLINE::1981453', 'MEDLINE::2117278', 'MEDLINE::17675447', 'MEDLINE::23851392', 'MEDLINE::9269028', 'MEDLINE::833548', 'MEDLINE::3490429', 'MEDLINE::418138', 'MEDLINE::15203005', 'MEDLINE::7044959', 'MEDLINE::322…
APEX1	1000	8.76e-06	526	['MEDLINE::12857737', 'MEDLINE::12807753', 'MEDLINE::12519758', 'MEDLINE::12600020', 'MEDLINE::12524539', 'MEDLINE::12200445', 'MEDLINE::12230304', 'MEDLINE::12354434', 'MEDLINE::10899093', 'MEDLINE::10665536', 'MEDLINE::10667800', 'MEDLINE::10671489', 'MEDLINE::10548678', 'MEDLINE::10523305', 'MEDLINE::15330152', 'MEDLINE::15731342', 'MEDLINE::12023366', 'MEDLINE::11867936', 'MEDLINE::11911289',…
ACO1	533	8.76e-06	527	['MEDLINE::12746546', 'MEDLINE::12820873', 'MEDLINE::12682894', 'MEDLINE::12572667', 'MEDLINE::12592010', 'MEDLINE::12196178', 'MEDLINE::1052766', 'MEDLINE::10589714', 'MEDLINE::15604406', 'MEDLINE::15557328', 'MEDLINE::15629469', 'MEDLINE::15692048', 'MEDLINE::11049200', 'MEDLINE::11673620', 'MEDLINE::11807826', 'MEDLINE::12039960', 'MEDLINE::16283625', 'MEDLINE::17185740', 'MEDLINE::17139532', …
EBNA1BP2	508	8.76e-06	528	['MEDLINE::12636247', 'MEDLINE::12139377', 'MEDLINE::10455266', 'MEDLINE::15115073', 'MEDLINE::10947841', 'MEDLINE::15515129', 'MEDLINE::15645158', 'MEDLINE::15385464', 'MEDLINE::11110796', 'MEDLINE::11943327', 'MEDLINE::11876889', 'MEDLINE::16185071', 'MEDLINE::16263090', 'MEDLINE::16263084', 'MEDLINE::16386240', 'MEDLINE::17003070', 'MEDLINE::16957053', 'MEDLINE::16849470', 'MEDLINE::1701144', …
RRP1B	19	8.74e-06	529	['MEDLINE::11707078', 'MEDLINE::20040599', 'MEDLINE::10403273', 'MEDLINE::25277657', 'MEDLINE::24260471', 'MEDLINE::25969445', 'MEDLINE::25092915', 'MEDLINE::23242234', 'MEDLINE::23604122', 'MEDLINE::26311876', 'MEDLINE::6970225', 'MEDLINE::19710015', 'MEDLINE::22552340', 'MEDLINE::20926688', 'MEDLINE::17095854', 'MEDLINE::18081427', 'MEDLINE::18301994', 'MEDLINE::9272176', 'MEDLINE::19825179']
TOP3B	13	8.73e-06	530	['MEDLINE::12941840', 'MEDLINE::19729916', 'MEDLINE::18497997', 'MEDLINE::12591952', 'MEDLINE::24507716', 'MEDLINE::24315824', 'MEDLINE::15466429', 'MEDLINE::19224675', 'MEDLINE::16616109', 'MEDLINE::15945096', 'MEDLINE::23912948', 'MEDLINE::25376777', 'MEDLINE::19351853']
LRRC47	2	8.73e-06	531	['MEDLINE::15176487', 'MEDLINE::16641100']
DGCR14	178	8.73e-06	532	['MEDLINE::10488676', 'MEDLINE::10766989', 'MEDLINE::12765857', 'MEDLINE::11747461', 'MEDLINE::15892584', 'MEDLINE::15134708', 'MEDLINE::23805812', 'MEDLINE::23377018', 'MEDLINE::22869314', 'MEDLINE::24184907', 'MEDLINE::25164962', 'MEDLINE::25049276', 'MEDLINE::25368387', 'MEDLINE::25594374', 'MEDLINE::2881395', 'MEDLINE::3021197', 'MEDLINE::22326862', 'MEDLINE::19853242', 'MEDLINE::19856256', '…
GEMIN4	94	8.72e-06	533	['MEDLINE::15023350', 'MEDLINE::10930451', 'MEDLINE::10725331', 'MEDLINE::1564938', 'MEDLINE::15652483', 'MEDLINE::11748230', 'MEDLINE::11334882', 'MEDLINE::24916311', 'MEDLINE::24770678', 'MEDLINE::24857210', 'MEDLINE::14575535', 'MEDLINE::21486945', 'MEDLINE::22538748', 'MEDLINE::17369820', 'MEDLINE::12427991', 'MEDLINE::12513740', 'MEDLINE::11509230', 'MEDLINE::16301532', 'MEDLINE::11781570', …
EED	356	8.72e-06	534	['MEDLINE::15899859', 'MEDLINE::17107999', 'MEDLINE::16763550', 'MEDLINE::17134822', 'MEDLINE::17259173', 'MEDLINE::16337937', 'MEDLINE::16773567', 'MEDLINE::16625648', 'MEDLINE::12943661', 'MEDLINE::10359596', 'MEDLINE::23228662', 'MEDLINE::23397477', 'MEDLINE::23317503', 'MEDLINE::23251464', 'MEDLINE::23543512', 'MEDLINE::22932665', 'MEDLINE::24642637', 'MEDLINE::25271128', 'MEDLINE::25331905',…
AKAP1	468	8.72e-06	535	['MEDLINE::12840161', 'MEDLINE::12507994', 'MEDLINE::10074940', 'MEDLINE::10764601', 'MEDLINE::10993882', 'MEDLINE::10864471', 'MEDLINE::16002409', 'MEDLINE::15499565', 'MEDLINE::15905070', 'MEDLINE::11807172', 'MEDLINE::11986378', 'MEDLINE::11593431', 'MEDLINE::16856835', 'MEDLINE::17081159', 'MEDLINE::16774496', 'MEDLINE::16934740', 'MEDLINE::11331311', 'MEDLINE::11309423', 'MEDLINE::11179200',…
TBRG4	27	8.71e-06	536	['MEDLINE::2426697', 'MEDLINE::25794012', 'MEDLINE::1454795', 'MEDLINE::18718371', 'MEDLINE::19322200', 'MEDLINE::12481067', 'MEDLINE::11523811', 'MEDLINE::11346945', 'MEDLINE::18255060', 'MEDLINE::23952215', 'MEDLINE::12759187', 'MEDLINE::22727945', 'MEDLINE::12128214', 'MEDLINE::10949376', 'MEDLINE::11346946', 'MEDLINE::11494129', 'MEDLINE::12580766', 'MEDLINE::24746820', 'MEDLINE::9405720', 'M…
ERI1	178	8.7e-06	537	['MEDLINE::10580096', 'MEDLINE::12035760', 'MEDLINE::11780635', 'MEDLINE::16131592', 'MEDLINE::17077271', 'MEDLINE::16920797', 'MEDLINE::11238999', 'MEDLINE::24929628', 'MEDLINE::25145465', 'MEDLINE::25886643', 'MEDLINE::25722373', 'MEDLINE::25811606', 'MEDLINE::26269946', 'MEDLINE::26377992', 'MEDLINE::21677046', 'MEDLINE::21252225', 'MEDLINE::21297639', 'MEDLINE::22540040', 'MEDLINE::18438418',…
A1CF	75	8.7e-06	538	['MEDLINE::10452887', 'MEDLINE::15149815', 'MEDLINE::22923694', 'MEDLINE::14570923', 'MEDLINE::17373551', 'MEDLINE::19196959', 'MEDLINE::7757071', 'MEDLINE::9059512', 'MEDLINE::10423250', 'MEDLINE::11976346', 'MEDLINE::11982900', 'MEDLINE::15900726', 'MEDLINE::11571303', 'MEDLINE::11988151', 'MEDLINE::15451168', 'MEDLINE::18958427', 'MEDLINE::1885258', 'MEDLINE::21370045', 'MEDLINE::17229474', 'M…
CCAR1	58	8.69e-06	539	['MEDLINE::15824730', 'MEDLINE::23826121', 'MEDLINE::23887938', 'MEDLINE::24598827', 'MEDLINE::21903591', 'MEDLINE::19136463', 'MEDLINE::18070307', 'MEDLINE::17932228', 'MEDLINE::21308745', 'MEDLINE::17513614', 'MEDLINE::16945908', 'MEDLINE::22905258', 'MEDLINE::25685666', 'MEDLINE::25894788', 'MEDLINE::22912669', 'MEDLINE::22266316', 'MEDLINE::17675858', 'MEDLINE::17617428', 'MEDLINE::18418069',…
ENOX2	67	8.69e-06	540	['MEDLINE::15685230', 'MEDLINE::11888291', 'MEDLINE::16129553', 'MEDLINE::17115410', 'MEDLINE::16608395', 'MEDLINE::23665678', 'MEDLINE::26633734', 'MEDLINE::1450380', 'MEDLINE::22028934', 'MEDLINE::19734126', 'MEDLINE::18351130', 'MEDLINE::17379941', 'MEDLINE::19055324', 'MEDLINE::15922855', 'MEDLINE::11488599', 'MEDLINE::11229524', 'MEDLINE::16517149', 'MEDLINE::11941450', 'MEDLINE::14567438', …
GSPT2	35	8.68e-06	541	['MEDLINE::16721809', 'MEDLINE::24789699', 'MEDLINE::21189161', 'MEDLINE::17313162', 'MEDLINE::16187233', 'MEDLINE::12063243', 'MEDLINE::18541338', 'MEDLINE::20137572', 'MEDLINE::21438024', 'MEDLINE::20820802', 'MEDLINE::23548117', 'MEDLINE::7742833', 'MEDLINE::6500576', 'MEDLINE::12354098', 'MEDLINE::2006908', 'MEDLINE::11524954', 'MEDLINE::16754297', 'MEDLINE::16311050', 'MEDLINE::2487053', 'ME…
MCTS1	113	8.68e-06	542	['MEDLINE::15855767', 'MEDLINE::11709712', 'MEDLINE::16110503', 'MEDLINE::16702403', 'MEDLINE::17255361', 'MEDLINE::16982740', 'MEDLINE::11089569', 'MEDLINE::16441976', 'MEDLINE::25844530', 'MEDLINE::25986736', 'MEDLINE::26609475', 'MEDLINE::19372582', 'MEDLINE::17609422', 'MEDLINE::19148494', 'MEDLINE::20573085', 'MEDLINE::18006428', 'MEDLINE::8779821', 'MEDLINE::9331158', 'MEDLINE::12479222', '…
GTPBP2	8	8.67e-06	543	['MEDLINE::10833435', 'MEDLINE::10938096', 'MEDLINE::25575132', 'MEDLINE::16582634', 'MEDLINE::11054535', 'MEDLINE::25061210', 'MEDLINE::24858484', 'MEDLINE::18533502']
NAT10	62	8.66e-06	544	['MEDLINE::17180247', 'MEDLINE::11397708', 'MEDLINE::16536319', 'MEDLINE::15559937', 'MEDLINE::24674903', 'MEDLINE::26068375', 'MEDLINE::8906592', 'MEDLINE::7257611', 'MEDLINE::11111094', 'MEDLINE::15256762', 'MEDLINE::25086048', 'MEDLINE::24247765', 'MEDLINE::22895811', 'MEDLINE::22464213', 'MEDLINE::26823802', 'MEDLINE::423717', 'MEDLINE::9711993', 'MEDLINE::16603179', 'MEDLINE::14592445', 'MED…
NOC3L	16	8.66e-06	545	['MEDLINE::19801824', 'MEDLINE::18284919', 'MEDLINE::19097072', 'MEDLINE::11263771', 'MEDLINE::17202794', 'MEDLINE::24146276', 'MEDLINE::23611667', 'MEDLINE::448795', 'MEDLINE::18520036', 'MEDLINE::18029353', 'MEDLINE::22796266', 'MEDLINE::22569180', 'MEDLINE::15564382', 'MEDLINE::23886952', 'MEDLINE::21482774', 'MEDLINE::9249267']
ZCCHC6	283	8.63e-06	546	['MEDLINE::12582237', 'MEDLINE::10704289', 'MEDLINE::15705587', 'MEDLINE::11831863', 'MEDLINE::15890687', 'MEDLINE::16878196', 'MEDLINE::11283243', 'MEDLINE::11551906', 'MEDLINE::16519704', 'MEDLINE::1654505', 'MEDLINE::15218169', 'MEDLINE::12143302', 'MEDLINE::10480893', 'MEDLINE::10384128', 'MEDLINE::10235112', 'MEDLINE::23985037', 'MEDLINE::24055464', 'MEDLINE::22804691', 'MEDLINE::23074246', …
PRPF38A	8	8.62e-06	547	['MEDLINE::24244416', 'MEDLINE::19581443', 'MEDLINE::9858581', 'MEDLINE::1508195', 'MEDLINE::21614000', 'MEDLINE::8430095', 'MEDLINE::26673105', 'MEDLINE::19238562']
REPIN1	66	8.61e-06	548	['MEDLINE::16023684', 'MEDLINE::17039485', 'MEDLINE::12213276', 'MEDLINE::1456842', 'MEDLINE::23452348', 'MEDLINE::25379726', 'MEDLINE::26115784', 'MEDLINE::2905186', 'MEDLINE::18556863', 'MEDLINE::7833793', 'MEDLINE::7550555', 'MEDLINE::8719808', 'MEDLINE::8887973', 'MEDLINE::9692783', 'MEDLINE::9134221', 'MEDLINE::12513807', 'MEDLINE::11328883', 'MEDLINE::11744755', 'MEDLINE::19502334', 'MEDLIN…
SUGP1	99	8.61e-06	549	['MEDLINE::1569575', 'MEDLINE::11121656', 'MEDLINE::11516148', 'MEDLINE::10219907', 'MEDLINE::23161007', 'MEDLINE::24031776', 'MEDLINE::24471583', 'MEDLINE::25246029', 'MEDLINE::24913400', 'MEDLINE::24976382', 'MEDLINE::26004839', 'MEDLINE::278497', 'MEDLINE::21290503', 'MEDLINE::17506799', 'MEDLINE::20679756', 'MEDLINE::8507833', 'MEDLINE::7560144', 'MEDLINE::21085901', 'MEDLINE::16759289', 'MED…
PABPC3	4	8.61e-06	550	['MEDLINE::10543404', 'MEDLINE::10862355', 'MEDLINE::11328870', 'MEDLINE::26155902']
RBM25	13	8.61e-06	551	['MEDLINE::26404089', 'MEDLINE::21859973', 'MEDLINE::26074452', 'MEDLINE::23190262', 'MEDLINE::26419884', 'MEDLINE::17560998', 'MEDLINE::19476212', 'MEDLINE::22020974', 'MEDLINE::18663000', 'MEDLINE::22939879', 'MEDLINE::17702985', 'MEDLINE::19014439', 'MEDLINE::18813850']
R3HCC1L	73	8.59e-06	552	['MEDLINE::10749139', 'MEDLINE::15367359', 'MEDLINE::16415855', 'MEDLINE::21196448', 'MEDLINE::17476711', 'MEDLINE::20647376', 'MEDLINE::20472543', 'MEDLINE::11125086', 'MEDLINE::10500278', 'MEDLINE::15507458', 'MEDLINE::16434153', 'MEDLINE::16038018', 'MEDLINE::11935221', 'MEDLINE::11605964', 'MEDLINE::15100986', 'MEDLINE::12645891', 'MEDLINE::12768437', 'MEDLINE::14724739', 'MEDLINE::19000325',…
EIF2AK3	342	8.57e-06	553	['MEDLINE::15863508', 'MEDLINE::12765533', 'MEDLINE::15385614', 'MEDLINE::15475356', 'MEDLINE::15384883', 'MEDLINE::15690081', 'MEDLINE::16221738', 'MEDLINE::16246168', 'MEDLINE::16938627', 'MEDLINE::16972080', 'MEDLINE::11381086', 'MEDLINE::11161650', 'MEDLINE::16775352', 'MEDLINE::16368496', 'MEDLINE::23704208', 'MEDLINE::24194294', 'MEDLINE::24316205', 'MEDLINE::23639568', 'MEDLINE::24915520',…
EEF1G	24	8.56e-06	554	['MEDLINE::25785348', 'MEDLINE::19651254', 'MEDLINE::7703850', 'MEDLINE::9370290', 'MEDLINE::9742959', 'MEDLINE::12882707', 'MEDLINE::11370666', 'MEDLINE::21217813', 'MEDLINE::22628567', 'MEDLINE::24980261', 'MEDLINE::17968670', 'MEDLINE::14733910', 'MEDLINE::24646180', 'MEDLINE::23664583', 'MEDLINE::19175833', 'MEDLINE::21535351', 'MEDLINE::18592691', 'MEDLINE::16820872', 'MEDLINE::24113185', 'M…
ZC3H3	3	8.55e-06	555	['MEDLINE::15289881', 'MEDLINE::19364924', 'MEDLINE::8590280']
EMG1	151	8.54e-06	556	['MEDLINE::12435495', 'MEDLINE::23827522', 'MEDLINE::23661469', 'MEDLINE::25223226', 'MEDLINE::25888391', 'MEDLINE::12857840', 'MEDLINE::22835275', 'MEDLINE::21999603', 'MEDLINE::19520828', 'MEDLINE::18497608', 'MEDLINE::18182498', 'MEDLINE::20400849', 'MEDLINE::20565603', 'MEDLINE::21087996', 'MEDLINE::20392698', 'MEDLINE::20426940', 'MEDLINE::18063569', 'MEDLINE::8903763', 'MEDLINE::12389652', …
MSI2	76	8.53e-06	557	['MEDLINE::10657706', 'MEDLINE::11588182', 'MEDLINE::23683495', 'MEDLINE::23571213', 'MEDLINE::23312222', 'MEDLINE::24061461', 'MEDLINE::24671879', 'MEDLINE::25058373', 'MEDLINE::25363400', 'MEDLINE::26131972', 'MEDLINE::26045988', 'MEDLINE::26308531', 'MEDLINE::21577104', 'MEDLINE::21753187', 'MEDLINE::20616797', 'MEDLINE::20621054', 'MEDLINE::7941731', 'MEDLINE::12649177', 'MEDLINE::12923295', …
SRPR	82	8.5e-06	558	['MEDLINE::12750387', 'MEDLINE::10484978', 'MEDLINE::11115388', 'MEDLINE::17062347', 'MEDLINE::17347669', 'MEDLINE::16708076', 'MEDLINE::16627619', 'MEDLINE::10459008', 'MEDLINE::3009752', 'MEDLINE::21398523', 'MEDLINE::2997750', 'MEDLINE::8606492', 'MEDLINE::9797401', 'MEDLINE::9734813', 'MEDLINE::11023196', 'MEDLINE::16643784', 'MEDLINE::10080393', 'MEDLINE::15105393', 'MEDLINE::15467743', 'MED…
NAF1	28	8.5e-06	559	['MEDLINE::16225425', 'MEDLINE::25612571', 'MEDLINE::3108163', 'MEDLINE::22527283', 'MEDLINE::5218508', 'MEDLINE::9923610', 'MEDLINE::16618814', 'MEDLINE::19095616', 'MEDLINE::16601202', 'MEDLINE::17135485', 'MEDLINE::23900074', 'MEDLINE::14526201', 'MEDLINE::23535734', 'MEDLINE::17612558', 'MEDLINE::12515383', 'MEDLINE::12220502', 'MEDLINE::21931644', 'MEDLINE::12581954', 'MEDLINE::17460284', 'M…
CPSF4	473	8.47e-06	560	['MEDLINE::12834290', 'MEDLINE::12389098', 'MEDLINE::10438786', 'MEDLINE::16021257', 'MEDLINE::15506740', 'MEDLINE::12923080', 'MEDLINE::15758111', 'MEDLINE::15547993', 'MEDLINE::11038924', 'MEDLINE::11962320', 'MEDLINE::16406292', 'MEDLINE::16192686', 'MEDLINE::16527854', 'MEDLINE::17047738', 'MEDLINE::17007931', 'MEDLINE::17308651', 'MEDLINE::16917799', 'MEDLINE::17079744', 'MEDLINE::17159204',…
INTS9	8	8.46e-06	561	['MEDLINE::23402155', 'MEDLINE::22252320', 'MEDLINE::23122059', 'MEDLINE::19777262', 'MEDLINE::15684398', 'MEDLINE::22910287', 'MEDLINE::16158289', 'MEDLINE::17669424']
EXOSC1	260	8.46e-06	562	['MEDLINE::11767000', 'MEDLINE::11794709', 'MEDLINE::16014908', 'MEDLINE::15944719', 'MEDLINE::16093718', 'MEDLINE::17114960', 'MEDLINE::16956839', 'MEDLINE::11030043', 'MEDLINE::11406533', 'MEDLINE::11529845', 'MEDLINE::16548914', 'MEDLINE::10368276', 'MEDLINE::10350329', 'MEDLINE::23324612', 'MEDLINE::23000172', 'MEDLINE::24722561', 'MEDLINE::2523031', 'MEDLINE::2526665', 'MEDLINE::25326115', '…
DDX25	78	8.45e-06	563	['MEDLINE::12734186', 'MEDLINE::15096601', 'MEDLINE::16968703', 'MEDLINE::24168058', 'MEDLINE::2516399', 'MEDLINE::22479328', 'MEDLINE::17889551', 'MEDLINE::8421095', 'MEDLINE::7616549', 'MEDLINE::8187964', 'MEDLINE::7593432', 'MEDLINE::3597704', 'MEDLINE::10608860', 'MEDLINE::1301392', 'MEDLINE::1294371', 'MEDLINE::1306520', 'MEDLINE::20941364', 'MEDLINE::17848414', 'MEDLINE::23587717', 'MEDLINE…
SF3B2	35	8.44e-06	564	['MEDLINE::15885497', 'MEDLINE::16923959', 'MEDLINE::24651736', 'MEDLINE::25431237', 'MEDLINE::14651998', 'MEDLINE::22535589', 'MEDLINE::18973137', 'MEDLINE::8566755', 'MEDLINE::7958871', 'MEDLINE::11944046', 'MEDLINE::19450735', 'MEDLINE::22415777', 'MEDLINE::25645911', 'MEDLINE::9436903', 'MEDLINE::8622683', 'MEDLINE::9601606', 'MEDLINE::17347016', 'MEDLINE::11287586', 'MEDLINE::25731616', 'MED…
SMAD6	351	8.43e-06	565	['MEDLINE::12782279', 'MEDLINE::12584607', 'MEDLINE::11018038', 'MEDLINE::12952364', 'MEDLINE::15242789', 'MEDLINE::11920662', 'MEDLINE::11578872', 'MEDLINE::16061939', 'MEDLINE::16491121', 'MEDLINE::16886151', 'MEDLINE::17493940', 'MEDLINE::17118358', 'MEDLINE::11549251', 'MEDLINE::11231077', 'MEDLINE::16482552', 'MEDLINE::15148321', 'MEDLINE::10393693', 'MEDLINE::23620745', 'MEDLINE::23071089',…
MRPL49	126	8.4e-06	566	['MEDLINE::10986306', 'MEDLINE::11768132', 'MEDLINE::16525761', 'MEDLINE::11196919', 'MEDLINE::16582425', 'MEDLINE::10347838', 'MEDLINE::24010883', 'MEDLINE::24972495', 'MEDLINE::25724335', 'MEDLINE::26086766', 'MEDLINE::1407705', 'MEDLINE::20955664', 'MEDLINE::20964817', 'MEDLINE::22140503', 'MEDLINE::22672490', 'MEDLINE::22514526', 'MEDLINE::21586977', 'MEDLINE::21846262', 'MEDLINE::21830058', …
RC3H1	54	8.4e-06	567	['MEDLINE::23663784', 'MEDLINE::23583642', 'MEDLINE::22547548', 'MEDLINE::24217807', 'MEDLINE::24815331', 'MEDLINE::25026077', 'MEDLINE::25282160', 'MEDLINE::25201726', 'MEDLINE::26165594', 'MEDLINE::22700722', 'MEDLINE::22685317', 'MEDLINE::22155229', 'MEDLINE::19995741', 'MEDLINE::17534069', 'MEDLINE::19811318', 'MEDLINE::16753344', 'MEDLINE::18172933', 'MEDLINE::24217813', 'MEDLINE::23601678',…
EDC4	108	8.38e-06	568	['MEDLINE::15721901', 'MEDLINE::16327342', 'MEDLINE::16484376', 'MEDLINE::23434015', 'MEDLINE::23532267', 'MEDLINE::25870104', 'MEDLINE::26555753', 'MEDLINE::3039041', 'MEDLINE::3062048', 'MEDLINE::3037106', 'MEDLINE::21655181', 'MEDLINE::229267', 'MEDLINE::18244913', 'MEDLINE::18755833', 'MEDLINE::20383016', 'MEDLINE::7784173', 'MEDLINE::7995945', 'MEDLINE::8261111', 'MEDLINE::7520377', 'MEDLINE…
PPIL3	14	8.37e-06	569	['MEDLINE::24278285', 'MEDLINE::26020957', 'MEDLINE::18474220', 'MEDLINE::26121980', 'MEDLINE::15735342', 'MEDLINE::25284583', 'MEDLINE::16510998', 'MEDLINE::11435694', 'MEDLINE::7840646', 'MEDLINE::16331962', 'MEDLINE::12651004', 'MEDLINE::15989758', 'MEDLINE::20204291', 'MEDLINE::9188461']
NHP2L1	218	8.34e-06	570	['MEDLINE::10859238', 'MEDLINE::15956103', 'MEDLINE::17412961', 'MEDLINE::16558114', 'MEDLINE::11742219', 'MEDLINE::23832318', 'MEDLINE::2341174', 'MEDLINE::23474646', 'MEDLINE::23889232', 'MEDLINE::2318530', 'MEDLINE::23968248', 'MEDLINE::2804205', 'MEDLINE::22321000', 'MEDLINE::19572886', 'MEDLINE::19121075', 'MEDLINE::17446189', 'MEDLINE::2007033', 'MEDLINE::20797632', 'MEDLINE::18044964', 'ME…
CPEB2	14	8.34e-06	571	['MEDLINE::26398195', 'MEDLINE::18752464', 'MEDLINE::12672660', 'MEDLINE::24386439', 'MEDLINE::23776146', 'MEDLINE::20838664', 'MEDLINE::26446990', 'MEDLINE::22266852', 'MEDLINE::26304115', 'MEDLINE::22157746', 'MEDLINE::20937770', 'MEDLINE::20660482', 'MEDLINE::25483308', 'MEDLINE::25066254']
IARS	1000	8.33e-06	572	['MEDLINE::12714437', 'MEDLINE::12829233', 'MEDLINE::12647839', 'MEDLINE::12561386', 'MEDLINE::12716216', 'MEDLINE::12464376', 'MEDLINE::12639902', 'MEDLINE::12195544', 'MEDLINE::12216328', 'MEDLINE::12389385', 'MEDLINE::10539355', 'MEDLINE::1055078', 'MEDLINE::10691735', 'MEDLINE::10842149', 'MEDLINE::1083402', 'MEDLINE::15162021', 'MEDLINE::10707548', 'MEDLINE::10921969', 'MEDLINE::1074454', 'M…
SYMPK	364	8.32e-06	573	['MEDLINE::12738069', 'MEDLINE::10958715', 'MEDLINE::15567411', 'MEDLINE::16347705', 'MEDLINE::17108093', 'MEDLINE::17008405', 'MEDLINE::11552678', 'MEDLINE::16593802', 'MEDLINE::16347509', 'MEDLINE::16664568', 'MEDLINE::12730339', 'MEDLINE::15289798', 'MEDLINE::14806036', 'MEDLINE::23778365', 'MEDLINE::23555278', 'MEDLINE::23368899', 'MEDLINE::24301307', 'MEDLINE::24307417', 'MEDLINE::24637409',…
ABCF1	34	8.32e-06	574	['MEDLINE::12039873', 'MEDLINE::10931828', 'MEDLINE::18288386', 'MEDLINE::7597027', 'MEDLINE::10668803', 'MEDLINE::21107721', 'MEDLINE::20165692', 'MEDLINE::23719290', 'MEDLINE::25778314', 'MEDLINE::25883218', 'MEDLINE::7651387', 'MEDLINE::7000767', 'MEDLINE::12015082', 'MEDLINE::23556449', 'MEDLINE::21087599', 'MEDLINE::19266166', 'MEDLINE::17885581', 'MEDLINE::15150577', 'MEDLINE::10393904', 'M…
TNPO1	943	8.32e-06	575	['MEDLINE::12845708', 'MEDLINE::12665985', 'MEDLINE::12471138', 'MEDLINE::12207181', 'MEDLINE::12164740', 'MEDLINE::14991608', 'MEDLINE::1079976', 'MEDLINE::15859950', 'MEDLINE::15479981', 'MEDLINE::15768860', 'MEDLINE::15497939', 'MEDLINE::15352210', 'MEDLINE::15897010', 'MEDLINE::15657394', 'MEDLINE::15554915', 'MEDLINE::11205376', 'MEDLINE::12076925', 'MEDLINE::12153990', 'MEDLINE::11579746', …
OAS3	183	8.31e-06	576	['MEDLINE::16328928', 'MEDLINE::16498412', 'MEDLINE::16619814', 'MEDLINE::10407018', 'MEDLINE::24632428', 'MEDLINE::24594345', 'MEDLINE::24555757', 'MEDLINE::25345603', 'MEDLINE::25579292', 'MEDLINE::25839220', 'MEDLINE::3053651', 'MEDLINE::21270382', 'MEDLINE::22433793', 'MEDLINE::19803238', 'MEDLINE::20079393', 'MEDLINE::19904482', 'MEDLINE::20084279', 'MEDLINE::18401016', 'MEDLINE::19383565', …
FAU	230	8.3e-06	577	['MEDLINE::12660817', 'MEDLINE::12595141', 'MEDLINE::15117954', 'MEDLINE::11923304', 'MEDLINE::16852665', 'MEDLINE::17284457', 'MEDLINE::16805624', 'MEDLINE::16456902', 'MEDLINE::16433647', 'MEDLINE::16851711', 'MEDLINE::15293946', 'MEDLINE::15093072', 'MEDLINE::23606200', 'MEDLINE::23807313', 'MEDLINE::24389666', 'MEDLINE::24457517', 'MEDLINE::24685527', 'MEDLINE::25415849', 'MEDLINE::25642745',…
SCAF4	6	8.28e-06	578	['MEDLINE::16177572', 'MEDLINE::20970432', 'MEDLINE::26077402', 'MEDLINE::24821155', 'MEDLINE::17914031', 'MEDLINE::3013722']
CLP1	71	8.27e-06	579	['MEDLINE::15525536', 'MEDLINE::11139497', 'MEDLINE::17151076', 'MEDLINE::17495927', 'MEDLINE::11689695', 'MEDLINE::11344258', 'MEDLINE::23042172', 'MEDLINE::23297348', 'MEDLINE::24766809', 'MEDLINE::25437538', 'MEDLINE::25356547', 'MEDLINE::18378776', 'MEDLINE::18314687', 'MEDLINE::18951025', 'MEDLINE::19299550', 'MEDLINE::19650935', 'MEDLINE::19110458', 'MEDLINE::16950131', 'MEDLINE::17375192',…
PARP12	10	8.27e-06	580	['MEDLINE::25086041', 'MEDLINE::22623789', 'MEDLINE::16885540', 'MEDLINE::24335297', 'MEDLINE::26005050', 'MEDLINE::12851707', 'MEDLINE::22759920', 'MEDLINE::25553457', 'MEDLINE::25635049', 'MEDLINE::22531498']
KHDRBS3	231	8.24e-06	581	['MEDLINE::12694535', 'MEDLINE::15755743', 'MEDLINE::15471878', 'MEDLINE::15595951', 'MEDLINE::16738335', 'MEDLINE::17329453', 'MEDLINE::11463515', 'MEDLINE::16653070', 'MEDLINE::15163637', 'MEDLINE::12202568', 'MEDLINE::12803554', 'MEDLINE::10332027', 'MEDLINE::23818163', 'MEDLINE::23554195', 'MEDLINE::24430448', 'MEDLINE::24695472', 'MEDLINE::25574032', 'MEDLINE::26628996', 'MEDLINE::26640923',…
EEF1A2	1000	8.21e-06	582	['MEDLINE::12677479', 'MEDLINE::12558945', 'MEDLINE::12808202', 'MEDLINE::12495878', 'MEDLINE::10933061', 'MEDLINE::10932277', 'MEDLINE::10889216', 'MEDLINE::15774447', 'MEDLINE::15823480', 'MEDLINE::15291417', 'MEDLINE::15963372', 'MEDLINE::11020058', 'MEDLINE::10998119', 'MEDLINE::11690632', 'MEDLINE::11831863', 'MEDLINE::12048193', 'MEDLINE::11907030', 'MEDLINE::16157603', 'MEDLINE::15835265',…
SND1	1000	8.21e-06	583	['MEDLINE::12819296', 'MEDLINE::12753931', 'MEDLINE::12498710', 'MEDLINE::10505366', 'MEDLINE::10907603', 'MEDLINE::10516079', 'MEDLINE::10531601', 'MEDLINE::15485830', 'MEDLINE::15329132', 'MEDLINE::15583954', 'MEDLINE::11200546', 'MEDLINE::11765611', 'MEDLINE::11930834', 'MEDLINE::15957607', 'MEDLINE::1634339', 'MEDLINE::1707809', 'MEDLINE::17208045', 'MEDLINE::17333250', 'MEDLINE::17028057', '…
DHX32	12	8.21e-06	584	['MEDLINE::16080506', 'MEDLINE::16414036', 'MEDLINE::17239371', 'MEDLINE::17174952', 'MEDLINE::17352256', 'MEDLINE::12527204', 'MEDLINE::16959245', 'MEDLINE::19161603', 'MEDLINE::16181624', 'MEDLINE::12163057', 'MEDLINE::25782664', 'MEDLINE::25848939']
SUZ12	293	8.2e-06	585	['MEDLINE::12130926', 'MEDLINE::15257518', 'MEDLINE::17210787', 'MEDLINE::16630818', 'MEDLINE::23228662', 'MEDLINE::23394612', 'MEDLINE::23451058', 'MEDLINE::23660940', 'MEDLINE::23761442', 'MEDLINE::23211293', 'MEDLINE::22932665', 'MEDLINE::23152544', 'MEDLINE::24076275', 'MEDLINE::24504051', 'MEDLINE::24798243', 'MEDLINE::24810056', 'MEDLINE::25073878', 'MEDLINE::25299308', 'MEDLINE::25288234',…
DHX40	8	8.2e-06	586	['MEDLINE::15248910', 'MEDLINE::15014445', 'MEDLINE::19545534', 'MEDLINE::12522690', 'MEDLINE::19107206', 'MEDLINE::22109358', 'MEDLINE::16186628', 'MEDLINE::18006540']
FBXO17	5	8.2e-06	587	['MEDLINE::12383498', 'MEDLINE::18820369', 'MEDLINE::21692051', 'MEDLINE::21640084', 'MEDLINE::18203720']
GEMIN6	59	8.19e-06	588	['MEDLINE::12715202', 'MEDLINE::15224156', 'MEDLINE::10990457', 'MEDLINE::15778465', 'MEDLINE::11748230', 'MEDLINE::15939012', 'MEDLINE::17023415', 'MEDLINE::17924135', 'MEDLINE::20545859', 'MEDLINE::8293971', 'MEDLINE::15975577', 'MEDLINE::15340085', 'MEDLINE::15843395', 'MEDLINE::12065586', 'MEDLINE::19539664', 'MEDLINE::21166223', 'MEDLINE::20188701', 'MEDLINE::26275778', 'MEDLINE::8598052', '…
TDRD7	38	8.19e-06	589	['MEDLINE::10727952', 'MEDLINE::16379649', 'MEDLINE::11527406', 'MEDLINE::24316135', 'MEDLINE::25120344', 'MEDLINE::25668702', 'MEDLINE::26177727', 'MEDLINE::19013519', 'MEDLINE::20479125', 'MEDLINE::15767800', 'MEDLINE::24435515', 'MEDLINE::25583491', 'MEDLINE::1722212', 'MEDLINE::17141210', 'MEDLINE::17084698', 'MEDLINE::24832906', 'MEDLINE::23777831', 'MEDLINE::26633019', 'MEDLINE::21436445', …
GTPBP3	47	8.19e-06	590	['MEDLINE::12370316', 'MEDLINE::16003739', 'MEDLINE::11569565', 'MEDLINE::23510774', 'MEDLINE::12213193', 'MEDLINE::1377363', 'MEDLINE::19806398', 'MEDLINE::9228288', 'MEDLINE::8109176', 'MEDLINE::8603043', 'MEDLINE::1614516', 'MEDLINE::24806244', 'MEDLINE::15497445', 'MEDLINE::22629310', 'MEDLINE::8392589', 'MEDLINE::8607789', 'MEDLINE::8500623', 'MEDLINE::9295362', 'MEDLINE::9353061', 'MEDLINE:…
SF3B1	308	8.19e-06	591	['MEDLINE::16906767', 'MEDLINE::11350031', 'MEDLINE::12234937', 'MEDLINE::23395771', 'MEDLINE::23778141', 'MEDLINE::23821658', 'MEDLINE::23620080', 'MEDLINE::23637131', 'MEDLINE::23573868', 'MEDLINE::23594705', 'MEDLINE::24036852', 'MEDLINE::23113893', 'MEDLINE::22869879', 'MEDLINE::23280334', 'MEDLINE::24415640', 'MEDLINE::24032483', 'MEDLINE::23831919', 'MEDLINE::24217197', 'MEDLINE::24550227',…
DDX41	1000	8.18e-06	592	['MEDLINE::12496435', 'MEDLINE::10975848', 'MEDLINE::12727627', 'MEDLINE::12615822', 'MEDLINE::12559800', 'MEDLINE::12371934', 'MEDLINE::12193739', 'MEDLINE::15469860', 'MEDLINE::15686491', 'MEDLINE::15611274', 'MEDLINE::11069719', 'MEDLINE::11907102', 'MEDLINE::12023392', 'MEDLINE::12133967', 'MEDLINE::16272340', 'MEDLINE::16301658', 'MEDLINE::17140771', 'MEDLINE::11418690', 'MEDLINE::11564788',…
EIF2B5	272	8.18e-06	593	['MEDLINE::12325082', 'MEDLINE::10913625', 'MEDLINE::10567006', 'MEDLINE::11042214', 'MEDLINE::11995978', 'MEDLINE::11781442', 'MEDLINE::12064371', 'MEDLINE::15776425', 'MEDLINE::16400459', 'MEDLINE::16889878', 'MEDLINE::16987104', 'MEDLINE::17195229', 'MEDLINE::11257297', 'MEDLINE::11311121', 'MEDLINE::11704758', 'MEDLINE::16336210', 'MEDLINE::16246152', 'MEDLINE::16254050', 'MEDLINE::14993275',…
MRPL17	38	8.18e-06	594	['MEDLINE::23581459', 'MEDLINE::19661691', 'MEDLINE::11427685', 'MEDLINE::24859677', 'MEDLINE::25069088', 'MEDLINE::22426726', 'MEDLINE::21561168', 'MEDLINE::22133436', 'MEDLINE::21822903', 'MEDLINE::9390168', 'MEDLINE::10563972', 'MEDLINE::23990303', 'MEDLINE::23718123', 'MEDLINE::22506416', 'MEDLINE::18546026', 'MEDLINE::12020350', 'MEDLINE::10781549', 'MEDLINE::15869957', 'MEDLINE::14763825', …
CDK9	1000	8.17e-06	595	['MEDLINE::10964778', 'MEDLINE::12693583', 'MEDLINE::12191716', 'MEDLINE::12052871', 'MEDLINE::10488128', 'MEDLINE::10710125', 'MEDLINE::10661406', 'MEDLINE::10746152', 'MEDLINE::12832472', 'MEDLINE::15389127', 'MEDLINE::15564463', 'MEDLINE::15520468', 'MEDLINE::11118453', 'MEDLINE::11070416', 'MEDLINE::11861799', 'MEDLINE::12037672', 'MEDLINE::11931694', 'MEDLINE::11794539', 'MEDLINE::11575704',…
DHX36	38	8.16e-06	596	['MEDLINE::26382053', 'MEDLINE::26195789', 'MEDLINE::26548353', 'MEDLINE::22394195', 'MEDLINE::18854321', 'MEDLINE::18156270', 'MEDLINE::18619730', 'MEDLINE::16103653', 'MEDLINE::12812084', 'MEDLINE::18842585', 'MEDLINE::25347078', 'MEDLINE::23567047', 'MEDLINE::23651854', 'MEDLINE::24651521', 'MEDLINE::26267306', 'MEDLINE::22238380', 'MEDLINE::20696886', 'MEDLINE::25579584', 'MEDLINE::25653156',…
TRMT1L	1	8.13e-06	597	['MEDLINE::17198746']
PEG10	285	8.13e-06	598	['MEDLINE::1089355', 'MEDLINE::15695791', 'MEDLINE::1553440', 'MEDLINE::15767280', 'MEDLINE::16459652', 'MEDLINE::15057899', 'MEDLINE::1318018', 'MEDLINE::23702277', 'MEDLINE::23704700', 'MEDLINE::23202910', 'MEDLINE::22677950', 'MEDLINE::22866050', 'MEDLINE::23977047', 'MEDLINE::24424844', 'MEDLINE::23821758', 'MEDLINE::23756210', 'MEDLINE::23894493', 'MEDLINE::22978380', 'MEDLINE::23042810', 'M…
RRS1	720	8.1e-06	599	['MEDLINE::11121723', 'MEDLINE::10448528', 'MEDLINE::10978253', 'MEDLINE::10947841', 'MEDLINE::10714871', 'MEDLINE::10796840', 'MEDLINE::10793467', 'MEDLINE::16009347', 'MEDLINE::12963910', 'MEDLINE::15753190', 'MEDLINE::15890805', 'MEDLINE::11053781', 'MEDLINE::11890405', 'MEDLINE::11842188', 'MEDLINE::15988020', 'MEDLINE::16139122', 'MEDLINE::15936615', 'MEDLINE::16484595', 'MEDLINE::16168864',…
NUDT21	12	8.08e-06	600	['MEDLINE::17172643', 'MEDLINE::22922139', 'MEDLINE::22960638', 'MEDLINE::23840799', 'MEDLINE::22898046', 'MEDLINE::20695905', 'MEDLINE::18032416', 'MEDLINE::25941172', 'MEDLINE::17098938', 'MEDLINE::24993033', 'MEDLINE::24814343', 'MEDLINE::26312503']
SRP54	196	8.05e-06	601	['MEDLINE::12750387', 'MEDLINE::12234178', 'MEDLINE::12193787', 'MEDLINE::10684931', 'MEDLINE::10574798', 'MEDLINE::10592215', 'MEDLINE::11566135', 'MEDLINE::16293689', 'MEDLINE::17071750', 'MEDLINE::1702385', 'MEDLINE::11430398', 'MEDLINE::11641499', 'MEDLINE::16206272', 'MEDLINE::16943417', 'MEDLINE::14729963', 'MEDLINE::10338025', 'MEDLINE::1314169', 'MEDLINE::24506571', 'MEDLINE::25692231', '…
SMAD1	1000	8.04e-06	602	['MEDLINE::12821673', 'MEDLINE::12647004', 'MEDLINE::12370310', 'MEDLINE::10943306', 'MEDLINE::10656256', 'MEDLINE::15781474', 'MEDLINE::15845886', 'MEDLINE::15346106', 'MEDLINE::15558476', 'MEDLINE::15242789', 'MEDLINE::15591037', 'MEDLINE::15707593', 'MEDLINE::15974848', 'MEDLINE::15809041', 'MEDLINE::15721310', 'MEDLINE::15704675', 'MEDLINE::11811554', 'MEDLINE::11920662', 'MEDLINE::11900458',…
RPP14	130	8.03e-06	603	['MEDLINE::10899697', 'MEDLINE::10772813', 'MEDLINE::15731231', 'MEDLINE::16115214', 'MEDLINE::17035234', 'MEDLINE::10417281', 'MEDLINE::24904316', 'MEDLINE::25298006', 'MEDLINE::2767687', 'MEDLINE::3471309', 'MEDLINE::21800311', 'MEDLINE::22525472', 'MEDLINE::19686777', 'MEDLINE::18789341', 'MEDLINE::18479705', 'MEDLINE::20702496', 'MEDLINE::20419447', 'MEDLINE::8633093', 'MEDLINE::6477130', 'ME…
SIDT1	102	8.02e-06	604	['MEDLINE::11846877', 'MEDLINE::22509261', 'MEDLINE::22723984', 'MEDLINE::23937246', 'MEDLINE::23979877', 'MEDLINE::22902558', 'MEDLINE::25467938', 'MEDLINE::26067272', 'MEDLINE::22293577', 'MEDLINE::21474576', 'MEDLINE::19765345', 'MEDLINE::18701544', 'MEDLINE::20876564', 'MEDLINE::9159169', 'MEDLINE::10775265', 'MEDLINE::12484767', 'MEDLINE::15469496', 'MEDLINE::15850781', 'MEDLINE::16233371', …
SNRNP35	225	8.02e-06	605	['MEDLINE::12606420', 'MEDLINE::12186426', 'MEDLINE::10773733', 'MEDLINE::10782861', 'MEDLINE::10520751', 'MEDLINE::11923344', 'MEDLINE::15858176', 'MEDLINE::16368989', 'MEDLINE::11230821', 'MEDLINE::11326951', 'MEDLINE::11302818', 'MEDLINE::16733544', 'MEDLINE::2311709', 'MEDLINE::2264287', 'MEDLINE::2542361', 'MEDLINE::26173474', 'MEDLINE::2899517', 'MEDLINE::26410360', 'MEDLINE::2858451', 'MED…
TERT	1000	8.02e-06	606	['MEDLINE::12558443', 'MEDLINE::12514800', 'MEDLINE::1248929', 'MEDLINE::12650493', 'MEDLINE::12039730', 'MEDLINE::12225412', 'MEDLINE::12184795', 'MEDLINE::12437323', 'MEDLINE::10583505', 'MEDLINE::10888343', 'MEDLINE::15282303', 'MEDLINE::10605053', 'MEDLINE::10646528', 'MEDLINE::10502501', 'MEDLINE::16026073', 'MEDLINE::12659507', 'MEDLINE::12878410', 'MEDLINE::12822973', 'MEDLINE::15363846', …
GTPBP1	475	8.01e-06	607	['MEDLINE::12745181', 'MEDLINE::10678157', 'MEDLINE::15209995', 'MEDLINE::10833435', 'MEDLINE::10938096', 'MEDLINE::15665502', 'MEDLINE::11967329', 'MEDLINE::1613862', 'MEDLINE::16455333', 'MEDLINE::1701079', 'MEDLINE::1699348', 'MEDLINE::16599498', 'MEDLINE::16927113', 'MEDLINE::12109897', 'MEDLINE::15067508', 'MEDLINE::10094681', 'MEDLINE::23202458', 'MEDLINE::22935026', 'MEDLINE::23066196', 'M…
EXOSC10	1000	8e-06	608	['MEDLINE::12551955', 'MEDLINE::12763941', 'MEDLINE::12649294', 'MEDLINE::12417728', 'MEDLINE::12374648', 'MEDLINE::10556611', 'MEDLINE::10600869', 'MEDLINE::10870656', 'MEDLINE::10611239', 'MEDLINE::10599327', 'MEDLINE::15742970', 'MEDLINE::15500350', 'MEDLINE::12885767', 'MEDLINE::12929195', 'MEDLINE::15621446', 'MEDLINE::1563624', 'MEDLINE::1530577', 'MEDLINE::12060678', 'MEDLINE::16103120', '…
TRIM21	1000	7.99e-06	609	['MEDLINE::12657529', 'MEDLINE::1284379', 'MEDLINE::1259795', 'MEDLINE::12574905', 'MEDLINE::12402413', 'MEDLINE::10655991', 'MEDLINE::10879307', 'MEDLINE::10787008', 'MEDLINE::10941811', 'MEDLINE::10904837', 'MEDLINE::15630133', 'MEDLINE::1572098', 'MEDLINE::11163395', 'MEDLINE::11069519', 'MEDLINE::11873624', 'MEDLINE::12102760', 'MEDLINE::12008116', 'MEDLINE::16095123', 'MEDLINE::1602002', 'ME…
SLTM	376	7.98e-06	610	['MEDLINE::12244174', 'MEDLINE::10801821', 'MEDLINE::10876128', 'MEDLINE::1567870', 'MEDLINE::15889890', 'MEDLINE::10970810', 'MEDLINE::11896689', 'MEDLINE::11896103', 'MEDLINE::15869463', 'MEDLINE::16106856', 'MEDLINE::16802158', 'MEDLINE::16795108', 'MEDLINE::17194700', 'MEDLINE::10327054', 'MEDLINE::10367745', 'MEDLINE::10367941', 'MEDLINE::23633570', 'MEDLINE::23127403', 'MEDLINE::22572518', …
SMG1	212	7.97e-06	611	['MEDLINE::10531366', 'MEDLINE::15965240', 'MEDLINE::16438864', 'MEDLINE::16371159', 'MEDLINE::16934750', 'MEDLINE::16686688', 'MEDLINE::16861888', 'MEDLINE::15279777', 'MEDLINE::15220525', 'MEDLINE::23983263', 'MEDLINE::23704698', 'MEDLINE::23356578', 'MEDLINE::23234702', 'MEDLINE::22562703', 'MEDLINE::23936203', 'MEDLINE::23962664', 'MEDLINE::24320692', 'MEDLINE::23583196', 'MEDLINE::24173962',…
RBMXL1	14	7.96e-06	612	['MEDLINE::19433445', 'MEDLINE::22511639', 'MEDLINE::20110770', 'MEDLINE::23704925', 'MEDLINE::23728349', 'MEDLINE::25730130', 'MEDLINE::18055600', 'MEDLINE::26192211', 'MEDLINE::23784558', 'MEDLINE::16376499', 'MEDLINE::24340053', 'MEDLINE::21739721', 'MEDLINE::19802518', 'MEDLINE::24720539']
FAM120C	28	7.96e-06	613	['MEDLINE::19651423', 'MEDLINE::8282700', 'MEDLINE::14634868', 'MEDLINE::18498374', 'MEDLINE::25258334', 'MEDLINE::8030208', 'MEDLINE::11476985', 'MEDLINE::15248162', 'MEDLINE::23131351', 'MEDLINE::19719513', 'MEDLINE::22111759', 'MEDLINE::19091863', 'MEDLINE::26468530', 'MEDLINE::25810551', 'MEDLINE::23429182', 'MEDLINE::17963810', 'MEDLINE::15066030', 'MEDLINE::15336490', 'MEDLINE::23221556', '…
MYEF2	159	7.95e-06	614	['MEDLINE::12242268', 'MEDLINE::11361130', 'MEDLINE::15111488', 'MEDLINE::23441817', 'MEDLINE::22834797', 'MEDLINE::25913212', 'MEDLINE::25937984', 'MEDLINE::21454860', 'MEDLINE::21676778', 'MEDLINE::18372235', 'MEDLINE::18510933', 'MEDLINE::18393637', 'MEDLINE::19058854', 'MEDLINE::20655353', 'MEDLINE::20419100', 'MEDLINE::8187825', 'MEDLINE::8175720', 'MEDLINE::8280373', 'MEDLINE::8589760', 'ME…
POLR2D	18	7.94e-06	615	['MEDLINE::16353379', 'MEDLINE::19264371', 'MEDLINE::25119682', 'MEDLINE::23073835', 'MEDLINE::24593134', 'MEDLINE::24142010', 'MEDLINE::19339013', 'MEDLINE::21592454', 'MEDLINE::26016862', 'MEDLINE::25315494', 'MEDLINE::11313895', 'MEDLINE::21649900', 'MEDLINE::19303000', 'MEDLINE::19848272', 'MEDLINE::22685091', 'MEDLINE::22855337', 'MEDLINE::18466349', 'MEDLINE::9528765']
IPO4	10	7.92e-06	616	['MEDLINE::20805509', 'MEDLINE::17989879', 'MEDLINE::24975515', 'MEDLINE::21965294', 'MEDLINE::25250856', 'MEDLINE::26465823', 'MEDLINE::17682055', 'MEDLINE::22228774', 'MEDLINE::22407294', 'MEDLINE::16207705']
BMS1	443	7.92e-06	617	['MEDLINE::10913024', 'MEDLINE::12668174', 'MEDLINE::12358766', 'MEDLINE::12456889', 'MEDLINE::12067859', 'MEDLINE::14993673', 'MEDLINE::11000330', 'MEDLINE::10749714', 'MEDLINE::16022200', 'MEDLINE::15578517', 'MEDLINE::15518551', 'MEDLINE::11790347', 'MEDLINE::11888517', 'MEDLINE::11797013', 'MEDLINE::16238392', 'MEDLINE::11226307', 'MEDLINE::11222642', 'MEDLINE::11423479', 'MEDLINE::11443612',…
SMAD5	395	7.89e-06	618	['MEDLINE::12393578', 'MEDLINE::12064918', 'MEDLINE::10845932', 'MEDLINE::10943306', 'MEDLINE::10601642', 'MEDLINE::15721310', 'MEDLINE::15704675', 'MEDLINE::11073979', 'MEDLINE::11920662', 'MEDLINE::11578872', 'MEDLINE::15899870', 'MEDLINE::16166221', 'MEDLINE::17311849', 'MEDLINE::11404080', 'MEDLINE::16516194', 'MEDLINE::16482552', 'MEDLINE::16887830', 'MEDLINE::15331632', 'MEDLINE::15148321',…
DDX21	429	7.86e-06	619	['MEDLINE::12810911', 'MEDLINE::10600508', 'MEDLINE::10439077', 'MEDLINE::15257618', 'MEDLINE::12011430', 'MEDLINE::11599936', 'MEDLINE::16141435', 'MEDLINE::16524590', 'MEDLINE::1643667', 'MEDLINE::16469406', 'MEDLINE::17148781', 'MEDLINE::11218049', 'MEDLINE::11780639', 'MEDLINE::12870887', 'MEDLINE::1499092', 'MEDLINE::10455414', 'MEDLINE::23443675', 'MEDLINE::22967176', 'MEDLINE::24084845', '…
YRDC	43	7.85e-06	620	['MEDLINE::15278456', 'MEDLINE::23258706', 'MEDLINE::23949611', 'MEDLINE::21538543', 'MEDLINE::22378793', 'MEDLINE::21622075', 'MEDLINE::19884342', 'MEDLINE::18004774', 'MEDLINE::20606270', 'MEDLINE::8031875', 'MEDLINE::8896267', 'MEDLINE::15716138', 'MEDLINE::11463360', 'MEDLINE::15126466', 'MEDLINE::19369944', 'MEDLINE::21810204', 'MEDLINE::21183954', 'MEDLINE::18423011', 'MEDLINE::18193200', '…
GAPDH	1000	7.82e-06	621	['MEDLINE::12716756', 'MEDLINE::12142376', 'MEDLINE::12200519', 'MEDLINE::10814569', 'MEDLINE::1512218', 'MEDLINE::10677844', 'MEDLINE::10892818', 'MEDLINE::15985219', 'MEDLINE::15632130', 'MEDLINE::15735160', 'MEDLINE::12052547', 'MEDLINE::11959023', 'MEDLINE::12171297', 'MEDLINE::11997668', 'MEDLINE::12009307', 'MEDLINE::12008025', 'MEDLINE::12056886', 'MEDLINE::15797818', 'MEDLINE::16186172', …
UNK	67	7.76e-06	622	['MEDLINE::12608276', 'MEDLINE::11906940', 'MEDLINE::16816146', 'MEDLINE::16595097', 'MEDLINE::15265087', 'MEDLINE::25150956', 'MEDLINE::22175895', 'MEDLINE::20198410', 'MEDLINE::18031809', 'MEDLINE::8567442', 'MEDLINE::10913334', 'MEDLINE::16226133', 'MEDLINE::16305657', 'MEDLINE::11751942', 'MEDLINE::20201059', 'MEDLINE::20849630', 'MEDLINE::17371983', 'MEDLINE::17631006', 'MEDLINE::26305969', …
AUH	82	7.75e-06	623	['MEDLINE::10072761', 'MEDLINE::11343630', 'MEDLINE::16482430', 'MEDLINE::10399091', 'MEDLINE::1287564', 'MEDLINE::2543889', 'MEDLINE::3082934', 'MEDLINE::3111978', 'MEDLINE::1310091', 'MEDLINE::2153656', 'MEDLINE::21840233', 'MEDLINE::20113027', 'MEDLINE::7892223', 'MEDLINE::6319366', 'MEDLINE::11075672', 'MEDLINE::20855850', 'MEDLINE::16490391', 'MEDLINE::1678560', 'MEDLINE::25111118', 'MEDLINE…
ERAL1	57	7.75e-06	624	['MEDLINE::12618759', 'MEDLINE::12353810', 'MEDLINE::1313665', 'MEDLINE::26483679', 'MEDLINE::22576012', 'MEDLINE::22800822', 'MEDLINE::21843721', 'MEDLINE::9584836', 'MEDLINE::12866037', 'MEDLINE::20430825', 'MEDLINE::22759734', 'MEDLINE::26154098', 'MEDLINE::26040662', 'MEDLINE::8057845', 'MEDLINE::15711112', 'MEDLINE::12730626', 'MEDLINE::11341830', 'MEDLINE::26050347', 'MEDLINE::14990749', 'M…
LARP4B	6	7.75e-06	625	['MEDLINE::26501340', 'MEDLINE::12388589', 'MEDLINE::23815932', 'MEDLINE::20573744', 'MEDLINE::25534202', 'MEDLINE::26001795']
RRP7A	1	7.74e-06	626	['MEDLINE::23211737']
RBM47	6	7.74e-06	627	['MEDLINE::24038582', 'MEDLINE::24916387', 'MEDLINE::20735361', 'MEDLINE::24898756', 'MEDLINE::25585043', 'MEDLINE::23649762']
APOBEC1	266	7.74e-06	628	['MEDLINE::10502408', 'MEDLINE::10597235', 'MEDLINE::10606639', 'MEDLINE::15481003', 'MEDLINE::11116209', 'MEDLINE::11809850', 'MEDLINE::15979078', 'MEDLINE::16219354', 'MEDLINE::16025511', 'MEDLINE::11389690', 'MEDLINE::11352648', 'MEDLINE::16687409', 'MEDLINE::10064724', 'MEDLINE::22993231', 'MEDLINE::24084845', 'MEDLINE::24292451', 'MEDLINE::22923694', 'MEDLINE::25806564', 'MEDLINE::14559896',…
DNMT3B	1000	7.73e-06	629	['MEDLINE::12897133', 'MEDLINE::12163705', 'MEDLINE::12189161', 'MEDLINE::15370750', 'MEDLINE::15795794', 'MEDLINE::15672446', 'MEDLINE::15861382', 'MEDLINE::15370757', 'MEDLINE::15856360', 'MEDLINE::15805266', 'MEDLINE::12110732', 'MEDLINE::15854647', 'MEDLINE::15962389', 'MEDLINE::16434257', 'MEDLINE::16396611', 'MEDLINE::17081533', 'MEDLINE::17186981', 'MEDLINE::16951144', 'MEDLINE::11102980',…
NYNRIN	3	7.72e-06	630	['MEDLINE::16308451', 'MEDLINE::20137603', 'MEDLINE::19561090']
ZC3H12B	4	7.71e-06	631	['MEDLINE::23355615', 'MEDLINE::18178554', 'MEDLINE::21895697', 'MEDLINE::20332086']
YTHDF1	4	7.71e-06	632	['MEDLINE::26115784', 'MEDLINE::26046440', 'MEDLINE::25631756', 'MEDLINE::26318451']
MEX3C	10	7.71e-06	633	['MEDLINE::23140835', 'MEDLINE::22927639', 'MEDLINE::24706898', 'MEDLINE::23446422', 'MEDLINE::24741071', 'MEDLINE::22357625', 'MEDLINE::22658931', 'MEDLINE::26471122', 'MEDLINE::17015768', 'MEDLINE::22863774']
ASCC1	999	7.67e-06	634	['MEDLINE::12855833', 'MEDLINE::12644356', 'MEDLINE::12537312', 'MEDLINE::12244', 'MEDLINE::12667216', 'MEDLINE::12465142', 'MEDLINE::12387846', 'MEDLINE::12202402', 'MEDLINE::10649894', 'MEDLINE::10430', 'MEDLINE::15029905', 'MEDLINE::1002643', 'MEDLINE::10896089', 'MEDLINE::10667747', 'MEDLINE::10541885', 'MEDLINE::10619184', 'MEDLINE::16014385', 'MEDLINE::12664642', 'MEDLINE::12773532', 'MEDLI…
NUDT16L1	7	7.67e-06	635	['MEDLINE::25340756', 'MEDLINE::10118748', 'MEDLINE::26100207', 'MEDLINE::22942047', 'MEDLINE::10633082', 'MEDLINE::22925785', 'MEDLINE::18664601']
LUC7L3	296	7.66e-06	636	['MEDLINE::12768320', 'MEDLINE::12565863', 'MEDLINE::10550153', 'MEDLINE::15274066', 'MEDLINE::10741705', 'MEDLINE::15838044', 'MEDLINE::11082201', 'MEDLINE::11697325', 'MEDLINE::17146187', 'MEDLINE::17099008', 'MEDLINE::17163463', 'MEDLINE::11598075', 'MEDLINE::11403920', 'MEDLINE::14987734', 'MEDLINE::23219270', 'MEDLINE::2289570', 'MEDLINE::24858462', 'MEDLINE::25359291', 'MEDLINE::26286263', …
SLIRP	29	7.66e-06	637	['MEDLINE::17018852', 'MEDLINE::23111326', 'MEDLINE::20200222', 'MEDLINE::18380007', 'MEDLINE::19280430', 'MEDLINE::15525637', 'MEDLINE::25214534', 'MEDLINE::23280648', 'MEDLINE::23852779', 'MEDLINE::17685560', 'MEDLINE::16762838', 'MEDLINE::1471151', 'MEDLINE::26247782', 'MEDLINE::20061598', 'MEDLINE::577434', 'MEDLINE::25815792', 'MEDLINE::23976951', 'MEDLINE::23663761', 'MEDLINE::8479798', 'ME…
PPP1R10	298	7.66e-06	638	['MEDLINE::12578365', 'MEDLINE::12696055', 'MEDLINE::12745681', 'MEDLINE::12574161', 'MEDLINE::12361234', 'MEDLINE::15894402', 'MEDLINE::17192008', 'MEDLINE::11504640', 'MEDLINE::11179650', 'MEDLINE::11348519', 'MEDLINE::16332108', 'MEDLINE::16677302', 'MEDLINE::14992604', 'MEDLINE::12804761', 'MEDLINE::15254025', 'MEDLINE::15251462', 'MEDLINE::10441119', 'MEDLINE::23821952', 'MEDLINE::2269358', …
DHX37	3	7.65e-06	639	['MEDLINE::26539891', 'MEDLINE::24027265', 'MEDLINE::25937794']
SARS	1000	7.64e-06	640	['MEDLINE::12881699', 'MEDLINE::16013477', 'MEDLINE::15766558', 'MEDLINE::15737774', 'MEDLINE::15671749', 'MEDLINE::15652970', 'MEDLINE::15717395', 'MEDLINE::12738877', 'MEDLINE::12801661', 'MEDLINE::12914229', 'MEDLINE::12914231', 'MEDLINE::12914233', 'MEDLINE::15639891', 'MEDLINE::15549175', 'MEDLINE::15749129', 'MEDLINE::15838797', 'MEDLINE::15271897', 'MEDLINE::15550479', 'MEDLINE::15585888',…
RPS27	338	7.64e-06	641	['MEDLINE::12481136', 'MEDLINE::12351790', 'MEDLINE::12072457', 'MEDLINE::10590130', 'MEDLINE::12136005', 'MEDLINE::15970700', 'MEDLINE::16890524', 'MEDLINE::17027495', 'MEDLINE::16299651', 'MEDLINE::15467466', 'MEDLINE::15182668', 'MEDLINE::10397771', 'MEDLINE::23613646', 'MEDLINE::23933817', 'MEDLINE::23222652', 'MEDLINE::23260662', 'MEDLINE::2357822', 'MEDLINE::24256217', 'MEDLINE::25268799', …
SMAD2	1000	7.64e-06	642	['MEDLINE::12700238', 'MEDLINE::12815624', 'MEDLINE::12647004', 'MEDLINE::12589683', 'MEDLINE::12384562', 'MEDLINE::12231371', 'MEDLINE::12193595', 'MEDLINE::15133179', 'MEDLINE::10862745', 'MEDLINE::10698204', 'MEDLINE::10773233', 'MEDLINE::10505717', 'MEDLINE::15980223', 'MEDLINE::15707600', 'MEDLINE::12665510', 'MEDLINE::15649471', 'MEDLINE::15934312', 'MEDLINE::15613484', 'MEDLINE::10995883',…
NGDN	174	7.63e-06	643	['MEDLINE::12482586', 'MEDLINE::10832611', 'MEDLINE::10856257', 'MEDLINE::15355912', 'MEDLINE::11056368', 'MEDLINE::12028592', 'MEDLINE::16757550', 'MEDLINE::16951430', 'MEDLINE::11483730', 'MEDLINE::11463353', 'MEDLINE::14685270', 'MEDLINE::10331643', 'MEDLINE::12871032', 'MEDLINE::23671658', 'MEDLINE::22907434', 'MEDLINE::26305094', 'MEDLINE::26443206', 'MEDLINE::26170285', 'MEDLINE::26503545',…
RNASE2	503	7.63e-06	644	['MEDLINE::12598767', 'MEDLINE::12704364', 'MEDLINE::10441122', 'MEDLINE::15218055', 'MEDLINE::10704057', 'MEDLINE::10669858', 'MEDLINE::10534126', 'MEDLINE::15955682', 'MEDLINE::15793357', 'MEDLINE::11166011', 'MEDLINE::11956045', 'MEDLINE::11999414', 'MEDLINE::12097406', 'MEDLINE::11582783', 'MEDLINE::16210055', 'MEDLINE::16227527', 'MEDLINE::11490157', 'MEDLINE::11394653', 'MEDLINE::11162836',…
DDX42	14	7.61e-06	645	['MEDLINE::10727850', 'MEDLINE::15765783', 'MEDLINE::12234937', 'MEDLINE::25590365', 'MEDLINE::16211284', 'MEDLINE::18588927', 'MEDLINE::24124579', 'MEDLINE::23678170', 'MEDLINE::16397294', 'MEDLINE::14718385', 'MEDLINE::15387962', 'MEDLINE::17825044', 'MEDLINE::19377511', 'MEDLINE::24094746']
MRPS31	4	7.6e-06	646	['MEDLINE::21483694', 'MEDLINE::24718460', 'MEDLINE::8567980', 'MEDLINE::9776713']
RPLP2	1000	7.59e-06	647	['MEDLINE::11985866', 'MEDLINE::10865421', 'MEDLINE::10838668', 'MEDLINE::10930405', 'MEDLINE::10993887', 'MEDLINE::10666237', 'MEDLINE::1578273', 'MEDLINE::15500350', 'MEDLINE::15523131', 'MEDLINE::10966485', 'MEDLINE::12012203', 'MEDLINE::11861379', 'MEDLINE::11891924', 'MEDLINE::12060678', 'MEDLINE::15758165', 'MEDLINE::16097938', 'MEDLINE::16154321', 'MEDLINE::15943350', 'MEDLINE::16202543', …
SF3B14	3	7.57e-06	648	['MEDLINE::21324547', 'MEDLINE::21062891', 'MEDLINE::23211737']
LARP7	29	7.55e-06	649	['MEDLINE::24768001', 'MEDLINE::25053741', 'MEDLINE::19246988', 'MEDLINE::18191186', 'MEDLINE::12097267', 'MEDLINE::19416841', 'MEDLINE::20138158', 'MEDLINE::19906723', 'MEDLINE::26631377', 'MEDLINE::26501340', 'MEDLINE::24917669', 'MEDLINE::22705372', 'MEDLINE::22379134', 'MEDLINE::21853533', 'MEDLINE::18483487', 'MEDLINE::18281698', 'MEDLINE::23328630', 'MEDLINE::26542022', 'MEDLINE::25863285',…
DHX16	110	7.55e-06	650	['MEDLINE::12554883', 'MEDLINE::10727850', 'MEDLINE::10629038', 'MEDLINE::15809009', 'MEDLINE::16373487', 'MEDLINE::23665464', 'MEDLINE::25164881', 'MEDLINE::26062532', 'MEDLINE::26647184', 'MEDLINE::14688266', 'MEDLINE::22535589', 'MEDLINE::19704000', 'MEDLINE::18054328', 'MEDLINE::18836455', 'MEDLINE::6774968', 'MEDLINE::9547260', 'MEDLINE::10684925', 'MEDLINE::10628969', 'MEDLINE::20423332', '…
PURA	290	7.54e-06	651	['MEDLINE::10679817', 'MEDLINE::10652127', 'MEDLINE::10903433', 'MEDLINE::10643058', 'MEDLINE::10457364', 'MEDLINE::15932397', 'MEDLINE::15777709', 'MEDLINE::15576080', 'MEDLINE::15870452', 'MEDLINE::16113341', 'MEDLINE::16339744', 'MEDLINE::11329617', 'MEDLINE::11330670', 'MEDLINE::11388459', 'MEDLINE::11440147', 'MEDLINE::14645500', 'MEDLINE::14580768', 'MEDLINE::12933792', 'MEDLINE::23308086',…
CNBP	1000	7.54e-06	652	['MEDLINE::12765587', 'MEDLINE::12432575', 'MEDLINE::10922993', 'MEDLINE::14962638', 'MEDLINE::15114529', 'MEDLINE::15322428', 'MEDLINE::10916898', 'MEDLINE::10746824', 'MEDLINE::15639115', 'MEDLINE::15499476', 'MEDLINE::15526721', 'MEDLINE::15596616', 'MEDLINE::15611101', 'MEDLINE::15735689', 'MEDLINE::15934272', 'MEDLINE::15787661', 'MEDLINE::11053781', 'MEDLINE::11994903', 'MEDLINE::11814469',…
LARP4	4	7.53e-06	653	['MEDLINE::21098120', 'MEDLINE::26501340', 'MEDLINE::24789627', 'MEDLINE::23148093']
QRSL1	1000	7.52e-06	654	['MEDLINE::12615926', 'MEDLINE::12592593', 'MEDLINE::12532156', 'MEDLINE::12606287', 'MEDLINE::12480945', 'MEDLINE::12225918', 'MEDLINE::10938104', 'MEDLINE::10813843', 'MEDLINE::10913601', 'MEDLINE::10734088', 'MEDLINE::10677255', 'MEDLINE::10597043', 'MEDLINE::10514490', 'MEDLINE::10523830', 'MEDLINE::15659342', 'MEDLINE::15499560', 'MEDLINE::15494394', 'MEDLINE::15494506', 'MEDLINE::15785094',…
MKRN2	8	7.51e-06	655	['MEDLINE::21172006', 'MEDLINE::24675897', 'MEDLINE::11042152', 'MEDLINE::25814643', 'MEDLINE::15735049', 'MEDLINE::11597136', 'MEDLINE::20167204', 'MEDLINE::18198183']
SRP14	40	7.5e-06	656	['MEDLINE::10573124', 'MEDLINE::23380542', 'MEDLINE::9016514', 'MEDLINE::9115358', 'MEDLINE::9214658', 'MEDLINE::18089836', 'MEDLINE::2153922', 'MEDLINE::9233785', 'MEDLINE::9409618', 'MEDLINE::8932367', 'MEDLINE::11125080', 'MEDLINE::19114010', 'MEDLINE::18597676', 'MEDLINE::7925282', 'MEDLINE::9605471', 'MEDLINE::10921896', 'MEDLINE::14705936', 'MEDLINE::2557625', 'MEDLINE::24434517', 'MEDLINE:…
DDX54	6	7.5e-06	657	['MEDLINE::16260042', 'MEDLINE::21932369', 'MEDLINE::23239230', 'MEDLINE::25721668', 'MEDLINE::22910411', 'MEDLINE::12466272']
TDRD9	24	7.5e-06	658	['MEDLINE::23924633', 'MEDLINE::24586802', 'MEDLINE::23115560', 'MEDLINE::3082520', 'MEDLINE::17461791', 'MEDLINE::20059948', 'MEDLINE::3922855', 'MEDLINE::22350989', 'MEDLINE::25842823', 'MEDLINE::3115790', 'MEDLINE::16815968', 'MEDLINE::26531492', 'MEDLINE::3116409', 'MEDLINE::22355194', 'MEDLINE::22310663', 'MEDLINE::20011505', 'MEDLINE::15968589', 'MEDLINE::6512493', 'MEDLINE::20059942', 'MED…
ERI3	4	7.49e-06	659	['MEDLINE::14680004', 'MEDLINE::11571277', 'MEDLINE::1768128', 'MEDLINE::12744628']
IMP3	183	7.49e-06	660	['MEDLINE::11713986', 'MEDLINE::17192788', 'MEDLINE::23923073', 'MEDLINE::23837977', 'MEDLINE::23808460', 'MEDLINE::23465280', 'MEDLINE::23226335', 'MEDLINE::24703842', 'MEDLINE::25391695', 'MEDLINE::25038792', 'MEDLINE::25356939', 'MEDLINE::25279713', 'MEDLINE::25695077', 'MEDLINE::26403409', 'MEDLINE::21436679', 'MEDLINE::22211286', 'MEDLINE::21890904', 'MEDLINE::21917080', 'MEDLINE::19695680',…
ZNF385A	8	7.48e-06	661	['MEDLINE::20199145', 'MEDLINE::16382142', 'MEDLINE::25944819', 'MEDLINE::15527981', 'MEDLINE::22307786', 'MEDLINE::21421301', 'MEDLINE::9322769', 'MEDLINE::15288427']
SMAD4	1000	7.48e-06	662	['MEDLINE::12740389', 'MEDLINE::12794086', 'MEDLINE::12647004', 'MEDLINE::12414627', 'MEDLINE::12417513', 'MEDLINE::12469138', 'MEDLINE::12621041', 'MEDLINE::15342483', 'MEDLINE::10962574', 'MEDLINE::11042172', 'MEDLINE::10708962', 'MEDLINE::15737733', 'MEDLINE::12952364', 'MEDLINE::15546158', 'MEDLINE::15531914', 'MEDLINE::10995883', 'MEDLINE::11062049', 'MEDLINE::11809701', 'MEDLINE::11783110',…
EIF2AK1	336	7.45e-06	663	['MEDLINE::12242291', 'MEDLINE::10498593', 'MEDLINE::10634681', 'MEDLINE::10620759', 'MEDLINE::10858314', 'MEDLINE::10671563', 'MEDLINE::15684421', 'MEDLINE::15939948', 'MEDLINE::17110456', 'MEDLINE::16601681', 'MEDLINE::16631606', 'MEDLINE::23741617', 'MEDLINE::25311023', 'MEDLINE::25236295', 'MEDLINE::25497381', 'MEDLINE::25810588', 'MEDLINE::25706765', 'MEDLINE::25581638', 'MEDLINE::26093385',…
EXOG	510	7.41e-06	664	['MEDLINE::12849121', 'MEDLINE::12578956', 'MEDLINE::12238241', 'MEDLINE::15777975', 'MEDLINE::15236921', 'MEDLINE::15541580', 'MEDLINE::15910847', 'MEDLINE::11893054', 'MEDLINE::12044581', 'MEDLINE::11941502', 'MEDLINE::11641618', 'MEDLINE::17339310', 'MEDLINE::17227688', 'MEDLINE::17032901', 'MEDLINE::11406856', 'MEDLINE::11842060', 'MEDLINE::16669417', 'MEDLINE::16551479', 'MEDLINE::16442886',…
AFF1	1000	7.39e-06	665	['MEDLINE::12629167', 'MEDLINE::12622748', 'MEDLINE::12719399', 'MEDLINE::12220466', 'MEDLINE::12109525', 'MEDLINE::12203795', 'MEDLINE::10931115', 'MEDLINE::10624493', 'MEDLINE::10588740', 'MEDLINE::10674562', 'MEDLINE::15836757', 'MEDLINE::15590400', 'MEDLINE::12891478', 'MEDLINE::11161443', 'MEDLINE::12114041', 'MEDLINE::12143924', 'MEDLINE::15897670', 'MEDLINE::16243469', 'MEDLINE::16154840',…
ERN2	26	7.39e-06	666	['MEDLINE::23077241', 'MEDLINE::24145452', 'MEDLINE::26616142', 'MEDLINE::20007910', 'MEDLINE::11238559', 'MEDLINE::18191552', 'MEDLINE::22355548', 'MEDLINE::10835430', 'MEDLINE::2436981', 'MEDLINE::22556338', 'MEDLINE::22359644', 'MEDLINE::11035797', 'MEDLINE::26070642', 'MEDLINE::17827349', 'MEDLINE::11146108', 'MEDLINE::18242182', 'MEDLINE::23175745', 'MEDLINE::22701744', 'MEDLINE::21482766', …
HBS1L	288	7.38e-06	667	['MEDLINE::10889216', 'MEDLINE::11971137', 'MEDLINE::16013453', 'MEDLINE::17114278', 'MEDLINE::23428869', 'MEDLINE::23474875', 'MEDLINE::23465615', 'MEDLINE::22751155', 'MEDLINE::24033548', 'MEDLINE::24462115', 'MEDLINE::24971876', 'MEDLINE::25191332', 'MEDLINE::25651163', 'MEDLINE::26167875', 'MEDLINE::25849990', 'MEDLINE::26497908', 'MEDLINE::26051716', 'MEDLINE::26608743', 'MEDLINE::2998983', …
DDX18	11	7.38e-06	668	['MEDLINE::23301723', 'MEDLINE::19424609', 'MEDLINE::20941364', 'MEDLINE::25284587', 'MEDLINE::9716523', 'MEDLINE::21653321', 'MEDLINE::18351129', 'MEDLINE::17993535', 'MEDLINE::8861962', 'MEDLINE::10628839', 'MEDLINE::6243629']
SBDS	209	7.38e-06	669	['MEDLINE::15380114', 'MEDLINE::16303713', 'MEDLINE::16822460', 'MEDLINE::17475909', 'MEDLINE::17106217', 'MEDLINE::16867904', 'MEDLINE::14749921', 'MEDLINE::22997148', 'MEDLINE::24368169', 'MEDLINE::24388329', 'MEDLINE::25226112', 'MEDLINE::24898207', 'MEDLINE::25416932', 'MEDLINE::25549550', 'MEDLINE::25574108', 'MEDLINE::26057580', 'MEDLINE::26220390', 'MEDLINE::26391622', 'MEDLINE::26486184',…
ALKBH5	19	7.37e-06	670	['MEDLINE::24192356', 'MEDLINE::24480744', 'MEDLINE::25005745', 'MEDLINE::26253968', 'MEDLINE::25452335', 'MEDLINE::24905787', 'MEDLINE::23177736', 'MEDLINE::24778178', 'MEDLINE::24596302', 'MEDLINE::26047305', 'MEDLINE::25303482', 'MEDLINE::24489119', 'MEDLINE::22761421', 'MEDLINE::23453015', 'MEDLINE::24561204', 'MEDLINE::21264265', 'MEDLINE::24616105', 'MEDLINE::23619745', 'MEDLINE::26606401']
SMAD7	1000	7.37e-06	671	['MEDLINE::12761254', 'MEDLINE::12761881', 'MEDLINE::12202987', 'MEDLINE::11018038', 'MEDLINE::15743788', 'MEDLINE::15707600', 'MEDLINE::12952364', 'MEDLINE::15811425', 'MEDLINE::15684397', 'MEDLINE::15632190', 'MEDLINE::15905080', 'MEDLINE::16061177', 'MEDLINE::15788410', 'MEDLINE::16145896', 'MEDLINE::15922743', 'MEDLINE::16156721', 'MEDLINE::16166221', 'MEDLINE::16442497', 'MEDLINE::16775010',…
DZIP1	29	7.37e-06	672	['MEDLINE::15198976', 'MEDLINE::17074092', 'MEDLINE::25476803', 'MEDLINE::25562517', 'MEDLINE::26411574', 'MEDLINE::20487519', 'MEDLINE::19540935', 'MEDLINE::24063361', 'MEDLINE::22433712', 'MEDLINE::23955340', 'MEDLINE::25680604', 'MEDLINE::25860027', 'MEDLINE::26545796', 'MEDLINE::20156556', 'MEDLINE::16368222', 'MEDLINE::15115751', 'MEDLINE::24072710', 'MEDLINE::19852954', 'MEDLINE::22570624',…
DDX3Y	128	7.35e-06	673	['MEDLINE::10861003', 'MEDLINE::10581029', 'MEDLINE::15294876', 'MEDLINE::15613541', 'MEDLINE::11695273', 'MEDLINE::11929796', 'MEDLINE::11528390', 'MEDLINE::16518819', 'MEDLINE::16728723', 'MEDLINE::23360354', 'MEDLINE::24057186', 'MEDLINE::24177734', 'MEDLINE::24741625', 'MEDLINE::25366777', 'MEDLINE::26144214', 'MEDLINE::14512314', 'MEDLINE::21709606', 'MEDLINE::22466863', 'MEDLINE::21626507',…
PUM1	56	7.35e-06	674	['MEDLINE::10448433', 'MEDLINE::22916034', 'MEDLINE::23696350', 'MEDLINE::24893172', 'MEDLINE::24901238', 'MEDLINE::14584586', 'MEDLINE::21431741', 'MEDLINE::17474090', 'MEDLINE::17768378', 'MEDLINE::16009965', 'MEDLINE::16251498', 'MEDLINE::12202039', 'MEDLINE::15287981', 'MEDLINE::16775137', 'MEDLINE::21634804', 'MEDLINE::23720140', 'MEDLINE::23674393', 'MEDLINE::22064486', 'MEDLINE::17401370',…
EIF4A3	86	7.34e-06	675	['MEDLINE::10523622', 'MEDLINE::16314458', 'MEDLINE::16687655', 'MEDLINE::23917022', 'MEDLINE::23085716', 'MEDLINE::23236153', 'MEDLINE::23427269', 'MEDLINE::22961380', 'MEDLINE::24450646', 'MEDLINE::25384976', 'MEDLINE::25690035', 'MEDLINE::26094033', 'MEDLINE::22252314', 'MEDLINE::22203037', 'MEDLINE::19033377', 'MEDLINE::19716783', 'MEDLINE::18427545', 'MEDLINE::20549732', 'MEDLINE::20479275',…
OAS1	212	7.34e-06	676	['MEDLINE::23319625', 'MEDLINE::23722159', 'MEDLINE::23384108', 'MEDLINE::22709583', 'MEDLINE::24673406', 'MEDLINE::24126210', 'MEDLINE::24574232', 'MEDLINE::25205466', 'MEDLINE::25798824', 'MEDLINE::25980612', 'MEDLINE::26061044', 'MEDLINE::26146465', 'MEDLINE::26258264', 'MEDLINE::21603632', 'MEDLINE::21148741', 'MEDLINE::22672594', 'MEDLINE::21909109', 'MEDLINE::19462904', 'MEDLINE::20079393',…
DZIP3	6	7.32e-06	677	['MEDLINE::26568260', 'MEDLINE::24326307', 'MEDLINE::12538761', 'MEDLINE::25926359', 'MEDLINE::26505218', 'MEDLINE::18206970']
PTRH2	31	7.31e-06	678	['MEDLINE::14739349', 'MEDLINE::25211327', 'MEDLINE::25770104', 'MEDLINE::14519796', 'MEDLINE::21993393', 'MEDLINE::15006356', 'MEDLINE::17082762', 'MEDLINE::16219456', 'MEDLINE::18218778', 'MEDLINE::20197408', 'MEDLINE::25003198', 'MEDLINE::23376255', 'MEDLINE::25558065', 'MEDLINE::25574476', 'MEDLINE::23248118', 'MEDLINE::18397371', 'MEDLINE::23259782', 'MEDLINE::23912151', 'MEDLINE::19578750',…
TSEN15	7	7.31e-06	679	['MEDLINE::16710424', 'MEDLINE::25558065', 'MEDLINE::17166513', 'MEDLINE::15109492', 'MEDLINE::25760387', 'MEDLINE::20956791', 'MEDLINE::19438813']
ISY1	6	7.3e-06	680	['MEDLINE::19789211', 'MEDLINE::12384582', 'MEDLINE::18775984', 'MEDLINE::16103217', 'MEDLINE::10094305', 'MEDLINE::26255770']
STAU1	70	7.29e-06	681	['MEDLINE::10882232', 'MEDLINE::10783235', 'MEDLINE::24441097', 'MEDLINE::23892092', 'MEDLINE::24906885', 'MEDLINE::18405437', 'MEDLINE::9598339', 'MEDLINE::15680326', 'MEDLINE::16186820', 'MEDLINE::16377086', 'MEDLINE::12133005', 'MEDLINE::12140260', 'MEDLINE::15166236', 'MEDLINE::23722113', 'MEDLINE::22884571', 'MEDLINE::23681777', 'MEDLINE::23201690', 'MEDLINE::22166206', 'MEDLINE::21846809', …
DHX8	63	7.26e-06	682	['MEDLINE::16052710', 'MEDLINE::16471356', 'MEDLINE::24244416', 'MEDLINE::26115784', 'MEDLINE::14688266', 'MEDLINE::21460037', 'MEDLINE::19654366', 'MEDLINE::18614041', 'MEDLINE::8608946', 'MEDLINE::10684925', 'MEDLINE::12522690', 'MEDLINE::12212850', 'MEDLINE::19016306', 'MEDLINE::16680161', 'MEDLINE::17606899', 'MEDLINE::18570877', 'MEDLINE::23685439', 'MEDLINE::23345524', 'MEDLINE::9342318', '…
DHX15	71	7.26e-06	683	['MEDLINE::11867260', 'MEDLINE::11886864', 'MEDLINE::11782281', 'MEDLINE::16357217', 'MEDLINE::16391845', 'MEDLINE::16945917', 'MEDLINE::24165877', 'MEDLINE::23275536', 'MEDLINE::23303382', 'MEDLINE::24383474', 'MEDLINE::24823796', 'MEDLINE::25172939', 'MEDLINE::19941819', 'MEDLINE::1857205', 'MEDLINE::6774968', 'MEDLINE::12538453', 'MEDLINE::16219373', 'MEDLINE::12379888', 'MEDLINE::14763975', '…
SLBP	210	7.26e-06	684	['MEDLINE::12697833', 'MEDLINE::12686627', 'MEDLINE::10490631', 'MEDLINE::10966273', 'MEDLINE::15987814', 'MEDLINE::11782412', 'MEDLINE::16181411', 'MEDLINE::16914750', 'MEDLINE::11238936', 'MEDLINE::11157774', 'MEDLINE::23320546', 'MEDLINE::23821821', 'MEDLINE::23286197', 'MEDLINE::2413348', 'MEDLINE::24122909', 'MEDLINE::25734078', 'MEDLINE::25379382', 'MEDLINE::25992900', 'MEDLINE::26333360', …
RANBP6	4	7.24e-06	685	['MEDLINE::7882974', 'MEDLINE::8603673', 'MEDLINE::8692944', 'MEDLINE::14648869']
RANBP17	16	7.23e-06	686	['MEDLINE::12399963', 'MEDLINE::11071879', 'MEDLINE::15334547', 'MEDLINE::21184802', 'MEDLINE::11587205', 'MEDLINE::20503194', 'MEDLINE::23651824', 'MEDLINE::26456686', 'MEDLINE::11024021', 'MEDLINE::16926283', 'MEDLINE::16865294', 'MEDLINE::12661009', 'MEDLINE::24490135', 'MEDLINE::26580069', 'MEDLINE::12970786', 'MEDLINE::18628311']
PAPOLB	33	7.23e-06	687	['MEDLINE::12076132', 'MEDLINE::16869628', 'MEDLINE::16325797', 'MEDLINE::15252663', 'MEDLINE::21793539', 'MEDLINE::22374840', 'MEDLINE::11087630', 'MEDLINE::11731804', 'MEDLINE::12201755', 'MEDLINE::17637067', 'MEDLINE::20970410', 'MEDLINE::21644513', 'MEDLINE::23044354', 'MEDLINE::22287087', 'MEDLINE::26695387', 'MEDLINE::17597911', 'MEDLINE::11150526', 'MEDLINE::11425859', 'MEDLINE::16791328',…
EIF3A	1000	7.21e-06	688	['MEDLINE::12509466', 'MEDLINE::12518314', 'MEDLINE::12751211', 'MEDLINE::12697735', 'MEDLINE::12657721', 'MEDLINE::12519063', 'MEDLINE::12459478', 'MEDLINE::12439914', 'MEDLINE::12160331', 'MEDLINE::12426392', 'MEDLINE::10521526', 'MEDLINE::10534697', 'MEDLINE::10488093', 'MEDLINE::10541432', 'MEDLINE::10945494', 'MEDLINE::10899697', 'MEDLINE::14988734', 'MEDLINE::14981762', 'MEDLINE::10691301',…
OAS2	67	7.2e-06	689	['MEDLINE::24594345', 'MEDLINE::26419927', 'MEDLINE::22265947', 'MEDLINE::19904482', 'MEDLINE::19383565', 'MEDLINE::20096109', 'MEDLINE::12222967', 'MEDLINE::12799444', 'MEDLINE::14679399', 'MEDLINE::20479874', 'MEDLINE::24328427', 'MEDLINE::21350335', 'MEDLINE::22558189', 'MEDLINE::25897967', 'MEDLINE::26393920', 'MEDLINE::17024523', 'MEDLINE::16877465', 'MEDLINE::14559211', 'MEDLINE::14728690',…
PPIL4	262	7.2e-06	690	['MEDLINE::15044094', 'MEDLINE::1547957', 'MEDLINE::15353370', 'MEDLINE::12054805', 'MEDLINE::11805043', 'MEDLINE::12077116', 'MEDLINE::15866731', 'MEDLINE::16307882', 'MEDLINE::16174436', 'MEDLINE::16260779', 'MEDLINE::16223489', 'MEDLINE::11439096', 'MEDLINE::11350175', 'MEDLINE::15291476', 'MEDLINE::22609402', 'MEDLINE::23418749', 'MEDLINE::24465224', 'MEDLINE::24468661', 'MEDLINE::24968150', …
CANX	1000	7.2e-06	691	['MEDLINE::12874016', 'MEDLINE::10952999', 'MEDLINE::12610306', 'MEDLINE::12543089', 'MEDLINE::12527108', 'MEDLINE::12589443', 'MEDLINE::12623072', 'MEDLINE::12598565', 'MEDLINE::12586386', 'MEDLINE::12208510', 'MEDLINE::12464144', 'MEDLINE::10573423', 'MEDLINE::10666260', 'MEDLINE::10820196', 'MEDLINE::10878245', 'MEDLINE::10933198', 'MEDLINE::10909985', 'MEDLINE::10731687', 'MEDLINE::10802323',…
RBM22	19	7.2e-06	692	['MEDLINE::21386897', 'MEDLINE::20013661', 'MEDLINE::19016306', 'MEDLINE::18996495', 'MEDLINE::21957909', 'MEDLINE::23064115', 'MEDLINE::17045351', 'MEDLINE::22407296', 'MEDLINE::19435883', 'MEDLINE::21122810', 'MEDLINE::17916100', 'MEDLINE::19133299', 'MEDLINE::12088152', 'MEDLINE::15813738', 'MEDLINE::12871902', 'MEDLINE::22246180', 'MEDLINE::21111055', 'MEDLINE::20462492', 'MEDLINE::24848011']
ZMAT3	44	7.18e-06	693	['MEDLINE::11689294', 'MEDLINE::11972337', 'MEDLINE::10407180', 'MEDLINE::25567302', 'MEDLINE::18945750', 'MEDLINE::9400996', 'MEDLINE::9250682', 'MEDLINE::19805223', 'MEDLINE::21050045', 'MEDLINE::22739780', 'MEDLINE::25501155', 'MEDLINE::26488797', 'MEDLINE::11182242', 'MEDLINE::11571644', 'MEDLINE::10581407', 'MEDLINE::23085987', 'MEDLINE::22513872', 'MEDLINE::18242749', 'MEDLINE::20306257', '…
INTS4	10	7.17e-06	694	['MEDLINE::15141734', 'MEDLINE::17950034', 'MEDLINE::22253225', 'MEDLINE::21487203', 'MEDLINE::17010949', 'MEDLINE::23137204', 'MEDLINE::26261060', 'MEDLINE::22250197', 'MEDLINE::21524304', 'MEDLINE::21457666']
RRBP1	1000	7.15e-06	695	['MEDLINE::12774058', 'MEDLINE::12403197', 'MEDLINE::12015682', 'MEDLINE::10963542', 'MEDLINE::10799461', 'MEDLINE::10756816', 'MEDLINE::15507447', 'MEDLINE::15496443', 'MEDLINE::12004292', 'MEDLINE::11896309', 'MEDLINE::11922151', 'MEDLINE::11742245', 'MEDLINE::11699456', 'MEDLINE::11758931', 'MEDLINE::15906624', 'MEDLINE::16115963', 'MEDLINE::16077389', 'MEDLINE::16094302', 'MEDLINE::16344672',…
TST	1000	7.15e-06	696	['MEDLINE::12685597', 'MEDLINE::10788330', 'MEDLINE::10734224', 'MEDLINE::10788632', 'MEDLINE::10735872', 'MEDLINE::10657683', 'MEDLINE::10506943', 'MEDLINE::12952945', 'MEDLINE::12909560', 'MEDLINE::1554199', 'MEDLINE::1556097', 'MEDLINE::15556618', 'MEDLINE::11006206', 'MEDLINE::11885370', 'MEDLINE::12115085', 'MEDLINE::12082275', 'MEDLINE::12072052', 'MEDLINE::16115066', 'MEDLINE::15805380', '…
FAM120A	112	7.14e-06	697	['MEDLINE::10939752', 'MEDLINE::17104639', 'MEDLINE::17232925', 'MEDLINE::17106743', 'MEDLINE::16701039', 'MEDLINE::16532213', 'MEDLINE::13169867', 'MEDLINE::13285645', 'MEDLINE::25314813', 'MEDLINE::14090084', 'MEDLINE::21306380', 'MEDLINE::21105903', 'MEDLINE::22575460', 'MEDLINE::2080809', 'MEDLINE::7387616', 'MEDLINE::907185', 'MEDLINE::7824361', 'MEDLINE::6338296', 'MEDLINE::7286065', 'MEDLI…
IFIH1	899	7.14e-06	698	['MEDLINE::15563593', 'MEDLINE::16841392', 'MEDLINE::16877044', 'MEDLINE::16823444', 'MEDLINE::16625202', 'MEDLINE::23908005', 'MEDLINE::23441136', 'MEDLINE::23559071', 'MEDLINE::23935652', 'MEDLINE::23700487', 'MEDLINE::23250474', 'MEDLINE::23405029', 'MEDLINE::23513048', 'MEDLINE::23064150', 'MEDLINE::23129641', 'MEDLINE::23171655', 'MEDLINE::23462148', 'MEDLINE::23142662', 'MEDLINE::22886382',…
TOP1	1000	7.13e-06	699	['MEDLINE::12565850', 'MEDLINE::12645654', 'MEDLINE::12437383', 'MEDLINE::12456359', 'MEDLINE::12397185', 'MEDLINE::12004060', 'MEDLINE::10536167', 'MEDLINE::10500195', 'MEDLINE::10555749', 'MEDLINE::10485471', 'MEDLINE::10982004', 'MEDLINE::10634926', 'MEDLINE::10777616', 'MEDLINE::10759568', 'MEDLINE::15326388', 'MEDLINE::15322247', 'MEDLINE::15562618', 'MEDLINE::11118036', 'MEDLINE::11212241',…
CDK5RAP1	9	7.12e-06	700	['MEDLINE::22534366', 'MEDLINE::19530225', 'MEDLINE::22422838', 'MEDLINE::25607831', 'MEDLINE::19083478', 'MEDLINE::15329498', 'MEDLINE::25738458', 'MEDLINE::2842154', 'MEDLINE::25827073']
GEMIN2	105	7.12e-06	701	['MEDLINE::10990457', 'MEDLINE::10725331', 'MEDLINE::11748230', 'MEDLINE::17023415', 'MEDLINE::16731905', 'MEDLINE::11181573', 'MEDLINE::11121410', 'MEDLINE::23560539', 'MEDLINE::23334184', 'MEDLINE::25561692', 'MEDLINE::26170331', 'MEDLINE::26092730', 'MEDLINE::22607171', 'MEDLINE::22220673', 'MEDLINE::17924135', 'MEDLINE::19060054', 'MEDLINE::17640370', 'MEDLINE::10749973', 'MEDLINE::10601333',…
UTP3	33	7.1e-06	702	['MEDLINE::15829602', 'MEDLINE::23478445', 'MEDLINE::23261592', 'MEDLINE::26672457', 'MEDLINE::20884785', 'MEDLINE::20659009', 'MEDLINE::25442012', 'MEDLINE::21544627', 'MEDLINE::26632597', 'MEDLINE::19748355', 'MEDLINE::23109433', 'MEDLINE::20153971', 'MEDLINE::20858893', 'MEDLINE::9611201', 'MEDLINE::16962668', 'MEDLINE::14500889', 'MEDLINE::24657346', 'MEDLINE::22883621', 'MEDLINE::22405651', …
TLR3	1000	7.07e-06	703	['MEDLINE::15110521', 'MEDLINE::16027122', 'MEDLINE::15755631', 'MEDLINE::15521020', 'MEDLINE::15935884', 'MEDLINE::15558055', 'MEDLINE::11607792', 'MEDLINE::16087162', 'MEDLINE::16105838', 'MEDLINE::15841462', 'MEDLINE::16225392', 'MEDLINE::16160153', 'MEDLINE::16325882', 'MEDLINE::17108032', 'MEDLINE::16914605', 'MEDLINE::16954173', 'MEDLINE::17196665', 'MEDLINE::17157040', 'MEDLINE::16547251',…
RBM26	4	7.07e-06	704	['MEDLINE::15161670', 'MEDLINE::26365529', 'MEDLINE::26387816', 'MEDLINE::22737227']
NPM3	21	7.05e-06	705	['MEDLINE::17255358', 'MEDLINE::16751661', 'MEDLINE::23018034', 'MEDLINE::18462200', 'MEDLINE::21519897', 'MEDLINE::20073534', 'MEDLINE::19710011', 'MEDLINE::22567356', 'MEDLINE::22362753', 'MEDLINE::15596447', 'MEDLINE::20428766', 'MEDLINE::9177783', 'MEDLINE::11075944', 'MEDLINE::17187372', 'MEDLINE::10627821', 'MEDLINE::16077960', 'MEDLINE::11722795', 'MEDLINE::22968912', 'MEDLINE::23131872', …
PINX1	102	7.04e-06	706	['MEDLINE::12561469', 'MEDLINE::12439923', 'MEDLINE::12790643', 'MEDLINE::12944479', 'MEDLINE::15375513', 'MEDLINE::12045262', 'MEDLINE::11701125', 'MEDLINE::16275645', 'MEDLINE::15264240', 'MEDLINE::15010887', 'MEDLINE::24020493', 'MEDLINE::24349080', 'MEDLINE::24823796', 'MEDLINE::26553118', 'MEDLINE::21778296', 'MEDLINE::21119197', 'MEDLINE::19393617', 'MEDLINE::18051864', 'MEDLINE::19265708',…
RPLP0	1000	7.04e-06	707	['MEDLINE::12826611', 'MEDLINE::12210128', 'MEDLINE::12410829', 'MEDLINE::10559784', 'MEDLINE::10741903', 'MEDLINE::10489052', 'MEDLINE::1578273', 'MEDLINE::15807547', 'MEDLINE::12901701', 'MEDLINE::15912567', 'MEDLINE::11923285', 'MEDLINE::12060678', 'MEDLINE::11831504', 'MEDLINE::16164560', 'MEDLINE::16880609', 'MEDLINE::1709080', 'MEDLINE::17074403', 'MEDLINE::1691277', 'MEDLINE::1710279', 'ME…
XRCC6	1000	7.01e-06	708	['MEDLINE::12810657', 'MEDLINE::12713733', 'MEDLINE::12648511', 'MEDLINE::12519782', 'MEDLINE::12604618', 'MEDLINE::12518983', 'MEDLINE::12750264', 'MEDLINE::12672807', 'MEDLINE::12652309', 'MEDLINE::12467650', 'MEDLINE::12210059', 'MEDLINE::10485901', 'MEDLINE::10548509', 'MEDLINE::15351736', 'MEDLINE::10783163', 'MEDLINE::10709106', 'MEDLINE::10581236', 'MEDLINE::15367581', 'MEDLINE::15592499',…
LONP1	777	7.01e-06	709	['MEDLINE::12376568', 'MEDLINE::12208506', 'MEDLINE::10556795', 'MEDLINE::15126487', 'MEDLINE::10732276', 'MEDLINE::10788355', 'MEDLINE::10788793', 'MEDLINE::15890618', 'MEDLINE::15617525', 'MEDLINE::11008644', 'MEDLINE::11856303', 'MEDLINE::12123452', 'MEDLINE::12019225', 'MEDLINE::16336126', 'MEDLINE::16854568', 'MEDLINE::16877706', 'MEDLINE::17220226', 'MEDLINE::17259618', 'MEDLINE::16824108',…
PARN	218	6.99e-06	710	['MEDLINE::1261595', 'MEDLINE::12573214', 'MEDLINE::10750991', 'MEDLINE::12923606', 'MEDLINE::15562712', 'MEDLINE::16317009', 'MEDLINE::16472073', 'MEDLINE::1705289', 'MEDLINE::12776499', 'MEDLINE::15247430', 'MEDLINE::23876059', 'MEDLINE::23650805', 'MEDLINE::23751817', 'MEDLINE::23236441', 'MEDLINE::24423531', 'MEDLINE::24389029', 'MEDLINE::25049417', 'MEDLINE::25103217', 'MEDLINE::25848748', '…
HTATSF1	24	6.98e-06	711	['MEDLINE::10964778', 'MEDLINE::12557056', 'MEDLINE::15564463', 'MEDLINE::15485897', 'MEDLINE::24634799', 'MEDLINE::21283673', 'MEDLINE::17690704', 'MEDLINE::11420046', 'MEDLINE::10393184', 'MEDLINE::19952111', 'MEDLINE::21282347', 'MEDLINE::15057275', 'MEDLINE::17991777', 'MEDLINE::9649438', 'MEDLINE::11780068', 'MEDLINE::23153325', 'MEDLINE::19479034', 'MEDLINE::8849451', 'MEDLINE::10454543', '…
GEMIN7	23	6.98e-06	712	['MEDLINE::15224156', 'MEDLINE::17023415', 'MEDLINE::14633674', 'MEDLINE::8127709', 'MEDLINE::15975577', 'MEDLINE::12065586', 'MEDLINE::19539664', 'MEDLINE::21335496', 'MEDLINE::17178713', 'MEDLINE::20188701', 'MEDLINE::10646971', 'MEDLINE::16434402', 'MEDLINE::17640873', 'MEDLINE::15848170', 'MEDLINE::15939020', 'MEDLINE::24270220', 'MEDLINE::19321448', 'MEDLINE::21622745', 'MEDLINE::11856304', …
NOP16	10	6.98e-06	713	['MEDLINE::21863248', 'MEDLINE::24835310', 'MEDLINE::26198598', 'MEDLINE::24837719', 'MEDLINE::24312670', 'MEDLINE::24467952', 'MEDLINE::23370637', 'MEDLINE::24317511', 'MEDLINE::24425784', 'MEDLINE::18373870']
METTL3	40	6.97e-06	714	['MEDLINE::16328373', 'MEDLINE::11470232', 'MEDLINE::22685417', 'MEDLINE::24481042', 'MEDLINE::24394384', 'MEDLINE::24316715', 'MEDLINE::24407421', 'MEDLINE::25005745', 'MEDLINE::26253968', 'MEDLINE::18275114', 'MEDLINE::8367297', 'MEDLINE::9046087', 'MEDLINE::12355263', 'MEDLINE::20421205', 'MEDLINE::25799998', 'MEDLINE::23681756', 'MEDLINE::21873203', 'MEDLINE::26321680', 'MEDLINE::26643712', '…
MKRN1	24	6.96e-06	715	['MEDLINE::23104211', 'MEDLINE::26082434', 'MEDLINE::19178923', 'MEDLINE::19604354', 'MEDLINE::10843807', 'MEDLINE::15805468', 'MEDLINE::19536131', 'MEDLINE::16545622', 'MEDLINE::21172006', 'MEDLINE::20473778', 'MEDLINE::22499205', 'MEDLINE::26680454', 'MEDLINE::16785614', 'MEDLINE::24336050', 'MEDLINE::26817873', 'MEDLINE::11597136', 'MEDLINE::23895015', 'MEDLINE::22864571', 'MEDLINE::16882727',…
KHDC1	3	6.96e-06	716	['MEDLINE::22731819', 'MEDLINE::14657025', 'MEDLINE::17913455']
PIN4	67	6.96e-06	717	['MEDLINE::10567447', 'MEDLINE::11893337', 'MEDLINE::16055631', 'MEDLINE::23673979', 'MEDLINE::23583551', 'MEDLINE::23596087', 'MEDLINE::2462009', 'MEDLINE::25550438', 'MEDLINE::25992900', 'MEDLINE::21480308', 'MEDLINE::22188997', 'MEDLINE::19403733', 'MEDLINE::20959291', 'MEDLINE::19369196', 'MEDLINE::20129931', 'MEDLINE::20864813', 'MEDLINE::21138844', 'MEDLINE::17875217', 'MEDLINE::16995943', …
SMAD3	1000	6.96e-06	718	['MEDLINE::12839923', 'MEDLINE::12761881', 'MEDLINE::12385242', 'MEDLINE::12767930', 'MEDLINE::12589683', 'MEDLINE::12393612', 'MEDLINE::15001984', 'MEDLINE::15133179', 'MEDLINE::11042172', 'MEDLINE::10748032', 'MEDLINE::10708960', 'MEDLINE::10535941', 'MEDLINE::16002781', 'MEDLINE::15824515', 'MEDLINE::15699137', 'MEDLINE::15955090', 'MEDLINE::15707600', 'MEDLINE::12665510', 'MEDLINE::15253712',…
RBMY1A1	126	6.95e-06	719	['MEDLINE::12782601', 'MEDLINE::12761049', 'MEDLINE::12149400', 'MEDLINE::12230821', 'MEDLINE::10959496', 'MEDLINE::10737540', 'MEDLINE::10601091', 'MEDLINE::15595951', 'MEDLINE::11111866', 'MEDLINE::11869379', 'MEDLINE::17318228', 'MEDLINE::11014580', 'MEDLINE::11525089', 'MEDLINE::12131367', 'MEDLINE::14996997', 'MEDLINE::10332027', 'MEDLINE::11807882', 'MEDLINE::23673116', 'MEDLINE::22870707',…
TNPO3	67	6.94e-06	720	['MEDLINE::12134081', 'MEDLINE::23667635', 'MEDLINE::23369367', 'MEDLINE::23622145', 'MEDLINE::22956906', 'MEDLINE::23097435', 'MEDLINE::23028330', 'MEDLINE::24843229', 'MEDLINE::26173234', 'MEDLINE::21506939', 'MEDLINE::21326825', 'MEDLINE::21423673', 'MEDLINE::22398280', 'MEDLINE::21538281', 'MEDLINE::22145813', 'MEDLINE::19232540', 'MEDLINE::21276267', 'MEDLINE::24103892', 'MEDLINE::24415937',…
ZNF622	4	6.92e-06	721	['MEDLINE::12645566', 'MEDLINE::21771788', 'MEDLINE::17201907', 'MEDLINE::11802789']
GNL3	224	6.9e-06	722	['MEDLINE::16097049', 'MEDLINE::16100005', 'MEDLINE::17133523', 'MEDLINE::17158916', 'MEDLINE::16709241', 'MEDLINE::23436180', 'MEDLINE::23404516', 'MEDLINE::23813570', 'MEDLINE::23577310', 'MEDLINE::23777308', 'MEDLINE::24211311', 'MEDLINE::24716972', 'MEDLINE::24598645', 'MEDLINE::25128565', 'MEDLINE::25314067', 'MEDLINE::2539816', 'MEDLINE::26416061', 'MEDLINE::26720339', 'MEDLINE::26816227', …
TLR8	607	6.89e-06	723	['MEDLINE::12724322', 'MEDLINE::16014923', 'MEDLINE::15804288', 'MEDLINE::15578175', 'MEDLINE::15585866', 'MEDLINE::15965176', 'MEDLINE::15851485', 'MEDLINE::11607792', 'MEDLINE::16008579', 'MEDLINE::16254126', 'MEDLINE::16441295', 'MEDLINE::17129718', 'MEDLINE::17040905', 'MEDLINE::17038806', 'MEDLINE::16877044', 'MEDLINE::17185232', 'MEDLINE::17332440', 'MEDLINE::17114492', 'MEDLINE::17293054',…
EIF1AD	3	6.89e-06	724	['MEDLINE::22095125', 'MEDLINE::18173130', 'MEDLINE::20644585']
WDR36	68	6.89e-06	725	['MEDLINE::16877390', 'MEDLINE::16876519', 'MEDLINE::16518310', 'MEDLINE::24825108', 'MEDLINE::22004014', 'MEDLINE::19875670', 'MEDLINE::20884785', 'MEDLINE::20728927', 'MEDLINE::15590835', 'MEDLINE::20198978', 'MEDLINE::17122119', 'MEDLINE::18725399', 'MEDLINE::17960130', 'MEDLINE::24055863', 'MEDLINE::21850170', 'MEDLINE::24466140', 'MEDLINE::21730848', 'MEDLINE::22025897', 'MEDLINE::26112897',…
PRPF19	133	6.87e-06	726	['MEDLINE::15660529', 'MEDLINE::11082287', 'MEDLINE::16388587', 'MEDLINE::17118936', 'MEDLINE::17349974', 'MEDLINE::16357217', 'MEDLINE::24069358', 'MEDLINE::23275560', 'MEDLINE::25263959', 'MEDLINE::2671661', 'MEDLINE::2671705', 'MEDLINE::21386897', 'MEDLINE::21460037', 'MEDLINE::19704000', 'MEDLINE::18322460', 'MEDLINE::20595234', 'MEDLINE::6088363', 'MEDLINE::8996551', 'MEDLINE::8918805', 'MED…
DDX20	83	6.86e-06	727	['MEDLINE::10725331', 'MEDLINE::15713642', 'MEDLINE::11748230', 'MEDLINE::11121410', 'MEDLINE::23897586', 'MEDLINE::23315541', 'MEDLINE::24023879', 'MEDLINE::24297336', 'MEDLINE::24885463', 'MEDLINE::22445758', 'MEDLINE::22220673', 'MEDLINE::18923150', 'MEDLINE::17473171', 'MEDLINE::18031238', 'MEDLINE::10749973', 'MEDLINE::10601333', 'MEDLINE::11509230', 'MEDLINE::16301532', 'MEDLINE::10383418',…
SSB	1000	6.85e-06	728	['MEDLINE::1284379', 'MEDLINE::1259795', 'MEDLINE::12743535', 'MEDLINE::10556975', 'MEDLINE::10787008', 'MEDLINE::10782989', 'MEDLINE::10718667', 'MEDLINE::10491108', 'MEDLINE::15712756', 'MEDLINE::15964519', 'MEDLINE::15713673', 'MEDLINE::15908962', 'MEDLINE::11013397', 'MEDLINE::11883930', 'MEDLINE::11916963', 'MEDLINE::12102760', 'MEDLINE::12087164', 'MEDLINE::15823607', 'MEDLINE::16181640', '…
EIF2AK2	1000	6.85e-06	729	['MEDLINE::12841650', 'MEDLINE::12349906', 'MEDLINE::12368306', 'MEDLINE::12414939', 'MEDLINE::12663769', 'MEDLINE::12609986', 'MEDLINE::12437593', 'MEDLINE::11939789', 'MEDLINE::12167348', 'MEDLINE::12191475', 'MEDLINE::12231563', 'MEDLINE::10611240', 'MEDLINE::10627563', 'MEDLINE::15122791', 'MEDLINE::15063125', 'MEDLINE::15207645', 'MEDLINE::10848580', 'MEDLINE::10915068', 'MEDLINE::10988289',…
DHX58	245	6.84e-06	730	['MEDLINE::11735219', 'MEDLINE::23601685', 'MEDLINE::23462148', 'MEDLINE::22928584', 'MEDLINE::22924515', 'MEDLINE::24029594', 'MEDLINE::24377923', 'MEDLINE::24697409', 'MEDLINE::24312370', 'MEDLINE::24954096', 'MEDLINE::25023063', 'MEDLINE::25473098', 'MEDLINE::25445346', 'MEDLINE::25523097', 'MEDLINE::25127512', 'MEDLINE::25594890', 'MEDLINE::26382053', 'MEDLINE::25966187', 'MEDLINE::26392465',…
PSMA1	624	6.84e-06	731	['MEDLINE::12428793', 'MEDLINE::12771924', 'MEDLINE::10436176', 'MEDLINE::15349987', 'MEDLINE::10677893', 'MEDLINE::12911728', 'MEDLINE::11825985', 'MEDLINE::16036178', 'MEDLINE::16417931', 'MEDLINE::17044679', 'MEDLINE::17004105', 'MEDLINE::16445642', 'MEDLINE::16706414', 'MEDLINE::16390448', 'MEDLINE::10423244', 'MEDLINE::10214701', 'MEDLINE::23649209', 'MEDLINE::23680093', 'MEDLINE::23659047',…
CNOT3	33	6.83e-06	732	['MEDLINE::12695554', 'MEDLINE::15752756', 'MEDLINE::26238124', 'MEDLINE::20504953', 'MEDLINE::20371351', 'MEDLINE::9671455', 'MEDLINE::12919413', 'MEDLINE::24116917', 'MEDLINE::24200330', 'MEDLINE::23236473', 'MEDLINE::23144630', 'MEDLINE::22342980', 'MEDLINE::22294640', 'MEDLINE::9511744', 'MEDLINE::26437789', 'MEDLINE::23263491', 'MEDLINE::22367759', 'MEDLINE::9463387', 'MEDLINE::10637334', 'M…
DNAJC17	6	6.83e-06	733	['MEDLINE::20872835', 'MEDLINE::20160132', 'MEDLINE::24007566', 'MEDLINE::18336583', 'MEDLINE::24611479', 'MEDLINE::19878604']
EXOSC7	76	6.82e-06	734	['MEDLINE::11824791', 'MEDLINE::24270001', 'MEDLINE::24128693', 'MEDLINE::25626560', 'MEDLINE::330409', 'MEDLINE::14665461', 'MEDLINE::20488184', 'MEDLINE::17416898', 'MEDLINE::8882937', 'MEDLINE::9390555', 'MEDLINE::9720195', 'MEDLINE::11297700', 'MEDLINE::165180', 'MEDLINE::16211366', 'MEDLINE::11605955', 'MEDLINE::20034598', 'MEDLINE::17451398', 'MEDLINE::24789718', 'MEDLINE::24051510', 'MEDLI…
APOBEC4	8	6.81e-06	735	['MEDLINE::25904160', 'MEDLINE::16580072', 'MEDLINE::19136562', 'MEDLINE::21568845', 'MEDLINE::25818029', 'MEDLINE::26459911', 'MEDLINE::18069336', 'MEDLINE::16082223']
ZC3H12A	93	6.79e-06	736	['MEDLINE::23493150', 'MEDLINE::24336080', 'MEDLINE::24270572', 'MEDLINE::24191027', 'MEDLINE::25225661', 'MEDLINE::26315540', 'MEDLINE::26387135', 'MEDLINE::26458549', 'MEDLINE::21426933', 'MEDLINE::21228116', 'MEDLINE::18364357', 'MEDLINE::20935536', 'MEDLINE::20561987', 'MEDLINE::19909337', 'MEDLINE::25187114', 'MEDLINE::24343719', 'MEDLINE::24008336', 'MEDLINE::23129761', 'MEDLINE::22036805',…
BZW1	62	6.78e-06	737	['MEDLINE::11884543', 'MEDLINE::15194755', 'MEDLINE::10069957', 'MEDLINE::24096318', 'MEDLINE::25667330', 'MEDLINE::17385069', 'MEDLINE::7831776', 'MEDLINE::8240014', 'MEDLINE::8642643', 'MEDLINE::10648186', 'MEDLINE::11872461', 'MEDLINE::10226621', 'MEDLINE::1944258', 'MEDLINE::1840612', 'MEDLINE::16938325', 'MEDLINE::2388830', 'MEDLINE::2327076', 'MEDLINE::7789514', 'MEDLINE::8291241', 'MEDLINE…
SLU7	11	6.78e-06	738	['MEDLINE::24865429', 'MEDLINE::1406691', 'MEDLINE::21324547', 'MEDLINE::9153314', 'MEDLINE::7568198', 'MEDLINE::1427075', 'MEDLINE::8756413', 'MEDLINE::22365833', 'MEDLINE::8013463', 'MEDLINE::7483840', 'MEDLINE::7664739']
MTFMT	162	6.77e-06	739	['MEDLINE::12544246', 'MEDLINE::10471551', 'MEDLINE::12064848', 'MEDLINE::16444991', 'MEDLINE::17426205', 'MEDLINE::13130154', 'MEDLINE::23735615', 'MEDLINE::23463412', 'MEDLINE::24114064', 'MEDLINE::24257037', 'MEDLINE::23226406', 'MEDLINE::24869450', 'MEDLINE::25288793', 'MEDLINE::25533764', 'MEDLINE::25450481', 'MEDLINE::25831471', 'MEDLINE::25659602', 'MEDLINE::25734368', 'MEDLINE::21361702',…
CWC27	2	6.75e-06	740	['MEDLINE::25478830', 'MEDLINE::12973738']
EIF3D	19	6.75e-06	741	['MEDLINE::25322666', 'MEDLINE::11705997', 'MEDLINE::26036682', 'MEDLINE::26617750', 'MEDLINE::15305607', 'MEDLINE::25370813', 'MEDLINE::18571626', 'MEDLINE::9341143', 'MEDLINE::25581376', 'MEDLINE::23770296', 'MEDLINE::26008152', 'MEDLINE::10880228', 'MEDLINE::25682860', 'MEDLINE::20016281', 'MEDLINE::12773399', 'MEDLINE::22190034', 'MEDLINE::20153416', 'MEDLINE::21052085', 'MEDLINE::19061185']
GPATCH4	2	6.75e-06	742	['MEDLINE::19587378', 'MEDLINE::18277965']
SMG8	9	6.72e-06	743	['MEDLINE::21764701', 'MEDLINE::11157071', 'MEDLINE::12110480', 'MEDLINE::25099951', 'MEDLINE::2966143', 'MEDLINE::10669596', 'MEDLINE::25002321', 'MEDLINE::26308936', 'MEDLINE::21604015']
FARSA	465	6.72e-06	744	['MEDLINE::12412732', 'MEDLINE::12662425', 'MEDLINE::15388504', 'MEDLINE::15550776', 'MEDLINE::11728488', 'MEDLINE::11803311', 'MEDLINE::16201720', 'MEDLINE::16333197', 'MEDLINE::16943213', 'MEDLINE::17291597', 'MEDLINE::11048429', 'MEDLINE::16417715', 'MEDLINE::15487329', 'MEDLINE::14733986', 'MEDLINE::23458486', 'MEDLINE::23533452', 'MEDLINE::23169121', 'MEDLINE::23507432', 'MEDLINE::23477811',…
PUM2	68	6.72e-06	745	['MEDLINE::11780640', 'MEDLINE::23696350', 'MEDLINE::14584586', 'MEDLINE::19907703', 'MEDLINE::17474090', 'MEDLINE::19168546', 'MEDLINE::20371350', 'MEDLINE::17768378', 'MEDLINE::15607425', 'MEDLINE::16418484', 'MEDLINE::16775137', 'MEDLINE::17154300', 'MEDLINE::16967088', 'MEDLINE::25097251', 'MEDLINE::23739961', 'MEDLINE::21865157', 'MEDLINE::22064486', 'MEDLINE::12511597', 'MEDLINE::12667987',…
RNASE3	1000	6.71e-06	746	['MEDLINE::12736396', 'MEDLINE::12807169', 'MEDLINE::12701765', 'MEDLINE::12596625', 'MEDLINE::12776444', 'MEDLINE::10817397', 'MEDLINE::10838126', 'MEDLINE::10604557', 'MEDLINE::10669858', 'MEDLINE::10573233', 'MEDLINE::10545770', 'MEDLINE::1571819', 'MEDLINE::15297775', 'MEDLINE::12807170', 'MEDLINE::12916352', 'MEDLINE::15261529', 'MEDLINE::1571256', 'MEDLINE::15536407', 'MEDLINE::11601744', '…
SAMHD1	367	6.7e-06	747	['MEDLINE::16496168', 'MEDLINE::15319030', 'MEDLINE::1321824', 'MEDLINE::23364794', 'MEDLINE::23884314', 'MEDLINE::23744077', 'MEDLINE::23358194', 'MEDLINE::23442224', 'MEDLINE::22934458', 'MEDLINE::23084911', 'MEDLINE::22972397', 'MEDLINE::22691373', 'MEDLINE::22973040', 'MEDLINE::22978176', 'MEDLINE::23231760', 'MEDLINE::24470050', 'MEDLINE::24410916', 'MEDLINE::24155391', 'MEDLINE::24246762', …
UTP20	30	6.69e-06	748	['MEDLINE::16053918', 'MEDLINE::11701954', 'MEDLINE::17498821', 'MEDLINE::15303132', 'MEDLINE::22794273', 'MEDLINE::24674891', 'MEDLINE::25607820', 'MEDLINE::21724601', 'MEDLINE::21685478', 'MEDLINE::17391408', 'MEDLINE::15658648', 'MEDLINE::15590835', 'MEDLINE::19188072', 'MEDLINE::22068606', 'MEDLINE::17381235', 'MEDLINE::14503924', 'MEDLINE::19841096', 'MEDLINE::22022432', 'MEDLINE::21151873',…
PDE12	39	6.69e-06	749	['MEDLINE::16291680', 'MEDLINE::2448785', 'MEDLINE::21245038', 'MEDLINE::19665065', 'MEDLINE::22285541', 'MEDLINE::26113370', 'MEDLINE::26055709', 'MEDLINE::3560260', 'MEDLINE::3191130', 'MEDLINE::6323957', 'MEDLINE::6173659', 'MEDLINE::10817902', 'MEDLINE::11397160', 'MEDLINE::6256351', 'MEDLINE::23442197', 'MEDLINE::3036812', 'MEDLINE::20550125', 'MEDLINE::8969503', 'MEDLINE::6180053', 'MEDLINE…
DQX1	2	6.69e-06	750	['MEDLINE::11353393', 'MEDLINE::26823690']
FCF1	60	6.67e-06	751	['MEDLINE::15939635', 'MEDLINE::15919152', 'MEDLINE::11387582', 'MEDLINE::16762320', 'MEDLINE::23800392', 'MEDLINE::23315986', 'MEDLINE::23521969', 'MEDLINE::23163504', 'MEDLINE::25469567', 'MEDLINE::2593189', 'MEDLINE::14599605', 'MEDLINE::17123460', 'MEDLINE::1791125', 'MEDLINE::3761472', 'MEDLINE::16382827', 'MEDLINE::16430940', 'MEDLINE::15336323', 'MEDLINE::18539290', 'MEDLINE::1773331', 'ME…
NOLC1	83	6.67e-06	752	['MEDLINE::10982400', 'MEDLINE::10512877', 'MEDLINE::11734546', 'MEDLINE::11424213', 'MEDLINE::24218616', 'MEDLINE::24269811', 'MEDLINE::21266110', 'MEDLINE::21411133', 'MEDLINE::19381672', 'MEDLINE::7798307', 'MEDLINE::8702624', 'MEDLINE::8754826', 'MEDLINE::9274769', 'MEDLINE::10806077', 'MEDLINE::10679015', 'MEDLINE::16158326', 'MEDLINE::11470819', 'MEDLINE::1623516', 'MEDLINE::11809845', 'MED…
WDR61	39	6.65e-06	753	['MEDLINE::14992724', 'MEDLINE::10074137', 'MEDLINE::23953113', 'MEDLINE::18780734', 'MEDLINE::17558514', 'MEDLINE::18042677', 'MEDLINE::9258672', 'MEDLINE::12665553', 'MEDLINE::10220000', 'MEDLINE::15189982', 'MEDLINE::19332879', 'MEDLINE::16783010', 'MEDLINE::22511887', 'MEDLINE::22114319', 'MEDLINE::26417028', 'MEDLINE::3551912', 'MEDLINE::9482746', 'MEDLINE::11683417', 'MEDLINE::16816949', 'M…
EIF3K	8	6.64e-06	754	['MEDLINE::12006665', 'MEDLINE::25068405', 'MEDLINE::22670670', 'MEDLINE::22612949', 'MEDLINE::16935469', 'MEDLINE::19389958', 'MEDLINE::18752215', 'MEDLINE::23552195']
PAPOLA	444	6.64e-06	755	['MEDLINE::12579542', 'MEDLINE::12525165', 'MEDLINE::12569596', 'MEDLINE::10505754', 'MEDLINE::10551593', 'MEDLINE::10795755', 'MEDLINE::1716697', 'MEDLINE::17102977', 'MEDLINE::17172643', 'MEDLINE::1703555', 'MEDLINE::11431355', 'MEDLINE::11433013', 'MEDLINE::11280747', 'MEDLINE::15503822', 'MEDLINE::10429366', 'MEDLINE::10195870', 'MEDLINE::10205180', 'MEDLINE::23469287', 'MEDLINE::23190738', '…
CALR3	36	6.63e-06	756	['MEDLINE::23578822', 'MEDLINE::24493348', 'MEDLINE::24488342', 'MEDLINE::26252478', 'MEDLINE::14563927', 'MEDLINE::21974727', 'MEDLINE::21131354', 'MEDLINE::17655857', 'MEDLINE::24213153', 'MEDLINE::23425854', 'MEDLINE::22621904', 'MEDLINE::21954464', 'MEDLINE::25398213', 'MEDLINE::24022063', 'MEDLINE::26751216', 'MEDLINE::22515980', 'MEDLINE::22357757', 'MEDLINE::21993131', 'MEDLINE::21700002',…
CCNT2	41	6.63e-06	757	['MEDLINE::12037672', 'MEDLINE::16245309', 'MEDLINE::15203006', 'MEDLINE::10465067', 'MEDLINE::10364329', 'MEDLINE::21509660', 'MEDLINE::21791050', 'MEDLINE::21740905', 'MEDLINE::19883659', 'MEDLINE::16484339', 'MEDLINE::12037670', 'MEDLINE::14573759', 'MEDLINE::19364821', 'MEDLINE::16841087', 'MEDLINE::21214942', 'MEDLINE::12588988', 'MEDLINE::11884399', 'MEDLINE::24917669', 'MEDLINE::19347956',…
SFSWAP	4	6.6e-06	758	['MEDLINE::16738036', 'MEDLINE::24920025', 'MEDLINE::15103716', 'MEDLINE::24391519']
EIF1B	3	6.6e-06	759	['MEDLINE::6395093', 'MEDLINE::23362983', 'MEDLINE::24653816']
MOV10	46	6.59e-06	760	['MEDLINE::22844102', 'MEDLINE::24726324', 'MEDLINE::24871977', 'MEDLINE::25249183', 'MEDLINE::25464849', 'MEDLINE::26379090', 'MEDLINE::22102828', 'MEDLINE::12754203', 'MEDLINE::20181738', 'MEDLINE::23754279', 'MEDLINE::25533532', 'MEDLINE::11296239', 'MEDLINE::25562960', 'MEDLINE::24338417', 'MEDLINE::23254112', 'MEDLINE::22811528', 'MEDLINE::22087843', 'MEDLINE::21806599', 'MEDLINE::19898466',…
ADAD2	1	6.59e-06	761	['MEDLINE::26184879']
RSRC1	6	6.58e-06	762	['MEDLINE::20600988', 'MEDLINE::23563607', 'MEDLINE::24214394', 'MEDLINE::19065146', 'MEDLINE::15798186', 'MEDLINE::25937118']
AARSD1	2	6.58e-06	763	['MEDLINE::25961023', 'MEDLINE::23185754']
CNOT7	74	6.57e-06	764	['MEDLINE::12845644', 'MEDLINE::11897662', 'MEDLINE::11747467', 'MEDLINE::16639713', 'MEDLINE::26541675', 'MEDLINE::26134871', 'MEDLINE::19276069', 'MEDLINE::18045841', 'MEDLINE::17916346', 'MEDLINE::8660983', 'MEDLINE::7791755', 'MEDLINE::9894913', 'MEDLINE::11889047', 'MEDLINE::10198004', 'MEDLINE::19237527', 'MEDLINE::16786164', 'MEDLINE::18084094', 'MEDLINE::18056425', 'MEDLINE::19901075', 'M…
SNRPC	65	6.57e-06	765	['MEDLINE::12214237', 'MEDLINE::15944154', 'MEDLINE::15863726', 'MEDLINE::15312772', 'MEDLINE::24146627', 'MEDLINE::24497193', 'MEDLINE::24748659', 'MEDLINE::2124674', 'MEDLINE::19098980', 'MEDLINE::8076607', 'MEDLINE::9012791', 'MEDLINE::7682956', 'MEDLINE::12486009', 'MEDLINE::11333025', 'MEDLINE::11277497', 'MEDLINE::11673470', 'MEDLINE::15570638', 'MEDLINE::17049898', 'MEDLINE::19325628', 'ME…
DHX38	72	6.57e-06	766	['MEDLINE::1406691', 'MEDLINE::2138057', 'MEDLINE::15125837', 'MEDLINE::21107721', 'MEDLINE::24572280', 'MEDLINE::23685439', 'MEDLINE::22982196', 'MEDLINE::9342318', 'MEDLINE::9524131', 'MEDLINE::9611193', 'MEDLINE::8604335', 'MEDLINE::7899078', 'MEDLINE::7935475', 'MEDLINE::7568198', 'MEDLINE::8324826', 'MEDLINE::8262374', 'MEDLINE::9830021', 'MEDLINE::9550699', 'MEDLINE::11856747', 'MEDLINE::14…
SNRPF	120	6.56e-06	767	['MEDLINE::12392343', 'MEDLINE::15038779', 'MEDLINE::23842354', 'MEDLINE::23676362', 'MEDLINE::22968048', 'MEDLINE::23977284', 'MEDLINE::24383474', 'MEDLINE::25587980', 'MEDLINE::25435086', 'MEDLINE::26413957', 'MEDLINE::26367582', 'MEDLINE::21643215', 'MEDLINE::21690816', 'MEDLINE::21725478', 'MEDLINE::19503539', 'MEDLINE::19924247', 'MEDLINE::19783509', 'MEDLINE::19546981', 'MEDLINE::18532897',…
PPAN	355	6.56e-06	768	['MEDLINE::12424102', 'MEDLINE::12456842', 'MEDLINE::12554258', 'MEDLINE::12083315', 'MEDLINE::12064446', 'MEDLINE::10521029', 'MEDLINE::15703927', 'MEDLINE::15961121', 'MEDLINE::15756693', 'MEDLINE::16941657', 'MEDLINE::16827261', 'MEDLINE::10375224', 'MEDLINE::10099618', 'MEDLINE::23572758', 'MEDLINE::23543303', 'MEDLINE::23116819', 'MEDLINE::23942979', 'MEDLINE::24243905', 'MEDLINE::24717427',…
ABT1	9	6.55e-06	769	['MEDLINE::20116366', 'MEDLINE::19299493', 'MEDLINE::10648625', 'MEDLINE::15660422', 'MEDLINE::15964808', 'MEDLINE::15003524', 'MEDLINE::22016997', 'MEDLINE::12385206', 'MEDLINE::20356838']
IREB2	393	6.54e-06	770	['MEDLINE::12746546', 'MEDLINE::12401949', 'MEDLINE::12656044', 'MEDLINE::12572667', 'MEDLINE::12592010', 'MEDLINE::15604406', 'MEDLINE::11807826', 'MEDLINE::16283625', 'MEDLINE::15777842', 'MEDLINE::16464747', 'MEDLINE::17093030', 'MEDLINE::16922389', 'MEDLINE::11313346', 'MEDLINE::16760464', 'MEDLINE::16514566', 'MEDLINE::16751485', 'MEDLINE::16872761', 'MEDLINE::12111837', 'MEDLINE::12816715',…
PABPC1	617	6.5e-06	771	['MEDLINE::12895052', 'MEDLINE::12489691', 'MEDLINE::12204098', 'MEDLINE::10534404', 'MEDLINE::10938110', 'MEDLINE::10922367', 'MEDLINE::10666465', 'MEDLINE::10543404', 'MEDLINE::10611225', 'MEDLINE::15798215', 'MEDLINE::12762031', 'MEDLINE::15498576', 'MEDLINE::11927564', 'MEDLINE::11811622', 'MEDLINE::16154588', 'MEDLINE::16540694', 'MEDLINE::16601676', 'MEDLINE::17211569', 'MEDLINE::11322760',…
DNAJC21	77	6.5e-06	772	['MEDLINE::15067379', 'MEDLINE::23142985', 'MEDLINE::23952103', 'MEDLINE::24257733', 'MEDLINE::25332193', 'MEDLINE::26293787', 'MEDLINE::12897212', 'MEDLINE::21390234', 'MEDLINE::22459822', 'MEDLINE::19506305', 'MEDLINE::20521564', 'MEDLINE::19406822', 'MEDLINE::21805338', 'MEDLINE::20368615', 'MEDLINE::22772587', 'MEDLINE::22363621', 'MEDLINE::22270888', 'MEDLINE::4347428', 'MEDLINE::17438278', …
RPL27A	43	6.5e-06	773	['MEDLINE::10449908', 'MEDLINE::16809934', 'MEDLINE::16342264', 'MEDLINE::10404268', 'MEDLINE::24033432', 'MEDLINE::24223925', 'MEDLINE::3426607', 'MEDLINE::12962325', 'MEDLINE::21674502', 'MEDLINE::20116044', 'MEDLINE::15560371', 'MEDLINE::14703617', 'MEDLINE::24814345', 'MEDLINE::23103944', 'MEDLINE::3676324', 'MEDLINE::7451403', 'MEDLINE::9836437', 'MEDLINE::17178727', 'MEDLINE::16466844', 'ME…
CPSF6	40	6.47e-06	774	['MEDLINE::23685434', 'MEDLINE::23675300', 'MEDLINE::23885082', 'MEDLINE::23622145', 'MEDLINE::22956906', 'MEDLINE::24130490', 'MEDLINE::22960638', 'MEDLINE::25774576', 'MEDLINE::22301145', 'MEDLINE::22301135', 'MEDLINE::19968875', 'MEDLINE::20421926', 'MEDLINE::24196705', 'MEDLINE::24415937', 'MEDLINE::25496772', 'MEDLINE::15955310', 'MEDLINE::17267687', 'MEDLINE::24449914', 'MEDLINE::25189356',…
CSTF3	24	6.46e-06	775	['MEDLINE::16316725', 'MEDLINE::21119002', 'MEDLINE::19887456', 'MEDLINE::21233223', 'MEDLINE::19965720', 'MEDLINE::17584787', 'MEDLINE::26581324', 'MEDLINE::17386263', 'MEDLINE::12149458', 'MEDLINE::10669729', 'MEDLINE::16882666', 'MEDLINE::24478330', 'MEDLINE::24912414', 'MEDLINE::15331170', 'MEDLINE::23874216', 'MEDLINE::17277459', 'MEDLINE::17380053', 'MEDLINE::18221017', 'MEDLINE::20214900',…
DDX58	1000	6.45e-06	776	['MEDLINE::15710892', 'MEDLINE::15708988', 'MEDLINE::16005186', 'MEDLINE::16501100', 'MEDLINE::16306043', 'MEDLINE::16502342', 'MEDLINE::16474426', 'MEDLINE::17108032', 'MEDLINE::17093192', 'MEDLINE::16841392', 'MEDLINE::16876765', 'MEDLINE::16625202', 'MEDLINE::16914100', 'MEDLINE::15084255', 'MEDLINE::10049565', 'MEDLINE::15219805', 'MEDLINE::15233918', 'MEDLINE::15208624', 'MEDLINE::23559071',…
PATL1	15	6.44e-06	777	['MEDLINE::16542754', 'MEDLINE::23535175', 'MEDLINE::22674998', 'MEDLINE::23818842', 'MEDLINE::15466235', 'MEDLINE::22437941', 'MEDLINE::20852261', 'MEDLINE::17936923', 'MEDLINE::19628699', 'MEDLINE::22090346', 'MEDLINE::20826699', 'MEDLINE::17848588', 'MEDLINE::21543503', 'MEDLINE::21118134', 'MEDLINE::20584987']
LARS	877	6.43e-06	778	['MEDLINE::12558957', 'MEDLINE::12588275', 'MEDLINE::12671543', 'MEDLINE::10080415', 'MEDLINE::10763953', 'MEDLINE::10838518', 'MEDLINE::10708618', 'MEDLINE::10584385', 'MEDLINE::12789814', 'MEDLINE::15305311', 'MEDLINE::15936529', 'MEDLINE::11068389', 'MEDLINE::11822888', 'MEDLINE::11760737', 'MEDLINE::11625472', 'MEDLINE::12020306', 'MEDLINE::11967643', 'MEDLINE::15901257', 'MEDLINE::16080035',…
TXNL4B	322	6.43e-06	779	['MEDLINE::12587547', 'MEDLINE::12160962', 'MEDLINE::10959066', 'MEDLINE::12939097', 'MEDLINE::1569772', 'MEDLINE::16787942', 'MEDLINE::11507058', 'MEDLINE::16636804', 'MEDLINE::12386552', 'MEDLINE::12956394', 'MEDLINE::10381292', 'MEDLINE::10361495', 'MEDLINE::23777744', 'MEDLINE::23313126', 'MEDLINE::22722826', 'MEDLINE::24301136', 'MEDLINE::24248718', 'MEDLINE::23984065', 'MEDLINE::24046358', …
URB2	5	6.4e-06	780	['MEDLINE::25625282', 'MEDLINE::19472194', 'MEDLINE::15242642', 'MEDLINE::19799413', 'MEDLINE::24342492']
TBL3	20	6.38e-06	781	['MEDLINE::19950664', 'MEDLINE::20657172', 'MEDLINE::16761111', 'MEDLINE::17854102', 'MEDLINE::18202150', 'MEDLINE::24466140', 'MEDLINE::26556650', 'MEDLINE::17029383', 'MEDLINE::16883872', 'MEDLINE::9747972', 'MEDLINE::16013324', 'MEDLINE::15231838', 'MEDLINE::20388664', 'MEDLINE::24754225', 'MEDLINE::22659140', 'MEDLINE::17331772', 'MEDLINE::24825433', 'MEDLINE::8307582', 'MEDLINE::22696458', '…
PARP4	273	6.38e-06	782	['MEDLINE::15142950', 'MEDLINE::10916089', 'MEDLINE::10706131', 'MEDLINE::10864046', 'MEDLINE::10652310', 'MEDLINE::15504404', 'MEDLINE::11071271', 'MEDLINE::11855821', 'MEDLINE::17302392', 'MEDLINE::11291045', 'MEDLINE::10188990', 'MEDLINE::12897815', 'MEDLINE::2412886', 'MEDLINE::2434482', 'MEDLINE::2579098', 'MEDLINE::2982139', 'MEDLINE::2721459', 'MEDLINE::3139602', 'MEDLINE::3102955', 'MEDLI…
NANOS3	172	6.37e-06	783	['MEDLINE::10817546', 'MEDLINE::16022682', 'MEDLINE::15626780', 'MEDLINE::15780069', 'MEDLINE::16204776', 'MEDLINE::16771686', 'MEDLINE::11208485', 'MEDLINE::11283504', 'MEDLINE::14967938', 'MEDLINE::10462035', 'MEDLINE::15228081', 'MEDLINE::23671620', 'MEDLINE::23936500', 'MEDLINE::23315541', 'MEDLINE::23379699', 'MEDLINE::23583017', 'MEDLINE::22951962', 'MEDLINE::25380860', 'MEDLINE::25879409',…
EFTUD1	19	6.37e-06	784	['MEDLINE::25015090', 'MEDLINE::25736056', 'MEDLINE::26394865', 'MEDLINE::11713675', 'MEDLINE::21308736', 'MEDLINE::21536732', 'MEDLINE::24135937', 'MEDLINE::26395784', 'MEDLINE::18042154', 'MEDLINE::11779510', 'MEDLINE::25991726', 'MEDLINE::1430234', 'MEDLINE::21803848', 'MEDLINE::17353896', 'MEDLINE::15653447', 'MEDLINE::24406167', 'MEDLINE::23497279', 'MEDLINE::7230726', 'MEDLINE::20966410']
UTP15	4	6.36e-06	785	['MEDLINE::25014687', 'MEDLINE::21949834', 'MEDLINE::24754225', 'MEDLINE::24219289']
TARBP2	623	6.36e-06	786	['MEDLINE::12772270', 'MEDLINE::10574199', 'MEDLINE::15614353', 'MEDLINE::11096080', 'MEDLINE::11817031', 'MEDLINE::16158986', 'MEDLINE::16203180', 'MEDLINE::15973649', 'MEDLINE::16809012', 'MEDLINE::17313152', 'MEDLINE::16830724', 'MEDLINE::15378896', 'MEDLINE::10216976', 'MEDLINE::23441059', 'MEDLINE::23697173', 'MEDLINE::23625629', 'MEDLINE::24054688', 'MEDLINE::23436573', 'MEDLINE::23776147',…
SEPSECS	327	6.36e-06	787	['MEDLINE::12198675', 'MEDLINE::15225434', 'MEDLINE::11041351', 'MEDLINE::10801881', 'MEDLINE::15703563', 'MEDLINE::15621574', 'MEDLINE::15322172', 'MEDLINE::1622399', 'MEDLINE::16922090', 'MEDLINE::22973822', 'MEDLINE::23157132', 'MEDLINE::23295051', 'MEDLINE::24251578', 'MEDLINE::23962873', 'MEDLINE::24070768', 'MEDLINE::24203697', 'MEDLINE::24651126', 'MEDLINE::25943272', 'MEDLINE::26061326', …
RBM12	3	6.35e-06	788	['MEDLINE::11435693', 'MEDLINE::18831769', 'MEDLINE::17889501']
OASL	55	6.35e-06	789	['MEDLINE::23405029', 'MEDLINE::23306614', 'MEDLINE::25557928', 'MEDLINE::25821920', 'MEDLINE::26178980', 'MEDLINE::14557666', 'MEDLINE::22662160', 'MEDLINE::21835140', 'MEDLINE::21943158', 'MEDLINE::19904482', 'MEDLINE::18931074', 'MEDLINE::17537851', 'MEDLINE::12222967', 'MEDLINE::12799444', 'MEDLINE::15860229', 'MEDLINE::15882268', 'MEDLINE::19883335', 'MEDLINE::17408844', 'MEDLINE::24680656',…
LRPPRC	180	6.34e-06	790	['MEDLINE::12071956', 'MEDLINE::11827465', 'MEDLINE::17101849', 'MEDLINE::17030178', 'MEDLINE::15538938', 'MEDLINE::23894061', 'MEDLINE::23813018', 'MEDLINE::24430182', 'MEDLINE::23935861', 'MEDLINE::24192293', 'MEDLINE::24722279', 'MEDLINE::24390809', 'MEDLINE::24802752', 'MEDLINE::25631043', 'MEDLINE::25835550', 'MEDLINE::25747354', 'MEDLINE::26646027', 'MEDLINE::21262964', 'MEDLINE::22326293',…
DCPS	199	6.33e-06	791	['MEDLINE::10592109', 'MEDLINE::15920482', 'MEDLINE::15901504', 'MEDLINE::16001405', 'MEDLINE::1653209', 'MEDLINE::11404321', 'MEDLINE::11408575', 'MEDLINE::16431118', 'MEDLINE::16580990', 'MEDLINE::15142792', 'MEDLINE::15067023', 'MEDLINE::10490648', 'MEDLINE::23659632', 'MEDLINE::23966152', 'MEDLINE::23736298', 'MEDLINE::24824995', 'MEDLINE::25959423', 'MEDLINE::25960616', 'MEDLINE::22316555', …
PRPF6	111	6.31e-06	792	['MEDLINE::12077342', 'MEDLINE::12039962', 'MEDLINE::16347815', 'MEDLINE::17357142', 'MEDLINE::17412961', 'MEDLINE::11513733', 'MEDLINE::12210391', 'MEDLINE::10318868', 'MEDLINE::23877244', 'MEDLINE::23524600', 'MEDLINE::24411077', 'MEDLINE::24615518', 'MEDLINE::24788092', 'MEDLINE::2547778', 'MEDLINE::25560467', 'MEDLINE::26116776', 'MEDLINE::21062897', 'MEDLINE::22207630', 'MEDLINE::21958963', …
CRNKL1	15	6.3e-06	793	['MEDLINE::19016306', 'MEDLINE::20607330', 'MEDLINE::23774526', 'MEDLINE::21384535', 'MEDLINE::25772108', 'MEDLINE::24993815', 'MEDLINE::25093179', 'MEDLINE::23909616', 'MEDLINE::11105756', 'MEDLINE::11292719', 'MEDLINE::7310646', 'MEDLINE::11102353', 'MEDLINE::12084575', 'MEDLINE::24995823', 'MEDLINE::22546024']
EXOSC5	32	6.3e-06	794	['MEDLINE::16277855', 'MEDLINE::16534571', 'MEDLINE::20174918', 'MEDLINE::15663798', 'MEDLINE::15958636', 'MEDLINE::16129049', 'MEDLINE::12359762', 'MEDLINE::19861556', 'MEDLINE::19460752', 'MEDLINE::20660080', 'MEDLINE::18954433', 'MEDLINE::17711853', 'MEDLINE::23392705', 'MEDLINE::23257421', 'MEDLINE::16815301', 'MEDLINE::12173772', 'MEDLINE::11812149', 'MEDLINE::17185417', 'MEDLINE::1321273', …
ZFR2	3	6.29e-06	795	['MEDLINE::23610052', 'MEDLINE::24939957', 'MEDLINE::24094746']
BAZ2B	8	6.29e-06	796	['MEDLINE::23804246', 'MEDLINE::25266743', 'MEDLINE::10662543', 'MEDLINE::23711371', 'MEDLINE::25719566', 'MEDLINE::25533489', 'MEDLINE::24304323', 'MEDLINE::21738491']
EIF2AK4	425	6.29e-06	797	['MEDLINE::12050165', 'MEDLINE::15937339', 'MEDLINE::16246168', 'MEDLINE::17023580', 'MEDLINE::11080185', 'MEDLINE::11381086', 'MEDLINE::16601681', 'MEDLINE::16849329', 'MEDLINE::16631606', 'MEDLINE::15010461', 'MEDLINE::15213227', 'MEDLINE::15126500', 'MEDLINE::23741617', 'MEDLINE::23700291', 'MEDLINE::23259068', 'MEDLINE::22652449', 'MEDLINE::23045272', 'MEDLINE::24162724', 'MEDLINE::24732012',…
PURB	109	6.29e-06	798	['MEDLINE::10903433', 'MEDLINE::16113341', 'MEDLINE::11388459', 'MEDLINE::12933792', 'MEDLINE::3116169', 'MEDLINE::3112521', 'MEDLINE::3125411', 'MEDLINE::1369494', 'MEDLINE::22506772', 'MEDLINE::22327496', 'MEDLINE::18712276', 'MEDLINE::17827288', 'MEDLINE::6337991', 'MEDLINE::6402486', 'MEDLINE::6247326', 'MEDLINE::6355064', 'MEDLINE::3911025', 'MEDLINE::4580563', 'MEDLINE::10608902', 'MEDLINE:…
DDX28	5	6.27e-06	799	['MEDLINE::12663657', 'MEDLINE::11350955', 'MEDLINE::25701821', 'MEDLINE::15350529', 'MEDLINE::22363440']
SNRNP40	9	6.26e-06	800	['MEDLINE::2516951', 'MEDLINE::3401239', 'MEDLINE::9774689', 'MEDLINE::3579911', 'MEDLINE::3920056', 'MEDLINE::2392489', 'MEDLINE::24503441', 'MEDLINE::18245840', 'MEDLINE::3081995']
AIMP2	1000	6.24e-06	801	['MEDLINE::12810719', 'MEDLINE::12663671', 'MEDLINE::12361396', 'MEDLINE::12364332', 'MEDLINE::12761883', 'MEDLINE::12370831', 'MEDLINE::12509937', 'MEDLINE::12514295', 'MEDLINE::12324467', 'MEDLINE::10849670', 'MEDLINE::15132853', 'MEDLINE::10751326', 'MEDLINE::10871852', 'MEDLINE::15923178', 'MEDLINE::15998288', 'MEDLINE::12791604', 'MEDLINE::15273249', 'MEDLINE::1529524', 'MEDLINE::15826721', …
CTU2	47	6.24e-06	802	['MEDLINE::12468742', 'MEDLINE::16096268', 'MEDLINE::15953615', 'MEDLINE::16593766', 'MEDLINE::16923727', 'MEDLINE::23874237', 'MEDLINE::24774365', 'MEDLINE::25476505', 'MEDLINE::22437829', 'MEDLINE::8295007', 'MEDLINE::11430427', 'MEDLINE::24199481', 'MEDLINE::23097742', 'MEDLINE::25747122', 'MEDLINE::16096267', 'MEDLINE::23966873', 'MEDLINE::26192456', 'MEDLINE::25135661', 'MEDLINE::21103054', …
APOBEC3H	68	6.22e-06	803	['MEDLINE::11313136', 'MEDLINE::23755966', 'MEDLINE::24189052', 'MEDLINE::22977230', 'MEDLINE::2550063', 'MEDLINE::22457529', 'MEDLINE::22023594', 'MEDLINE::19828612', 'MEDLINE::19726537', 'MEDLINE::18779051', 'MEDLINE::18827027', 'MEDLINE::18841973', 'MEDLINE::3504931', 'MEDLINE::11011149', 'MEDLINE::18299330', 'MEDLINE::25173082', 'MEDLINE::26081755', 'MEDLINE::25614027', 'MEDLINE::25721876', '…
CSDC2	3	6.2e-06	804	['MEDLINE::18227514', 'MEDLINE::26447881', 'MEDLINE::19780023']
HEXIM2	12	6.19e-06	805	['MEDLINE::16152622', 'MEDLINE::19883659', 'MEDLINE::17395637', 'MEDLINE::17576689', 'MEDLINE::15713661', 'MEDLINE::15965233', 'MEDLINE::21853533', 'MEDLINE::15994294', 'MEDLINE::17709395', 'MEDLINE::15992410', 'MEDLINE::15713662', 'MEDLINE::24515107']
APOBEC3F	238	6.13e-06	806	['MEDLINE::16014920', 'MEDLINE::15466872', 'MEDLINE::15607975', 'MEDLINE::16201018', 'MEDLINE::16025511', 'MEDLINE::17038330', 'MEDLINE::16842218', 'MEDLINE::23555255', 'MEDLINE::24009706', 'MEDLINE::22787460', 'MEDLINE::22807680', 'MEDLINE::24189052', 'MEDLINE::24422669', 'MEDLINE::24131069', 'MEDLINE::24227842', 'MEDLINE::24722422', 'MEDLINE::24390320', 'MEDLINE::24810617', 'MEDLINE::24651717',…
PABPN1L	4	6.11e-06	807	['MEDLINE::15083517', 'MEDLINE::18483763', 'MEDLINE::15380618', 'MEDLINE::19819433']
CDC5L	270	6.11e-06	808	['MEDLINE::12072457', 'MEDLINE::10550056', 'MEDLINE::10827081', 'MEDLINE::10588710', 'MEDLINE::15920482', 'MEDLINE::15640837', 'MEDLINE::15640843', 'MEDLINE::11101529', 'MEDLINE::11564880', 'MEDLINE::15970700', 'MEDLINE::16763112', 'MEDLINE::17298883', 'MEDLINE::11313942', 'MEDLINE::11378390', 'MEDLINE::11544257', 'MEDLINE::11470411', 'MEDLINE::16482203', 'MEDLINE::16571676', 'MEDLINE::12352953',…
FTSJ1	420	6.1e-06	809	['MEDLINE::12897262', 'MEDLINE::12835922', 'MEDLINE::12423747', 'MEDLINE::12239714', 'MEDLINE::15660997', 'MEDLINE::15844012', 'MEDLINE::1644768', 'MEDLINE::16936026', 'MEDLINE::17333282', 'MEDLINE::17024474', 'MEDLINE::11163134', 'MEDLINE::11454202', 'MEDLINE::16618922', 'MEDLINE::16638632', 'MEDLINE::12180929', 'MEDLINE::12933789', 'MEDLINE::15216884', 'MEDLINE::10381386', 'MEDLINE::10476030', …
STRAP	48	6.09e-06	810	['MEDLINE::10646843', 'MEDLINE::17023415', 'MEDLINE::17108118', 'MEDLINE::23273257', 'MEDLINE::25331476', 'MEDLINE::17640370', 'MEDLINE::15975577', 'MEDLINE::19781628', 'MEDLINE::21148321', 'MEDLINE::17314099', 'MEDLINE::17895963', 'MEDLINE::18245854', 'MEDLINE::17178713', 'MEDLINE::22330725', 'MEDLINE::9856985', 'MEDLINE::15473682', 'MEDLINE::16434402', 'MEDLINE::26098872', 'MEDLINE::23042680', …
SECISBP2L	40	6.08e-06	811	['MEDLINE::23890755', 'MEDLINE::26162403', 'MEDLINE::21377044', 'MEDLINE::21566536', 'MEDLINE::19546436', 'MEDLINE::19744324', 'MEDLINE::20430292', 'MEDLINE::20722760', 'MEDLINE::17955703', 'MEDLINE::25262889', 'MEDLINE::23879812', 'MEDLINE::25417385', 'MEDLINE::25803959', 'MEDLINE::3708764', 'MEDLINE::17495970', 'MEDLINE::25340085', 'MEDLINE::23402811', 'MEDLINE::23793687', 'MEDLINE::24906931', …
BZW2	4	6.06e-06	812	['MEDLINE::21745818', 'MEDLINE::18535662', 'MEDLINE::25147208', 'MEDLINE::12461744']
ABCE1	173	6.06e-06	813	['MEDLINE::10867883', 'MEDLINE::15497989', 'MEDLINE::15814344', 'MEDLINE::11780123', 'MEDLINE::15837203', 'MEDLINE::16021340', 'MEDLINE::16939820', 'MEDLINE::17233757', 'MEDLINE::17064035', 'MEDLINE::11229027', 'MEDLINE::16284400', 'MEDLINE::14871991', 'MEDLINE::23696857', 'MEDLINE::23174902', 'MEDLINE::22751155', 'MEDLINE::23057606', 'MEDLINE::25096237', 'MEDLINE::25367701', 'MEDLINE::21673554',…
NCBP2	82	6.05e-06	814	['MEDLINE::15743819', 'MEDLINE::15485912', 'MEDLINE::11867224', 'MEDLINE::11545740', 'MEDLINE::23754852', 'MEDLINE::25164439', 'MEDLINE::19763577', 'MEDLINE::19029297', 'MEDLINE::19081850', 'MEDLINE::8069914', 'MEDLINE::8115541', 'MEDLINE::9111328', 'MEDLINE::10823828', 'MEDLINE::12374755', 'MEDLINE::16186820', 'MEDLINE::15040442', 'MEDLINE::15361857', 'MEDLINE::19668212', 'MEDLINE::21881408', 'M…
ERN1	1000	6.03e-06	815	['MEDLINE::12679723', 'MEDLINE::12446770', 'MEDLINE::10856300', 'MEDLINE::10650002', 'MEDLINE::10781071', 'MEDLINE::15780982', 'MEDLINE::15677503', 'MEDLINE::15572842', 'MEDLINE::11023840', 'MEDLINE::12006487', 'MEDLINE::11586903', 'MEDLINE::16107700', 'MEDLINE::15690081', 'MEDLINE::15990348', 'MEDLINE::16257961', 'MEDLINE::17092596', 'MEDLINE::16861911', 'MEDLINE::17283163', 'MEDLINE::11094976',…
LIN28B	171	6.02e-06	816	['MEDLINE::23798711', 'MEDLINE::23754433', 'MEDLINE::23420006', 'MEDLINE::23481595', 'MEDLINE::23482325', 'MEDLINE::22894909', 'MEDLINE::22822098', 'MEDLINE::23291449', 'MEDLINE::24232254', 'MEDLINE::23639551', 'MEDLINE::23901121', 'MEDLINE::24516585', 'MEDLINE::24847876', 'MEDLINE::24703842', 'MEDLINE::24732380', 'MEDLINE::24560445', 'MEDLINE::24780874', 'MEDLINE::25479749', 'MEDLINE::25201220',…
ELAC1	181	6.02e-06	817	['MEDLINE::10600025', 'MEDLINE::10508413', 'MEDLINE::15701599', 'MEDLINE::15892892', 'MEDLINE::11289126', 'MEDLINE::16598429', 'MEDLINE::15131178', 'MEDLINE::14749326', 'MEDLINE::15303284', 'MEDLINE::1498067', 'MEDLINE::23587311', 'MEDLINE::22962606', 'MEDLINE::24752271', 'MEDLINE::2503994', 'MEDLINE::26038196', 'MEDLINE::26527643', 'MEDLINE::3073526', 'MEDLINE::3625772', 'MEDLINE::12888494', 'ME…
PRPF31	114	6.01e-06	818	['MEDLINE::16521310', 'MEDLINE::17438597', 'MEDLINE::17412961', 'MEDLINE::10441600', 'MEDLINE::16799052', 'MEDLINE::16488200', 'MEDLINE::16636657', 'MEDLINE::23559859', 'MEDLINE::23950152', 'MEDLINE::22723017', 'MEDLINE::25111227', 'MEDLINE::26197217', 'MEDLINE::21378395', 'MEDLINE::19618371', 'MEDLINE::19578015', 'MEDLINE::20811066', 'MEDLINE::17350276', 'MEDLINE::8604353', 'MEDLINE::10871341', …
TRIT1	610	6e-06	819	['MEDLINE::12621642', 'MEDLINE::12552351', 'MEDLINE::12430050', 'MEDLINE::10928360', 'MEDLINE::15770486', 'MEDLINE::15796627', 'MEDLINE::15572278', 'MEDLINE::11069791', 'MEDLINE::12065337', 'MEDLINE::16080576', 'MEDLINE::16418545', 'MEDLINE::16865032', 'MEDLINE::16878226', 'MEDLINE::17062755', 'MEDLINE::16916888', 'MEDLINE::17173617', 'MEDLINE::16927567', 'MEDLINE::11479373', 'MEDLINE::11445491',…
DDX23	24	5.98e-06	820	['MEDLINE::23754852', 'MEDLINE::24497193', 'MEDLINE::26121981', 'MEDLINE::10801464', 'MEDLINE::18729217', 'MEDLINE::16540695', 'MEDLINE::24914973', 'MEDLINE::26246569', 'MEDLINE::15911574', 'MEDLINE::25303995', 'MEDLINE::1481572', 'MEDLINE::2010088', 'MEDLINE::7520570', 'MEDLINE::9396812', 'MEDLINE::8722763', 'MEDLINE::11720284', 'MEDLINE::25897024', 'MEDLINE::7695838', 'MEDLINE::9409622', 'MEDLI…
MKRN3	95	5.97e-06	821	['MEDLINE::15965783', 'MEDLINE::10196367', 'MEDLINE::23738509', 'MEDLINE::23894493', 'MEDLINE::24622591', 'MEDLINE::25116033', 'MEDLINE::25300248', 'MEDLINE::26331766', 'MEDLINE::26173472', 'MEDLINE::18925931', 'MEDLINE::19066619', 'MEDLINE::8669440', 'MEDLINE::8242060', 'MEDLINE::10740202', 'MEDLINE::11258349', 'MEDLINE::11779183', 'MEDLINE::10395905', 'MEDLINE::20005943', 'MEDLINE::1682493', 'M…
EXO1	688	5.94e-06	822	['MEDLINE::12538867', 'MEDLINE::12704184', 'MEDLINE::10498743', 'MEDLINE::10677682', 'MEDLINE::15111718', 'MEDLINE::10782989', 'MEDLINE::10628970', 'MEDLINE::15707945', 'MEDLINE::15454530', 'MEDLINE::15657144', 'MEDLINE::15882988', 'MEDLINE::15474417', 'MEDLINE::11095674', 'MEDLINE::11805044', 'MEDLINE::11901110', 'MEDLINE::16326079', 'MEDLINE::17483090', 'MEDLINE::16963561', 'MEDLINE::17426132',…
CWC15	482	5.93e-06	823	['MEDLINE::12414926', 'MEDLINE::12107140', 'MEDLINE::10640555', 'MEDLINE::10993939', 'MEDLINE::10859394', 'MEDLINE::12900034', 'MEDLINE::12904561', 'MEDLINE::16000763', 'MEDLINE::11811681', 'MEDLINE::11577160', 'MEDLINE::15893859', 'MEDLINE::16276865', 'MEDLINE::17021217', 'MEDLINE::11437661', 'MEDLINE::16468337', 'MEDLINE::16227242', 'MEDLINE::16763729', 'MEDLINE::12376761', 'MEDLINE::15297451',…
TNRC6B	25	5.93e-06	824	['MEDLINE::25793711', 'MEDLINE::19304925', 'MEDLINE::21131274', 'MEDLINE::23892540', 'MEDLINE::22219177', 'MEDLINE::22617800', 'MEDLINE::26236334', 'MEDLINE::19117981', 'MEDLINE::19898466', 'MEDLINE::25784816', 'MEDLINE::24618566', 'MEDLINE::24142921', 'MEDLINE::23762306', 'MEDLINE::19383768', 'MEDLINE::19398495', 'MEDLINE::24676133', 'MEDLINE::25228304', 'MEDLINE::23090477', 'MEDLINE::23496901',…
OBFC1	124	5.92e-06	825	['MEDLINE::12138203', 'MEDLINE::16767082', 'MEDLINE::23300477', 'MEDLINE::24835988', 'MEDLINE::24910198', 'MEDLINE::25299252', 'MEDLINE::24846723', 'MEDLINE::25329641', 'MEDLINE::14701754', 'MEDLINE::1318194', 'MEDLINE::21437267', 'MEDLINE::21743457', 'MEDLINE::19854131', 'MEDLINE::17715303', 'MEDLINE::17976647', 'MEDLINE::19171895', 'MEDLINE::20697207', 'MEDLINE::12556292', 'MEDLINE::12582130', …
RPL34	161	5.92e-06	826	['MEDLINE::12480694', 'MEDLINE::10612044', 'MEDLINE::10617598', 'MEDLINE::10537213', 'MEDLINE::16025162', 'MEDLINE::16950433', 'MEDLINE::16401079', 'MEDLINE::10049762', 'MEDLINE::23416573', 'MEDLINE::24173509', 'MEDLINE::2400592', 'MEDLINE::2415431', 'MEDLINE::26323242', 'MEDLINE::2645289', 'MEDLINE::3426607', 'MEDLINE::14593529', 'MEDLINE::12962325', 'MEDLINE::21527307', 'MEDLINE::21450716', 'ME…
CPSF1	147	5.91e-06	827	['MEDLINE::12574165', 'MEDLINE::11124543', 'MEDLINE::11124521', 'MEDLINE::10982878', 'MEDLINE::11790784', 'MEDLINE::11992410', 'MEDLINE::12177301', 'MEDLINE::10205180', 'MEDLINE::23151878', 'MEDLINE::23300856', 'MEDLINE::24116119', 'MEDLINE::24362020', 'MEDLINE::25301781', 'MEDLINE::25384976', 'MEDLINE::25995189', 'MEDLINE::25775132', 'MEDLINE::14693369', 'MEDLINE::22301135', 'MEDLINE::21593152',…
EFTUD2	46	5.89e-06	828	['MEDLINE::23568615', 'MEDLINE::24386193', 'MEDLINE::24361939', 'MEDLINE::25263594', 'MEDLINE::25878102', 'MEDLINE::22581936', 'MEDLINE::17317632', 'MEDLINE::16540695', 'MEDLINE::18702672', 'MEDLINE::23695276', 'MEDLINE::26118977', 'MEDLINE::25865758', 'MEDLINE::15911574', 'MEDLINE::16723661', 'MEDLINE::25387991', 'MEDLINE::25450007', 'MEDLINE::23857713', 'MEDLINE::24014766', 'MEDLINE::25735261',…
GPATCH8	3	5.89e-06	829	['MEDLINE::21594610', 'MEDLINE::10477733', 'MEDLINE::15498521']
EZH2	1000	5.88e-06	830	['MEDLINE::16007202', 'MEDLINE::16126384', 'MEDLINE::15882624', 'MEDLINE::16998811', 'MEDLINE::16734726', 'MEDLINE::16717091', 'MEDLINE::17134822', 'MEDLINE::11389032', 'MEDLINE::16618729', 'MEDLINE::15208672', 'MEDLINE::23409774', 'MEDLINE::23394612', 'MEDLINE::24005834', 'MEDLINE::23720055', 'MEDLINE::23680141', 'MEDLINE::23603558', 'MEDLINE::23469177', 'MEDLINE::23255093', 'MEDLINE::23298878',…
PRPF4	60	5.87e-06	831	['MEDLINE::12077342', 'MEDLINE::11971898', 'MEDLINE::17326723', 'MEDLINE::10713041', 'MEDLINE::24003220', 'MEDLINE::2528687', 'MEDLINE::17513757', 'MEDLINE::8202378', 'MEDLINE::9042946', 'MEDLINE::9521884', 'MEDLINE::9421507', 'MEDLINE::10545451', 'MEDLINE::11823439', 'MEDLINE::11418604', 'MEDLINE::2145195', 'MEDLINE::18702672', 'MEDLINE::2034223', 'MEDLINE::20514443', 'MEDLINE::24419317', 'MEDLI…
CLASRP	2	5.87e-06	832	['MEDLINE::19289791', 'MEDLINE::12475219']
PRPF3	347	5.84e-06	833	['MEDLINE::12763537', 'MEDLINE::12658705', 'MEDLINE::10985559', 'MEDLINE::10701964', 'MEDLINE::15944448', 'MEDLINE::12888195', 'MEDLINE::15833290', 'MEDLINE::11971898', 'MEDLINE::11403457', 'MEDLINE::10713041', 'MEDLINE::16298506', 'MEDLINE::16799052', 'MEDLINE::1662178', 'MEDLINE::16640283', 'MEDLINE::16884298', 'MEDLINE::16640284', 'MEDLINE::15495409', 'MEDLINE::15386514', 'MEDLINE::14979521', …
RRP1	50	5.83e-06	834	['MEDLINE::12209604', 'MEDLINE::1653418', 'MEDLINE::23828040', 'MEDLINE::26321039', 'MEDLINE::21542866', 'MEDLINE::2179050', 'MEDLINE::18397255', 'MEDLINE::7798276', 'MEDLINE::7837142', 'MEDLINE::8643678', 'MEDLINE::9192856', 'MEDLINE::15606508', 'MEDLINE::15100437', 'MEDLINE::10341208', 'MEDLINE::16706208', 'MEDLINE::21536856', 'MEDLINE::18457570', 'MEDLINE::1722334', 'MEDLINE::1719477', 'MEDLIN…
ZCCHC5	2	5.8e-06	835	['MEDLINE::25888968', 'MEDLINE::8844274']
MRPL52	1	5.8e-06	836	['MEDLINE::23185754']
RNASET2	88	5.8e-06	837	['MEDLINE::12458736', 'MEDLINE::11578810', 'MEDLINE::240766', 'MEDLINE::24457966', 'MEDLINE::24372060', 'MEDLINE::24842157', 'MEDLINE::25797262', 'MEDLINE::26293343', 'MEDLINE::21199949', 'MEDLINE::7765339', 'MEDLINE::7510390', 'MEDLINE::6260495', 'MEDLINE::6269', 'MEDLINE::6163465', 'MEDLINE::377231', 'MEDLINE::4604305', 'MEDLINE::10532311', 'MEDLINE::15809705', 'MEDLINE::11582795', 'MEDLINE::17…
NCBP1	117	5.79e-06	838	['MEDLINE::10744754', 'MEDLINE::10973943', 'MEDLINE::16317009', 'MEDLINE::11545740', 'MEDLINE::16709241', 'MEDLINE::15466233', 'MEDLINE::22989713', 'MEDLINE::21070928', 'MEDLINE::21479829', 'MEDLINE::22493286', 'MEDLINE::22959269', 'MEDLINE::21830440', 'MEDLINE::19648179', 'MEDLINE::18577914', 'MEDLINE::18343217', 'MEDLINE::19081850', 'MEDLINE::20801768', 'MEDLINE::17942097', 'MEDLINE::8069914', …
SNRPB2	32	5.78e-06	839	['MEDLINE::23042129', 'MEDLINE::25694028', 'MEDLINE::21245291', 'MEDLINE::21217699', 'MEDLINE::18451980', 'MEDLINE::19079572', 'MEDLINE::18597759', 'MEDLINE::9755201', 'MEDLINE::9736618', 'MEDLINE::10594033', 'MEDLINE::16547172', 'MEDLINE::15141166', 'MEDLINE::18519667', 'MEDLINE::23209435', 'MEDLINE::21726816', 'MEDLINE::15988010', 'MEDLINE::25273097', 'MEDLINE::26117173', 'MEDLINE::26468879', '…
BAZ2A	41	5.77e-06	840	['MEDLINE::23796711', 'MEDLINE::24769445', 'MEDLINE::25216700', 'MEDLINE::25181338', 'MEDLINE::25916849', 'MEDLINE::26156556', 'MEDLINE::19578370', 'MEDLINE::18600236', 'MEDLINE::20168299', 'MEDLINE::10662543', 'MEDLINE::12198165', 'MEDLINE::16643428', 'MEDLINE::16678107', 'MEDLINE::22405650', 'MEDLINE::25493074', 'MEDLINE::25719566', 'MEDLINE::23580549', 'MEDLINE::26225859', 'MEDLINE::22464439',…
AGO1	110	5.76e-06	841	['MEDLINE::12526743', 'MEDLINE::17053086', 'MEDLINE::11526087', 'MEDLINE::15158441', 'MEDLINE::15026267', 'MEDLINE::12906857', 'MEDLINE::23422216', 'MEDLINE::23097047', 'MEDLINE::22811545', 'MEDLINE::24804809', 'MEDLINE::25634056', 'MEDLINE::26732614', 'MEDLINE::20924207', 'MEDLINE::22363633', 'MEDLINE::19767416', 'MEDLINE::20019190', 'MEDLINE::19408853', 'MEDLINE::19066594', 'MEDLINE::18635957',…
CPSF7	4	5.76e-06	842	['MEDLINE::23939832', 'MEDLINE::15955310', 'MEDLINE::22898046', 'MEDLINE::20695905']
LSM3	12	5.76e-06	843	['MEDLINE::22615807', 'MEDLINE::19652396', 'MEDLINE::25288739', 'MEDLINE::24139796', 'MEDLINE::24240276', 'MEDLINE::23221597', 'MEDLINE::24247251', 'MEDLINE::20592024', 'MEDLINE::18329667', 'MEDLINE::20407759', 'MEDLINE::17054779', 'MEDLINE::24308698']
TLR7	1000	5.76e-06	844	['MEDLINE::15769273', 'MEDLINE::15804288', 'MEDLINE::15851485', 'MEDLINE::15593126', 'MEDLINE::15827165', 'MEDLINE::15778362', 'MEDLINE::16105838', 'MEDLINE::16368889', 'MEDLINE::17040905', 'MEDLINE::17166737', 'MEDLINE::17308125', 'MEDLINE::17114492', 'MEDLINE::17254393', 'MEDLINE::17067960', 'MEDLINE::16973389', 'MEDLINE::16493046', 'MEDLINE::16439962', 'MEDLINE::16887967', 'MEDLINE::16706797',…
UTP11L	3	5.74e-06	845	['MEDLINE::23267699', 'MEDLINE::12559088', 'MEDLINE::11860508']
PWP2	23	5.72e-06	846	['MEDLINE::18586827', 'MEDLINE::8661145', 'MEDLINE::8893822', 'MEDLINE::23408911', 'MEDLINE::24466140', 'MEDLINE::21954116', 'MEDLINE::9927485', 'MEDLINE::12068309', 'MEDLINE::10049735', 'MEDLINE::23318442', 'MEDLINE::23382868', 'MEDLINE::23103828', 'MEDLINE::9196060', 'MEDLINE::15231838', 'MEDLINE::9205129', 'MEDLINE::24754225', 'MEDLINE::26129644', 'MEDLINE::19929880', 'MEDLINE::21080956', 'MED…
TSEN34	10	5.72e-06	847	['MEDLINE::11080584', 'MEDLINE::23562994', 'MEDLINE::9200603', 'MEDLINE::16710424', 'MEDLINE::17166513', 'MEDLINE::25106929', 'MEDLINE::15109492', 'MEDLINE::20956791', 'MEDLINE::20952379', 'MEDLINE::20803644']
IPO11	17	5.68e-06	848	['MEDLINE::15621524', 'MEDLINE::15545318', 'MEDLINE::23216389', 'MEDLINE::7749198', 'MEDLINE::25378586', 'MEDLINE::21965294', 'MEDLINE::26079129', 'MEDLINE::8856667', 'MEDLINE::9864368', 'MEDLINE::11809816', 'MEDLINE::16467144', 'MEDLINE::11032817', 'MEDLINE::19256485', 'MEDLINE::19819847', 'MEDLINE::26173551', 'MEDLINE::20435918', 'MEDLINE::9215892']
SNRPA1	17	5.67e-06	849	['MEDLINE::23550615', 'MEDLINE::24841476', 'MEDLINE::21245291', 'MEDLINE::21558325', 'MEDLINE::23166322', 'MEDLINE::23178482', 'MEDLINE::21455835', 'MEDLINE::25897024', 'MEDLINE::2900971', 'MEDLINE::22188810', 'MEDLINE::19834536', 'MEDLINE::18775984', 'MEDLINE::23861025', 'MEDLINE::16038265', 'MEDLINE::12421752', 'MEDLINE::8458336', 'MEDLINE::9799242']
MSL3	44	5.67e-06	850	['MEDLINE::10619853', 'MEDLINE::10481915', 'MEDLINE::11036083', 'MEDLINE::10395802', 'MEDLINE::22659425', 'MEDLINE::24676856', 'MEDLINE::25694028', 'MEDLINE::25966075', 'MEDLINE::21217699', 'MEDLINE::17845869', 'MEDLINE::9736618', 'MEDLINE::15964847', 'MEDLINE::15141166', 'MEDLINE::25783699', 'MEDLINE::15988010', 'MEDLINE::11102379', 'MEDLINE::10388268', 'MEDLINE::26468879', 'MEDLINE::21810996', …
C11orf68	3	5.67e-06	851	['MEDLINE::25062915', 'MEDLINE::26427334', 'MEDLINE::16511166']
ZFC3H1	3	5.65e-06	852	['MEDLINE::25268596', 'MEDLINE::26360022', 'MEDLINE::17390049']
RBM28	8	5.64e-06	853	['MEDLINE::24663438', 'MEDLINE::18439547', 'MEDLINE::25939713', 'MEDLINE::26443248', 'MEDLINE::20937268', 'MEDLINE::17081119', 'MEDLINE::20231366', 'MEDLINE::22693380']
PPWD1	4	5.63e-06	854	['MEDLINE::21681495', 'MEDLINE::24479813', 'MEDLINE::18397323', 'MEDLINE::25098566']
MRPL21	4	5.63e-06	855	['MEDLINE::18973137', 'MEDLINE::23220227', 'MEDLINE::26406417', 'MEDLINE::19034969']
EIF4H	44	5.62e-06	856	['MEDLINE::16425409', 'MEDLINE::26551299', 'MEDLINE::14576346', 'MEDLINE::22457067', 'MEDLINE::20427534', 'MEDLINE::16014927', 'MEDLINE::15078951', 'MEDLINE::24786770', 'MEDLINE::25269742', 'MEDLINE::23077305', 'MEDLINE::21427765', 'MEDLINE::25965334', 'MEDLINE::11003705', 'MEDLINE::22234171', 'MEDLINE::18367715', 'MEDLINE::20456299', 'MEDLINE::11581395', 'MEDLINE::10212190', 'MEDLINE::15041719',…
DICER1	454	5.61e-06	857	['MEDLINE::15844877', 'MEDLINE::17113034', 'MEDLINE::17121874', 'MEDLINE::17259983', 'MEDLINE::15371329', 'MEDLINE::15219942', 'MEDLINE::23709276', 'MEDLINE::23625733', 'MEDLINE::23370771', 'MEDLINE::23418872', 'MEDLINE::23193086', 'MEDLINE::23422216', 'MEDLINE::23763383', 'MEDLINE::24036151', 'MEDLINE::22936014', 'MEDLINE::22717647', 'MEDLINE::24676357', 'MEDLINE::23937246', 'MEDLINE::24211571',…
PARP1	1000	5.6e-06	858	['MEDLINE::12853070', 'MEDLINE::12634384', 'MEDLINE::12637553', 'MEDLINE::12445868', 'MEDLINE::12628304', 'MEDLINE::12606624', 'MEDLINE::12036322', 'MEDLINE::12369743', 'MEDLINE::10809783', 'MEDLINE::10858306', 'MEDLINE::10958667', 'MEDLINE::11039724', 'MEDLINE::11026494', 'MEDLINE::10570184', 'MEDLINE::10601269', 'MEDLINE::15699164', 'MEDLINE::15562437', 'MEDLINE::15489954', 'MEDLINE::15689952',…
TDRD6	14	5.6e-06	859	['MEDLINE::10548740', 'MEDLINE::19345099', 'MEDLINE::20479125', 'MEDLINE::19948975', 'MEDLINE::20080973', 'MEDLINE::17141210', 'MEDLINE::12124339', 'MEDLINE::19918066', 'MEDLINE::23721730', 'MEDLINE::25114042', 'MEDLINE::23938467', 'MEDLINE::17215373', 'MEDLINE::21670278', 'MEDLINE::19926723']
DZIP1L	2	5.6e-06	860	['MEDLINE::19852954', 'MEDLINE::17089004']
PDCD4	474	5.59e-06	861	['MEDLINE::12524209', 'MEDLINE::12082539', 'MEDLINE::15661843', 'MEDLINE::16024603', 'MEDLINE::17255358', 'MEDLINE::17053147', 'MEDLINE::16969489', 'MEDLINE::11494140', 'MEDLINE::12894233', 'MEDLINE::23411228', 'MEDLINE::23544605', 'MEDLINE::23606399', 'MEDLINE::23620665', 'MEDLINE::23533633', 'MEDLINE::23564788', 'MEDLINE::23281820', 'MEDLINE::23486359', 'MEDLINE::22766763', 'MEDLINE::24391209',…
POLR2J2	3	5.57e-06	862	['MEDLINE::11747469', 'MEDLINE::15586814', 'MEDLINE::15947549']
RBMX2	4	5.56e-06	863	['MEDLINE::26416664', 'MEDLINE::11335950', 'MEDLINE::26162009', 'MEDLINE::18948206']
ZCCHC13	3	5.56e-06	864	['MEDLINE::15961456', 'MEDLINE::23940725', 'MEDLINE::12045143']
CPSF2	19	5.55e-06	865	['MEDLINE::11124543', 'MEDLINE::17008405', 'MEDLINE::25301781', 'MEDLINE::26431429', 'MEDLINE::26367194', 'MEDLINE::8654386', 'MEDLINE::18688255', 'MEDLINE::22252320', 'MEDLINE::24654752', 'MEDLINE::26081560', 'MEDLINE::26148673', 'MEDLINE::12602868', 'MEDLINE::25274738', 'MEDLINE::24145821', 'MEDLINE::22838834', 'MEDLINE::25799583', 'MEDLINE::19450530', 'MEDLINE::17669424', 'MEDLINE::26697379']
PRKDC	1000	5.54e-06	866	['MEDLINE::12750251', 'MEDLINE::12378618', 'MEDLINE::12530533', 'MEDLINE::12604618', 'MEDLINE::12672807', 'MEDLINE::12210059', 'MEDLINE::12388662', 'MEDLINE::10450890', 'MEDLINE::15177042', 'MEDLINE::10736067', 'MEDLINE::10826701', 'MEDLINE::10669162', 'MEDLINE::10545405', 'MEDLINE::15998665', 'MEDLINE::15680409', 'MEDLINE::15936993', 'MEDLINE::11160753', 'MEDLINE::11136976', 'MEDLINE::11966322',…
DDX10	21	5.52e-06	867	['MEDLINE::15721630', 'MEDLINE::23496902', 'MEDLINE::9166830', 'MEDLINE::9766650', 'MEDLINE::20941364', 'MEDLINE::20339440', 'MEDLINE::10502319', 'MEDLINE::10222653', 'MEDLINE::23522748', 'MEDLINE::26713367', 'MEDLINE::20233715', 'MEDLINE::8660968', 'MEDLINE::16467868', 'MEDLINE::26004809', 'MEDLINE::17116492', 'MEDLINE::10830185', 'MEDLINE::10397741', 'MEDLINE::15951287', 'MEDLINE::12461755', 'M…
SNRPD2	21	5.52e-06	868	['MEDLINE::21725979', 'MEDLINE::22496731', 'MEDLINE::18845299', 'MEDLINE::10601333', 'MEDLINE::17558406', 'MEDLINE::11275683', 'MEDLINE::11714716', 'MEDLINE::23966873', 'MEDLINE::9326639', 'MEDLINE::25605324', 'MEDLINE::21516107', 'MEDLINE::19545592', 'MEDLINE::19854135', 'MEDLINE::19620235', 'MEDLINE::9168338', 'MEDLINE::10444365', 'MEDLINE::16273107', 'MEDLINE::24586950', 'MEDLINE::25730013', '…
MRPL19	27	5.51e-06	869	['MEDLINE::24022301', 'MEDLINE::22377737', 'MEDLINE::21779557', 'MEDLINE::19302769', 'MEDLINE::19430294', 'MEDLINE::20122155', 'MEDLINE::15287981', 'MEDLINE::20862559', 'MEDLINE::25500077', 'MEDLINE::24859296', 'MEDLINE::21457949', 'MEDLINE::20846247', 'MEDLINE::25448322', 'MEDLINE::26124453', 'MEDLINE::24768852', 'MEDLINE::23954868', 'MEDLINE::19544972', 'MEDLINE::20813001', 'MEDLINE::21165691',…
CDC40	38	5.51e-06	870	['MEDLINE::10999606', 'MEDLINE::24634799', 'MEDLINE::1406691', 'MEDLINE::21386897', 'MEDLINE::7753021', 'MEDLINE::10628969', 'MEDLINE::15587985', 'MEDLINE::15133121', 'MEDLINE::19016306', 'MEDLINE::9524131', 'MEDLINE::3528754', 'MEDLINE::7568198', 'MEDLINE::9830021', 'MEDLINE::359409', 'MEDLINE::3916722', 'MEDLINE::25524563', 'MEDLINE::20419786', 'MEDLINE::8354468', 'MEDLINE::9769104', 'MEDLINE::…
EXOSC4	113	5.51e-06	871	['MEDLINE::12406034', 'MEDLINE::10851250', 'MEDLINE::10849589', 'MEDLINE::10652233', 'MEDLINE::15860437', 'MEDLINE::17200362', 'MEDLINE::11511919', 'MEDLINE::23000172', 'MEDLINE::21877956', 'MEDLINE::21949127', 'MEDLINE::19879841', 'MEDLINE::19233875', 'MEDLINE::18561518', 'MEDLINE::18680073', 'MEDLINE::19167843', 'MEDLINE::20596649', 'MEDLINE::20488184', 'MEDLINE::17903298', 'MEDLINE::17570749',…
UTP6	19	5.5e-06	872	['MEDLINE::23134972', 'MEDLINE::12087954', 'MEDLINE::18850118', 'MEDLINE::18725399', 'MEDLINE::23875536', 'MEDLINE::24466140', 'MEDLINE::17380155', 'MEDLINE::19515729', 'MEDLINE::21706955', 'MEDLINE::15231838', 'MEDLINE::24711647', 'MEDLINE::21984814', 'MEDLINE::22434888', 'MEDLINE::24627786', 'MEDLINE::19299467', 'MEDLINE::16138909', 'MEDLINE::11468690', 'MEDLINE::12696059', 'MEDLINE::23876478']
KAT8	1000	5.48e-06	873	['MEDLINE::12836755', 'MEDLINE::10619853', 'MEDLINE::10786633', 'MEDLINE::15766236', 'MEDLINE::12750515', 'MEDLINE::11706328', 'MEDLINE::1596797', 'MEDLINE::16024812', 'MEDLINE::16471581', 'MEDLINE::17090095', 'MEDLINE::11036083', 'MEDLINE::16956262', 'MEDLINE::23394073', 'MEDLINE::23638218', 'MEDLINE::23611694', 'MEDLINE::23673368', 'MEDLINE::24096061', 'MEDLINE::23687655', 'MEDLINE::23721152', …
HNRNPUL2	3	5.48e-06	874	['MEDLINE::22362092', 'MEDLINE::9507766', 'MEDLINE::24908565']
WRAP53	49	5.47e-06	875	['MEDLINE::23836507', 'MEDLINE::25070141', 'MEDLINE::21602826', 'MEDLINE::18978339', 'MEDLINE::19797907', 'MEDLINE::19285445', 'MEDLINE::21205863', 'MEDLINE::24149844', 'MEDLINE::22471498', 'MEDLINE::24626331', 'MEDLINE::24438040', 'MEDLINE::25134915', 'MEDLINE::24318571', 'MEDLINE::22892240', 'MEDLINE::26460974', 'MEDLINE::15517980', 'MEDLINE::23192612', 'MEDLINE::22160078', 'MEDLINE::19179534',…
PIWIL2	244	5.46e-06	876	['MEDLINE::15556627', 'MEDLINE::16453485', 'MEDLINE::16400987', 'MEDLINE::11119076', 'MEDLINE::16479129', 'MEDLINE::12906857', 'MEDLINE::23510966', 'MEDLINE::24067652', 'MEDLINE::23924633', 'MEDLINE::23417401', 'MEDLINE::22748119', 'MEDLINE::2325271', 'MEDLINE::23992744', 'MEDLINE::24930433', 'MEDLINE::24918463', 'MEDLINE::25040173', 'MEDLINE::25238487', 'MEDLINE::25384072', 'MEDLINE::26019794', …
NPM2	32	5.46e-06	877	['MEDLINE::12714744', 'MEDLINE::15501230', 'MEDLINE::16646973', 'MEDLINE::16751661', 'MEDLINE::26649967', 'MEDLINE::22508577', 'MEDLINE::19491193', 'MEDLINE::18324673', 'MEDLINE::12209603', 'MEDLINE::19646285', 'MEDLINE::18523155', 'MEDLINE::21415138', 'MEDLINE::16075464', 'MEDLINE::25009208', 'MEDLINE::22362753', 'MEDLINE::17044029', 'MEDLINE::23713434', 'MEDLINE::23465709', 'MEDLINE::19805576',…
CPEB1	274	5.46e-06	878	['MEDLINE::12821939', 'MEDLINE::12815066', 'MEDLINE::10525352', 'MEDLINE::10723089', 'MEDLINE::11927567', 'MEDLINE::16156734', 'MEDLINE::15944388', 'MEDLINE::16000383', 'MEDLINE::17015432', 'MEDLINE::11283000', 'MEDLINE::11433366', 'MEDLINE::23360795', 'MEDLINE::24101555', 'MEDLINE::23892092', 'MEDLINE::24398667', 'MEDLINE::25218607', 'MEDLINE::26398195', 'MEDLINE::26632330', 'MEDLINE::21536657',…
TRIM71	67	5.45e-06	879	['MEDLINE::12737800', 'MEDLINE::15610845', 'MEDLINE::16477647', 'MEDLINE::23512656', 'MEDLINE::22735451', 'MEDLINE::23892092', 'MEDLINE::24239284', 'MEDLINE::24516585', 'MEDLINE::18232104', 'MEDLINE::15722555', 'MEDLINE::16122423', 'MEDLINE::11641272', 'MEDLINE::19627983', 'MEDLINE::16806150', 'MEDLINE::18296482', 'MEDLINE::25167051', 'MEDLINE::22855835', 'MEDLINE::25669883', 'MEDLINE::11274060',…
DNMT1	1000	5.45e-06	880	['MEDLINE::12530095', 'MEDLINE::10449766', 'MEDLINE::10888886', 'MEDLINE::10947852', 'MEDLINE::11063128', 'MEDLINE::10920268', 'MEDLINE::15755728', 'MEDLINE::15634679', 'MEDLINE::15657147', 'MEDLINE::11870882', 'MEDLINE::15972851', 'MEDLINE::15996102', 'MEDLINE::16230360', 'MEDLINE::16053511', 'MEDLINE::16434257', 'MEDLINE::16500889', 'MEDLINE::17081533', 'MEDLINE::16930846', 'MEDLINE::17093909',…
EIF5A2	59	5.44e-06	881	['MEDLINE::24561231', 'MEDLINE::24250246', 'MEDLINE::24811246', 'MEDLINE::26037925', 'MEDLINE::25793713', 'MEDLINE::26465952', 'MEDLINE::21612665', 'MEDLINE::19998337', 'MEDLINE::17949776', 'MEDLINE::17876542', 'MEDLINE::15262146', 'MEDLINE::19280598', 'MEDLINE::25380840', 'MEDLINE::26581310', 'MEDLINE::26309359', 'MEDLINE::16735237', 'MEDLINE::17513484', 'MEDLINE::16728342', 'MEDLINE::14622290',…
AGO2	225	5.43e-06	882	['MEDLINE::16531407', 'MEDLINE::17085592', 'MEDLINE::23650616', 'MEDLINE::23035981', 'MEDLINE::24305048', 'MEDLINE::24263100', 'MEDLINE::24565517', 'MEDLINE::24935600', 'MEDLINE::24596094', 'MEDLINE::24983771', 'MEDLINE::25036361', 'MEDLINE::25436045', 'MEDLINE::25662750', 'MEDLINE::25908671', 'MEDLINE::25918241', 'MEDLINE::26284139', 'MEDLINE::25970378', 'MEDLINE::26545861', 'MEDLINE::26592935',…
NUFIP1	19	5.43e-06	883	['MEDLINE::12941608', 'MEDLINE::15107825', 'MEDLINE::17636026', 'MEDLINE::17502991', 'MEDLINE::26275778', 'MEDLINE::11162447', 'MEDLINE::26210662', 'MEDLINE::19264558', 'MEDLINE::21505449', 'MEDLINE::10556305', 'MEDLINE::10894927', 'MEDLINE::24147068', 'MEDLINE::24234454', 'MEDLINE::25170085', 'MEDLINE::19620283', 'MEDLINE::21261762', 'MEDLINE::25404746', 'MEDLINE::23300848', 'MEDLINE::18268104']
SCAF8	4	5.42e-06	884	['MEDLINE::18550522', 'MEDLINE::9528809', 'MEDLINE::26290712', 'MEDLINE::26305897']
RNASE10	7	5.41e-06	885	['MEDLINE::15556713', 'MEDLINE::22750516', 'MEDLINE::24719258', 'MEDLINE::21084446', 'MEDLINE::12920233', 'MEDLINE::10558899', 'MEDLINE::1639843']
CWC22	514	5.4e-06	886	['MEDLINE::15686095', 'MEDLINE::16022552', 'MEDLINE::15643154', 'MEDLINE::11164778', 'MEDLINE::11858204', 'MEDLINE::16361889', 'MEDLINE::16955606', 'MEDLINE::168996', 'MEDLINE::17245739', 'MEDLINE::16762512', 'MEDLINE::11359477', 'MEDLINE::11547218', 'MEDLINE::16460238', 'MEDLINE::16783744', 'MEDLINE::16807000', 'MEDLINE::16650006', 'MEDLINE::1289261', 'MEDLINE::14982364', 'MEDLINE::10489730', 'M…
GPKOW	73	5.39e-06	887	['MEDLINE::11707533', 'MEDLINE::16491121', 'MEDLINE::16317006', 'MEDLINE::16718632', 'MEDLINE::24786814', 'MEDLINE::3078237', 'MEDLINE::13679012', 'MEDLINE::21880142', 'MEDLINE::21950200', 'MEDLINE::19692220', 'MEDLINE::18215275', 'MEDLINE::17822715', 'MEDLINE::385040', 'MEDLINE::9373766', 'MEDLINE::9417931', 'MEDLINE::10946885', 'MEDLINE::10583410', 'MEDLINE::12177072', 'MEDLINE::22239501', 'MED…
DIS3L2	25	5.37e-06	888	['MEDLINE::23486540', 'MEDLINE::23776156', 'MEDLINE::25119025', 'MEDLINE::25018051', 'MEDLINE::24141620', 'MEDLINE::24265673', 'MEDLINE::23613427', 'MEDLINE::23606607', 'MEDLINE::26057668', 'MEDLINE::26114892', 'MEDLINE::25959823', 'MEDLINE::26027999', 'MEDLINE::25792599', 'MEDLINE::23594738', 'MEDLINE::25670083', 'MEDLINE::24656133', 'MEDLINE::26183531', 'MEDLINE::23503588', 'MEDLINE::22306653',…
DHX33	8	5.35e-06	889	['MEDLINE::23871209', 'MEDLINE::24037184', 'MEDLINE::25172487', 'MEDLINE::23890068', 'MEDLINE::25816776', 'MEDLINE::23401854', 'MEDLINE::26100019', 'MEDLINE::21930779']
PES1	1000	5.33e-06	890	['MEDLINE::12818737', 'MEDLINE::12487613', 'MEDLINE::10794247', 'MEDLINE::10551306', 'MEDLINE::15606253', 'MEDLINE::1550477', 'MEDLINE::1553447', 'MEDLINE::15617516', 'MEDLINE::11112138', 'MEDLINE::16273145', 'MEDLINE::16380899', 'MEDLINE::1633871', 'MEDLINE::17095926', 'MEDLINE::17317355', 'MEDLINE::16778281', 'MEDLINE::11345261', 'MEDLINE::11296624', 'MEDLINE::11287509', 'MEDLINE::11247055', 'M…
INTS5	16	5.33e-06	891	['MEDLINE::12027830', 'MEDLINE::16292801', 'MEDLINE::23929490', 'MEDLINE::19493003', 'MEDLINE::22815454', 'MEDLINE::12620253', 'MEDLINE::23122059', 'MEDLINE::25536767', 'MEDLINE::19605500', 'MEDLINE::20522624', 'MEDLINE::7478601', 'MEDLINE::9334290', 'MEDLINE::23065270', 'MEDLINE::3475186', 'MEDLINE::16158289', 'MEDLINE::26014208']
EIF4G1	999	5.32e-06	892	['MEDLINE::12768627', 'MEDLINE::12815957', 'MEDLINE::12509466', 'MEDLINE::12475969', 'MEDLINE::10507322', 'MEDLINE::10480362', 'MEDLINE::10848587', 'MEDLINE::15229102', 'MEDLINE::10908726', 'MEDLINE::10922367', 'MEDLINE::10802729', 'MEDLINE::10949040', 'MEDLINE::10666269', 'MEDLINE::10648601', 'MEDLINE::10827017', 'MEDLINE::10880459', 'MEDLINE::10811643', 'MEDLINE::10523622', 'MEDLINE::10611225',…
DDX49	1	5.3e-06	893	['MEDLINE::18088177']
MOV10L1	14	5.29e-06	894	['MEDLINE::12754203', 'MEDLINE::19684329', 'MEDLINE::25762440', 'MEDLINE::24817005', 'MEDLINE::25667429', 'MEDLINE::20534472', 'MEDLINE::20547853', 'MEDLINE::11854500', 'MEDLINE::23166510', 'MEDLINE::19036072', 'MEDLINE::15133065', 'MEDLINE::23554062', 'MEDLINE::25716322', 'MEDLINE::22223142']
PRPF4B	47	5.28e-06	895	['MEDLINE::12077342', 'MEDLINE::24003220', 'MEDLINE::2528687', 'MEDLINE::2528410', 'MEDLINE::1406691', 'MEDLINE::17513757', 'MEDLINE::8202378', 'MEDLINE::9042946', 'MEDLINE::10545451', 'MEDLINE::11418604', 'MEDLINE::16133344', 'MEDLINE::2145195', 'MEDLINE::2034223', 'MEDLINE::2528686', 'MEDLINE::21344106', 'MEDLINE::25602630', 'MEDLINE::8005438', 'MEDLINE::9745017', 'MEDLINE::9866870', 'MEDLINE::…
PDCD7	28	5.27e-06	896	['MEDLINE::11344156', 'MEDLINE::16559160', 'MEDLINE::2341183', 'MEDLINE::24416201', 'MEDLINE::25418352', 'MEDLINE::18363236', 'MEDLINE::9683481', 'MEDLINE::10486927', 'MEDLINE::1522065', 'MEDLINE::21193842', 'MEDLINE::17505986', 'MEDLINE::627874', 'MEDLINE::10037816', 'MEDLINE::4921684', 'MEDLINE::145937', 'MEDLINE::783114', 'MEDLINE::9300826', 'MEDLINE::15659686', 'MEDLINE::1103676', 'MEDLINE::3…
DND1	58	5.26e-06	897	['MEDLINE::10900264', 'MEDLINE::15141955', 'MEDLINE::23890083', 'MEDLINE::22923694', 'MEDLINE::26154321', 'MEDLINE::21115610', 'MEDLINE::22614019', 'MEDLINE::19389346', 'MEDLINE::18509452', 'MEDLINE::18944445', 'MEDLINE::20647385', 'MEDLINE::10458996', 'MEDLINE::17384171', 'MEDLINE::18069663', 'MEDLINE::23615278', 'MEDLINE::22730312', 'MEDLINE::21688205', 'MEDLINE::25332888', 'MEDLINE::25719935',…
URB1	6	5.24e-06	898	['MEDLINE::19472194', 'MEDLINE::15242642', 'MEDLINE::24342492', 'MEDLINE::14637006', 'MEDLINE::11852079', 'MEDLINE::11852078']
TOE1	14	5.23e-06	899	['MEDLINE::23695302', 'MEDLINE::25934507', 'MEDLINE::26056259', 'MEDLINE::23702154', 'MEDLINE::26410299', 'MEDLINE::19508870', 'MEDLINE::21988906', 'MEDLINE::20063102', 'MEDLINE::21126570', 'MEDLINE::12562764', 'MEDLINE::24223111', 'MEDLINE::19560230', 'MEDLINE::18672041', 'MEDLINE::23748785']
ENDOV	382	5.23e-06	900	['MEDLINE::12853604', 'MEDLINE::12418228', 'MEDLINE::12791149', 'MEDLINE::12730170', 'MEDLINE::10677682', 'MEDLINE::10780357', 'MEDLINE::10654262', 'MEDLINE::10628309', 'MEDLINE::10620131', 'MEDLINE::11202359', 'MEDLINE::17052492', 'MEDLINE::11676538', 'MEDLINE::16428385', 'MEDLINE::15351295', 'MEDLINE::10511816', 'MEDLINE::15221790', 'MEDLINE::23139746', 'MEDLINE::2446955', 'MEDLINE::25827885', …
FAM120B	10	5.22e-06	901	['MEDLINE::26063800', 'MEDLINE::22561395', 'MEDLINE::20068294', 'MEDLINE::10824115', 'MEDLINE::21742847', 'MEDLINE::16945141', 'MEDLINE::17595322', 'MEDLINE::15850778', 'MEDLINE::25643900', 'MEDLINE::21980299']
SNRPB	87	5.22e-06	902	['MEDLINE::11720283', 'MEDLINE::17225896', 'MEDLINE::16953571', 'MEDLINE::10227979', 'MEDLINE::24171447', 'MEDLINE::22930075', 'MEDLINE::23223682', 'MEDLINE::25504470', 'MEDLINE::25561403', 'MEDLINE::22831875', 'MEDLINE::19877708', 'MEDLINE::20449159', 'MEDLINE::883239', 'MEDLINE::12047371', 'MEDLINE::11960446', 'MEDLINE::18808115', 'MEDLINE::18553058', 'MEDLINE::22301566', 'MEDLINE::24720964', '…
CNOT1	120	5.22e-06	903	['MEDLINE::11404327', 'MEDLINE::23347743', 'MEDLINE::24427169', 'MEDLINE::23977167', 'MEDLINE::24697206', 'MEDLINE::25035296', 'MEDLINE::25657010', 'MEDLINE::25793711', 'MEDLINE::26050661', 'MEDLINE::26489469', 'MEDLINE::22959269', 'MEDLINE::21669201', 'MEDLINE::19276069', 'MEDLINE::20504953', 'MEDLINE::8569575', 'MEDLINE::9523199', 'MEDLINE::9457672', 'MEDLINE::9671455', 'MEDLINE::10661863', 'ME…
ZNHIT6	3	5.2e-06	904	['MEDLINE::23886427', 'MEDLINE::12747765', 'MEDLINE::19723343']
SMNDC1	22	5.19e-06	905	['MEDLINE::16484796', 'MEDLINE::25349107', 'MEDLINE::25690035', 'MEDLINE::21437317', 'MEDLINE::22363433', 'MEDLINE::21968669', 'MEDLINE::10863243', 'MEDLINE::15955813', 'MEDLINE::18211889', 'MEDLINE::11331295', 'MEDLINE::9817934', 'MEDLINE::25973848', 'MEDLINE::23651270', 'MEDLINE::20028739', 'MEDLINE::11331595', 'MEDLINE::24831101', 'MEDLINE::22101937', 'MEDLINE::17147558', 'MEDLINE::15532931', …
EEF2K	186	5.17e-06	906	['MEDLINE::15867377', 'MEDLINE::16405506', 'MEDLINE::16921268', 'MEDLINE::1689374', 'MEDLINE::1730643', 'MEDLINE::11500363', 'MEDLINE::15322237', 'MEDLINE::1323554', 'MEDLINE::23595756', 'MEDLINE::24303044', 'MEDLINE::24526220', 'MEDLINE::24853390', 'MEDLINE::24732796', 'MEDLINE::24726641', 'MEDLINE::25383520', 'MEDLINE::25886013', 'MEDLINE::25988177', 'MEDLINE::25962137', 'MEDLINE::2894032', 'ME…
NSUN7	6	5.17e-06	907	['MEDLINE::17442852', 'MEDLINE::23816522', 'MEDLINE::21118569', 'MEDLINE::26345859', 'MEDLINE::25702163', 'MEDLINE::26774474']
ZC3H11A	6	5.17e-06	908	['MEDLINE::24043816', 'MEDLINE::24223190', 'MEDLINE::19540372', 'MEDLINE::22685421', 'MEDLINE::25038754', 'MEDLINE::23613744']
TRMT2A	7	5.16e-06	909	['MEDLINE::16809728', 'MEDLINE::20615243', 'MEDLINE::20307320', 'MEDLINE::19519974', 'MEDLINE::18075473', 'MEDLINE::23045591', 'MEDLINE::18927301']
MRPS6	6	5.16e-06	910	['MEDLINE::18675571', 'MEDLINE::25052193', 'MEDLINE::25697262', 'MEDLINE::19198609', 'MEDLINE::17193926', 'MEDLINE::17531092']
ZC3H6	1	5.16e-06	911	['MEDLINE::23223018']
GFM2	34	5.15e-06	912	['MEDLINE::25503406', 'MEDLINE::26016410', 'MEDLINE::19703284', 'MEDLINE::18974048', 'MEDLINE::8335628', 'MEDLINE::11916257', 'MEDLINE::19595631', 'MEDLINE::19064305', 'MEDLINE::18753147', 'MEDLINE::17449618', 'MEDLINE::1297243', 'MEDLINE::22430290', 'MEDLINE::17310401', 'MEDLINE::24861678', 'MEDLINE::22700954', 'MEDLINE::22102696', 'MEDLINE::21624051', 'MEDLINE::9148780', 'MEDLINE::16428390', 'M…
EEF2	1000	5.15e-06	913	['MEDLINE::12410829', 'MEDLINE::15211596', 'MEDLINE::10961684', 'MEDLINE::11037133', 'MEDLINE::10757982', 'MEDLINE::10651630', 'MEDLINE::10835368', 'MEDLINE::15477390', 'MEDLINE::15954989', 'MEDLINE::11063593', 'MEDLINE::11849993', 'MEDLINE::1596361', 'MEDLINE::15894572', 'MEDLINE::16246167', 'MEDLINE::16405506', 'MEDLINE::167711', 'MEDLINE::16950777', 'MEDLINE::1730643', 'MEDLINE::17187762', 'ME…
ICT1	339	5.15e-06	914	['MEDLINE::12450933', 'MEDLINE::10788359', 'MEDLINE::10514570', 'MEDLINE::15661012', 'MEDLINE::11101582', 'MEDLINE::12009867', 'MEDLINE::1621961', 'MEDLINE::16075201', 'MEDLINE::16307969', 'MEDLINE::14671668', 'MEDLINE::12151092', 'MEDLINE::23470772', 'MEDLINE::22783687', 'MEDLINE::23407423', 'MEDLINE::22683209', 'MEDLINE::22981998', 'MEDLINE::23830050', 'MEDLINE::24314975', 'MEDLINE::25355308', …
NOC2L	1000	5.14e-06	915	['MEDLINE::12816278', 'MEDLINE::12509983', 'MEDLINE::11950309', 'MEDLINE::12396176', 'MEDLINE::10725171', 'MEDLINE::10506788', 'MEDLINE::15780227', 'MEDLINE::15649810', 'MEDLINE::11206198', 'MEDLINE::11835639', 'MEDLINE::11747152', 'MEDLINE::16047329', 'MEDLINE::16078366', 'MEDLINE::16366664', 'MEDLINE::16380974', 'MEDLINE::16454907', 'MEDLINE::16834350', 'MEDLINE::17068604', 'MEDLINE::16808867',…
LSM5	10	5.13e-06	916	['MEDLINE::11333229', 'MEDLINE::23935954', 'MEDLINE::22615807', 'MEDLINE::18433897', 'MEDLINE::25288739', 'MEDLINE::12507514', 'MEDLINE::23620288', 'MEDLINE::24393432', 'MEDLINE::18329667', 'MEDLINE::22001694']
RBM12B	2	5.11e-06	917	['MEDLINE::20926767', 'MEDLINE::22984568']
RPF1	14	5.1e-06	918	['MEDLINE::21875896', 'MEDLINE::21251101', 'MEDLINE::24804940', 'MEDLINE::15794764', 'MEDLINE::12561231', 'MEDLINE::11864606', 'MEDLINE::1979986', 'MEDLINE::16581791', 'MEDLINE::15480574', 'MEDLINE::24312670', 'MEDLINE::10490634', 'MEDLINE::10555342', 'MEDLINE::16866512', 'MEDLINE::24338459']
AFF4	46	5.09e-06	919	['MEDLINE::12203795', 'MEDLINE::10588740', 'MEDLINE::11679081', 'MEDLINE::24657163', 'MEDLINE::24727379', 'MEDLINE::12759932', 'MEDLINE::11418481', 'MEDLINE::20159561', 'MEDLINE::20188661', 'MEDLINE::21387093', 'MEDLINE::23471103', 'MEDLINE::22483617', 'MEDLINE::22528490', 'MEDLINE::22252557', 'MEDLINE::24843025', 'MEDLINE::21873227', 'MEDLINE::25730767', 'MEDLINE::23251033', 'MEDLINE::21896721',…
DAP3	67	5.08e-06	920	['MEDLINE::15908146', 'MEDLINE::11162496', 'MEDLINE::11891278', 'MEDLINE::17135360', 'MEDLINE::16760188', 'MEDLINE::25883535', 'MEDLINE::26356813', 'MEDLINE::19536094', 'MEDLINE::20079882', 'MEDLINE::18227431', 'MEDLINE::20381457', 'MEDLINE::9284927', 'MEDLINE::9889192', 'MEDLINE::16413536', 'MEDLINE::10199666', 'MEDLINE::14687027', 'MEDLINE::20145959', 'MEDLINE::16219456', 'MEDLINE::17883247', '…
MAK16	13	5.08e-06	921	['MEDLINE::16710831', 'MEDLINE::7739558', 'MEDLINE::8144453', 'MEDLINE::3551912', 'MEDLINE::387719', 'MEDLINE::6987655', 'MEDLINE::8552095', 'MEDLINE::10838225', 'MEDLINE::15621414', 'MEDLINE::3332963', 'MEDLINE::3045810', 'MEDLINE::6383953', 'MEDLINE::25246723']
EIF5A	467	5.07e-06	922	['MEDLINE::1281091', 'MEDLINE::12640443', 'MEDLINE::12620346', 'MEDLINE::12236588', 'MEDLINE::10535958', 'MEDLINE::10803608', 'MEDLINE::10611289', 'MEDLINE::10542236', 'MEDLINE::15630446', 'MEDLINE::11981864', 'MEDLINE::16157662', 'MEDLINE::17187778', 'MEDLINE::11332455', 'MEDLINE::11197320', 'MEDLINE::16533814', 'MEDLINE::16687069', 'MEDLINE::16850525', 'MEDLINE::15303967', 'MEDLINE::15466410', …
PRPF18	34	5.05e-06	923	['MEDLINE::10737784', 'MEDLINE::24486609', 'MEDLINE::24486611', 'MEDLINE::14718167', 'MEDLINE::1406691', 'MEDLINE::19855008', 'MEDLINE::8371983', 'MEDLINE::11823439', 'MEDLINE::12212850', 'MEDLINE::15743809', 'MEDLINE::19016306', 'MEDLINE::17504938', 'MEDLINE::23685439', 'MEDLINE::22213562', 'MEDLINE::9524131', 'MEDLINE::9153314', 'MEDLINE::8604335', 'MEDLINE::7568198', 'MEDLINE::8436300', 'MEDLI…
LIN28A	546	5.05e-06	924	['MEDLINE::11884032', 'MEDLINE::16139228', 'MEDLINE::23902579', 'MEDLINE::23863344', 'MEDLINE::23820736', 'MEDLINE::23754433', 'MEDLINE::23884650', 'MEDLINE::23420006', 'MEDLINE::23939427', 'MEDLINE::23207483', 'MEDLINE::23602898', 'MEDLINE::23481595', 'MEDLINE::23542310', 'MEDLINE::23482325', 'MEDLINE::23326552', 'MEDLINE::23417401', 'MEDLINE::22808086', 'MEDLINE::23221640', 'MEDLINE::22735451',…
CELF3	353	5.04e-06	925	['MEDLINE::12509505', 'MEDLINE::10792050', 'MEDLINE::10816357', 'MEDLINE::10556089', 'MEDLINE::15546354', 'MEDLINE::15643078', 'MEDLINE::11895477', 'MEDLINE::12174504', 'MEDLINE::15923339', 'MEDLINE::16131506', 'MEDLINE::16531464', 'MEDLINE::16098063', 'MEDLINE::17158583', 'MEDLINE::11266582', 'MEDLINE::11543424', 'MEDLINE::11541756', 'MEDLINE::16891553', 'MEDLINE::12890667', 'MEDLINE::10409511',…
EIF4A1	575	5.02e-06	926	['MEDLINE::12768627', 'MEDLINE::12509466', 'MEDLINE::12387853', 'MEDLINE::12451124', 'MEDLINE::12426392', 'MEDLINE::10462529', 'MEDLINE::10880459', 'MEDLINE::10523622', 'MEDLINE::10611225', 'MEDLINE::1559971', 'MEDLINE::15972466', 'MEDLINE::15661843', 'MEDLINE::11214173', 'MEDLINE::11940596', 'MEDLINE::12019437', 'MEDLINE::16337595', 'MEDLINE::16024603', 'MEDLINE::1719376', 'MEDLINE::17053147', '…
ZCCHC11	35	5.01e-06	927	['MEDLINE::25479749', 'MEDLINE::25119025', 'MEDLINE::21685920', 'MEDLINE::21378162', 'MEDLINE::19713958', 'MEDLINE::19703396', 'MEDLINE::24141620', 'MEDLINE::22898984', 'MEDLINE::21813625', 'MEDLINE::21637296', 'MEDLINE::25760713', 'MEDLINE::24056962', 'MEDLINE::26114892', 'MEDLINE::23226537', 'MEDLINE::25959823', 'MEDLINE::20403364', 'MEDLINE::21051505', 'MEDLINE::25457611', 'MEDLINE::25712096',…
CCNT1	365	5e-06	928	['MEDLINE::12727882', 'MEDLINE::10964778', 'MEDLINE::12401780', 'MEDLINE::12486002', 'MEDLINE::12052871', 'MEDLINE::15183343', 'MEDLINE::10903436', 'MEDLINE::10661406', 'MEDLINE::10607594', 'MEDLINE::12832472', 'MEDLINE::15743774', 'MEDLINE::11739686', 'MEDLINE::11874104', 'MEDLINE::11907272', 'MEDLINE::11704662', 'MEDLINE::15940264', 'MEDLINE::15913611', 'MEDLINE::16152622', 'MEDLINE::16280076',…
DAZ1	313	4.98e-06	929	['MEDLINE::12752250', 'MEDLINE::12149400', 'MEDLINE::12230821', 'MEDLINE::10959496', 'MEDLINE::10936047', 'MEDLINE::10819768', 'MEDLINE::10601091', 'MEDLINE::16021857', 'MEDLINE::15705297', 'MEDLINE::11869379', 'MEDLINE::16979959', 'MEDLINE::11401428', 'MEDLINE::11525089', 'MEDLINE::10407648', 'MEDLINE::15066457', 'MEDLINE::10335473', 'MEDLINE::11807882', 'MEDLINE::23512232', 'MEDLINE::22844483',…
RNASE9	9	4.97e-06	930	['MEDLINE::11207190', 'MEDLINE::24719258', 'MEDLINE::18992174', 'MEDLINE::20471445', 'MEDLINE::12920233', 'MEDLINE::17005942', 'MEDLINE::10993835', 'MEDLINE::24911292', 'MEDLINE::6093598']
REXO2	8	4.96e-06	931	['MEDLINE::19170882', 'MEDLINE::12358428', 'MEDLINE::16686947', 'MEDLINE::20138580', 'MEDLINE::15362935', 'MEDLINE::16780580', 'MEDLINE::10851236', 'MEDLINE::16682444']
DUS3L	1	4.96e-06	932	['MEDLINE::9398267']
TXNL4A	28	4.96e-06	933	['MEDLINE::10873650', 'MEDLINE::10610776', 'MEDLINE::7590228', 'MEDLINE::9528805', 'MEDLINE::10082519', 'MEDLINE::11054566', 'MEDLINE::11536333', 'MEDLINE::23649393', 'MEDLINE::25434003', 'MEDLINE::25865758', 'MEDLINE::9211966', 'MEDLINE::21947665', 'MEDLINE::17558560', 'MEDLINE::11124703', 'MEDLINE::15161931', 'MEDLINE::21142019', 'MEDLINE::21321390', 'MEDLINE::10089325', 'MEDLINE::12808026', 'M…
RPL18A	31	4.96e-06	934	['MEDLINE::1554502', 'MEDLINE::2541017', 'MEDLINE::3426607', 'MEDLINE::9601942', 'MEDLINE::11823430', 'MEDLINE::11244494', 'MEDLINE::15456893', 'MEDLINE::15843350', 'MEDLINE::6182142', 'MEDLINE::24812152', 'MEDLINE::24812876', 'MEDLINE::16981694', 'MEDLINE::26092250', 'MEDLINE::19734149', 'MEDLINE::22226836', 'MEDLINE::8404072', 'MEDLINE::8018724', 'MEDLINE::7662174', 'MEDLINE::8621610', 'MEDLINE…
ADAD1	18	4.95e-06	935	['MEDLINE::20722033', 'MEDLINE::17558408', 'MEDLINE::18418394', 'MEDLINE::22654555', 'MEDLINE::7543294', 'MEDLINE::24066034', 'MEDLINE::17999365', 'MEDLINE::20553587', 'MEDLINE::15649457', 'MEDLINE::25973848', 'MEDLINE::19472181', 'MEDLINE::23817569', 'MEDLINE::21304239', 'MEDLINE::20445516', 'MEDLINE::19523143', 'MEDLINE::19455118', 'MEDLINE::20476959', 'MEDLINE::9541871']
CNOT8	765	4.93e-06	936	['MEDLINE::1270268', 'MEDLINE::12382908', 'MEDLINE::12180270', 'MEDLINE::12182313', 'MEDLINE::15818933', 'MEDLINE::15360104', 'MEDLINE::15723788', 'MEDLINE::12909089', 'MEDLINE::15245036', 'MEDLINE::11747467', 'MEDLINE::11961335', 'MEDLINE::15791326', 'MEDLINE::17256922', 'MEDLINE::11358866', 'MEDLINE::16539238', 'MEDLINE::16698970', 'MEDLINE::16932862', 'MEDLINE::15353721', 'MEDLINE::12382885', …
XRN1	177	4.93e-06	937	['MEDLINE::10848586', 'MEDLINE::15901504', 'MEDLINE::17085683', 'MEDLINE::17133347', 'MEDLINE::16880270', 'MEDLINE::15175755', 'MEDLINE::15067023', 'MEDLINE::23892092', 'MEDLINE::24692447', 'MEDLINE::25030695', 'MEDLINE::25527408', 'MEDLINE::25886643', 'MEDLINE::25662750', 'MEDLINE::25673723', 'MEDLINE::25657010', 'MEDLINE::25811606', 'MEDLINE::26112911', 'MEDLINE::26063801', 'MEDLINE::26269946',…
RPL3	1000	4.92e-06	938	['MEDLINE::12439326', 'MEDLINE::12211608', 'MEDLINE::15158556', 'MEDLINE::10975016', 'MEDLINE::10599081', 'MEDLINE::15831108', 'MEDLINE::11155938', 'MEDLINE::12037604', 'MEDLINE::12010965', 'MEDLINE::11769251', 'MEDLINE::15893021', 'MEDLINE::17009713', 'MEDLINE::17101661', 'MEDLINE::11138639', 'MEDLINE::11179686', 'MEDLINE::11271539', 'MEDLINE::11498963', 'MEDLINE::11569080', 'MEDLINE::16840974',…
HNRNPCL1	2	4.92e-06	939	['MEDLINE::21660214', 'MEDLINE::25924657']
NIP7	17	4.9e-06	940	['MEDLINE::25732589', 'MEDLINE::14660641', 'MEDLINE::17643419', 'MEDLINE::22380876', 'MEDLINE::24393395', 'MEDLINE::20798176', 'MEDLINE::25315147', 'MEDLINE::18001138', 'MEDLINE::22540864', 'MEDLINE::9271378', 'MEDLINE::9891085', 'MEDLINE::22735702', 'MEDLINE::22195017', 'MEDLINE::21710975', 'MEDLINE::17187224', 'MEDLINE::15522784', 'MEDLINE::20507607']
CSTF1	17	4.89e-06	941	['MEDLINE::11943588', 'MEDLINE::25830658', 'MEDLINE::21233223', 'MEDLINE::18070927', 'MEDLINE::15878232', 'MEDLINE::10477523', 'MEDLINE::19496772', 'MEDLINE::17584787', 'MEDLINE::10669729', 'MEDLINE::12810918', 'MEDLINE::11257228', 'MEDLINE::21383700', 'MEDLINE::20379136', 'MEDLINE::12944400', 'MEDLINE::19450530', 'MEDLINE::12379796', 'MEDLINE::18842000']
DDX47	9	4.89e-06	942	['MEDLINE::18397255', 'MEDLINE::15977068', 'MEDLINE::19654405', 'MEDLINE::16963496', 'MEDLINE::20941364', 'MEDLINE::26443847', 'MEDLINE::8774901', 'MEDLINE::25268383', 'MEDLINE::11024137']
MAEL	41	4.88e-06	943	['MEDLINE::24742017', 'MEDLINE::25063675', 'MEDLINE::25807393', 'MEDLINE::21298349', 'MEDLINE::19758565', 'MEDLINE::18694567', 'MEDLINE::19345099', 'MEDLINE::21092558', 'MEDLINE::17428915', 'MEDLINE::19693694', 'MEDLINE::23410657', 'MEDLINE::22085963', 'MEDLINE::24932571', 'MEDLINE::23929794', 'MEDLINE::20011505', 'MEDLINE::11999643', 'MEDLINE::12538514', 'MEDLINE::24108303', 'MEDLINE::23412502',…
RNASE7	143	4.88e-06	944	['MEDLINE::12473124', 'MEDLINE::15629886', 'MEDLINE::11242180', 'MEDLINE::11004559', 'MEDLINE::15899696', 'MEDLINE::11490157', 'MEDLINE::10320576', 'MEDLINE::23123016', 'MEDLINE::23302724', 'MEDLINE::24340061', 'MEDLINE::25712218', 'MEDLINE::26306739', 'MEDLINE::26616165', 'MEDLINE::21134970', 'MEDLINE::21464083', 'MEDLINE::22194462', 'MEDLINE::22355527', 'MEDLINE::20100832', 'MEDLINE::19262607',…
GUF1	58	4.87e-06	945	['MEDLINE::1270595', 'MEDLINE::12689827', 'MEDLINE::10991855', 'MEDLINE::16147998', 'MEDLINE::23919115', 'MEDLINE::2279987', 'MEDLINE::22810266', 'MEDLINE::8758472', 'MEDLINE::8369583', 'MEDLINE::8465179', 'MEDLINE::6643671', 'MEDLINE::9150501', 'MEDLINE::11333593', 'MEDLINE::24389796', 'MEDLINE::24444131', 'MEDLINE::2624840', 'MEDLINE::8553703', 'MEDLINE::7334074', 'MEDLINE::7667900', 'MEDLINE::…
ZC3HAV1	48	4.87e-06	946	['MEDLINE::23776219', 'MEDLINE::24457973', 'MEDLINE::22615998', 'MEDLINE::20048147', 'MEDLINE::15358138', 'MEDLINE::20226086', 'MEDLINE::20181706', 'MEDLINE::24875882', 'MEDLINE::21876179', 'MEDLINE::22514281', 'MEDLINE::24697699', 'MEDLINE::26337052', 'MEDLINE::11964272', 'MEDLINE::17185417', 'MEDLINE::25288727', 'MEDLINE::25851173', 'MEDLINE::22951821', 'MEDLINE::26343012', 'MEDLINE::22190712',…
POP1	68	4.86e-06	947	['MEDLINE::11839256', 'MEDLINE::11839816', 'MEDLINE::24062743', 'MEDLINE::26287676', 'MEDLINE::26400273', 'MEDLINE::9203581', 'MEDLINE::8918471', 'MEDLINE::9725903', 'MEDLINE::10882522', 'MEDLINE::15916546', 'MEDLINE::11158571', 'MEDLINE::11820777', 'MEDLINE::10341208', 'MEDLINE::10199568', 'MEDLINE::14966204', 'MEDLINE::19417545', 'MEDLINE::18362139', 'MEDLINE::25425677', 'MEDLINE::23512479', 'M…
SPATS2	1	4.86e-06	948	['MEDLINE::17989879']
CWC25	11	4.86e-06	949	['MEDLINE::22535589', 'MEDLINE::19704000', 'MEDLINE::24240612', 'MEDLINE::23685439', 'MEDLINE::21098140', 'MEDLINE::23260012', 'MEDLINE::23438600', 'MEDLINE::26393790', 'MEDLINE::23865364', 'MEDLINE::24848011', 'MEDLINE::19935684']
DAZ2	17	4.84e-06	950	['MEDLINE::23512232', 'MEDLINE::15744033', 'MEDLINE::11870237', 'MEDLINE::15476166', 'MEDLINE::19953495', 'MEDLINE::16674553', 'MEDLINE::16963411', 'MEDLINE::16491269', 'MEDLINE::20039973', 'MEDLINE::15347736', 'MEDLINE::24878370', 'MEDLINE::17416365', 'MEDLINE::23388839', 'MEDLINE::9557839', 'MEDLINE::16596261', 'MEDLINE::16078663', 'MEDLINE::20873591']
ZNF346	139	4.84e-06	951	['MEDLINE::23933884', 'MEDLINE::24003128', 'MEDLINE::24847068', 'MEDLINE::24659329', 'MEDLINE::24521053', 'MEDLINE::25064075', 'MEDLINE::26002869', 'MEDLINE::26320228', 'MEDLINE::26428397', 'MEDLINE::26601214', 'MEDLINE::26345949', 'MEDLINE::22215670', 'MEDLINE::22173100', 'MEDLINE::22496510', 'MEDLINE::21963667', 'MEDLINE::19800644', 'MEDLINE::20025249', 'MEDLINE::19828471', 'MEDLINE::20015061',…
RBM19	6	4.83e-06	952	['MEDLINE::16892408', 'MEDLINE::16027046', 'MEDLINE::22984444', 'MEDLINE::19087264', 'MEDLINE::26423011', 'MEDLINE::26449790']
SETD1B	33	4.83e-06	953	['MEDLINE::25428890', 'MEDLINE::25895190', 'MEDLINE::26352678', 'MEDLINE::21875999', 'MEDLINE::19836314', 'MEDLINE::18680430', 'MEDLINE::21123813', 'MEDLINE::24382738', 'MEDLINE::23391153', 'MEDLINE::22158038', 'MEDLINE::24550110', 'MEDLINE::21285357', 'MEDLINE::9353040', 'MEDLINE::15707504', 'MEDLINE::24670651', 'MEDLINE::25468569', 'MEDLINE::22652693', 'MEDLINE::19755142', 'MEDLINE::22483804', …
KIAA0430	6	4.83e-06	954	['MEDLINE::22442484', 'MEDLINE::9407081', 'MEDLINE::24755989', 'MEDLINE::23090997', 'MEDLINE::25070516', 'MEDLINE::15932519']
ESF1	7	4.83e-06	955	['MEDLINE::10877813', 'MEDLINE::24723605', 'MEDLINE::7579625', 'MEDLINE::9675125', 'MEDLINE::15660422', 'MEDLINE::2099327', 'MEDLINE::15056729']
SNRNP200	72	4.82e-06	956	['MEDLINE::11023840', 'MEDLINE::17148781', 'MEDLINE::16368690', 'MEDLINE::23045696', 'MEDLINE::24319334', 'MEDLINE::19374514', 'MEDLINE::19710410', 'MEDLINE::17317632', 'MEDLINE::20811066', 'MEDLINE::8670905', 'MEDLINE::12747407', 'MEDLINE::16133344', 'MEDLINE::12747686', 'MEDLINE::19098916', 'MEDLINE::16540695', 'MEDLINE::25365799', 'MEDLINE::23887765', 'MEDLINE::23124066', 'MEDLINE::21828266', …
SHQ1	16	4.82e-06	957	['MEDLINE::23570385', 'MEDLINE::23794398', 'MEDLINE::22085966', 'MEDLINE::19426738', 'MEDLINE::20579941', 'MEDLINE::22923768', 'MEDLINE::23335387', 'MEDLINE::19019820', 'MEDLINE::21931644', 'MEDLINE::19734544', 'MEDLINE::12228251', 'MEDLINE::25553844', 'MEDLINE::22117216', 'MEDLINE::25592467', 'MEDLINE::19383767', 'MEDLINE::18769560']
DDX60	16	4.82e-06	958	['MEDLINE::22992777', 'MEDLINE::26382053', 'MEDLINE::26269178', 'MEDLINE::23567047', 'MEDLINE::26627478', 'MEDLINE::25938420', 'MEDLINE::22808421', 'MEDLINE::23449408', 'MEDLINE::25981042', 'MEDLINE::26457795', 'MEDLINE::21791617', 'MEDLINE::24757137', 'MEDLINE::24604766', 'MEDLINE::25100847', 'MEDLINE::21478870', 'MEDLINE::21332311']
ANGEL1	4	4.82e-06	959	['MEDLINE::23814182', 'MEDLINE::25356869', 'MEDLINE::12529708', 'MEDLINE::11943475']
DDX60L	4	4.82e-06	960	['MEDLINE::26269178', 'MEDLINE::25025430', 'MEDLINE::26114229', 'MEDLINE::21332311']
NIFK	125	4.81e-06	961	['MEDLINE::12644512', 'MEDLINE::10564803', 'MEDLINE::12798774', 'MEDLINE::11781802', 'MEDLINE::15966103', 'MEDLINE::16932909', 'MEDLINE::11261493', 'MEDLINE::2502534', 'MEDLINE::2644218', 'MEDLINE::2695597', 'MEDLINE::3470285', 'MEDLINE::1429737', 'MEDLINE::22277323', 'MEDLINE::1999188', 'MEDLINE::1823284', 'MEDLINE::17941183', 'MEDLINE::1904041', 'MEDLINE::19016838', 'MEDLINE::7877490', 'MEDLINE…
ZNFX1	5	4.79e-06	962	['MEDLINE::25281659', 'MEDLINE::20442246', 'MEDLINE::21460236', 'MEDLINE::21284329', 'MEDLINE::22759920']
LSM14B	7	4.79e-06	963	['MEDLINE::22614839', 'MEDLINE::12145105', 'MEDLINE::15225602', 'MEDLINE::20826699', 'MEDLINE::18723115', 'MEDLINE::26455898', 'MEDLINE::20507211']
RNF113B	2	4.79e-06	964	['MEDLINE::22045297', 'MEDLINE::20889727']
PRPF40B	59	4.76e-06	965	['MEDLINE::16710857', 'MEDLINE::1482271', 'MEDLINE::23123111', 'MEDLINE::18570305', 'MEDLINE::17364444', 'MEDLINE::15340794', 'MEDLINE::15491154', 'MEDLINE::12964049', 'MEDLINE::19017638', 'MEDLINE::18442387', 'MEDLINE::20348292', 'MEDLINE::1849603', 'MEDLINE::20023111', 'MEDLINE::23022438', 'MEDLINE::26498691', 'MEDLINE::8756471', 'MEDLINE::12752441', 'MEDLINE::12785781', 'MEDLINE::11336840', 'M…
LSM7	16	4.76e-06	966	['MEDLINE::11333229', 'MEDLINE::23824541', 'MEDLINE::22450758', 'MEDLINE::22615807', 'MEDLINE::19211196', 'MEDLINE::16360390', 'MEDLINE::12165861', 'MEDLINE::26313760', 'MEDLINE::15075370', 'MEDLINE::12773554', 'MEDLINE::25035297', 'MEDLINE::10761922', 'MEDLINE::11514438', 'MEDLINE::22958914', 'MEDLINE::14603251', 'MEDLINE::22001694']
RNF113A	4	4.75e-06	967	['MEDLINE::22535589', 'MEDLINE::15468190', 'MEDLINE::24026126', 'MEDLINE::25612912']
SF3A2	40	4.74e-06	968	['MEDLINE::15916536', 'MEDLINE::16554549', 'MEDLINE::11602354', 'MEDLINE::15316075', 'MEDLINE::2528687', 'MEDLINE::22535589', 'MEDLINE::19324890', 'MEDLINE::7489498', 'MEDLINE::8566755', 'MEDLINE::8541848', 'MEDLINE::11533230', 'MEDLINE::2034220', 'MEDLINE::17098193', 'MEDLINE::17157448', 'MEDLINE::21349847', 'MEDLINE::24916648', 'MEDLINE::22314233', 'MEDLINE::8005438', 'MEDLINE::15653435', 'MEDL…
METTL14	8	4.74e-06	969	['MEDLINE::24481042', 'MEDLINE::24394384', 'MEDLINE::24316715', 'MEDLINE::24407421', 'MEDLINE::25005745', 'MEDLINE::26253968', 'MEDLINE::25231264', 'MEDLINE::24981863']
PHRF1	37	4.72e-06	970	['MEDLINE::23297342', 'MEDLINE::25730872', 'MEDLINE::21360504', 'MEDLINE::21408207', 'MEDLINE::22411829', 'MEDLINE::19442287', 'MEDLINE::18772888', 'MEDLINE::17673620', 'MEDLINE::20112359', 'MEDLINE::19077538', 'MEDLINE::19056828', 'MEDLINE::21424379', 'MEDLINE::21068098', 'MEDLINE::20947557', 'MEDLINE::23107467', 'MEDLINE::23788677', 'MEDLINE::22096602', 'MEDLINE::22552622', 'MEDLINE::21126517',…
CNOT2	50	4.72e-06	971	['MEDLINE::15215893', 'MEDLINE::24427169', 'MEDLINE::20504953', 'MEDLINE::2986730', 'MEDLINE::6374468', 'MEDLINE::9475742', 'MEDLINE::18160213', 'MEDLINE::23583282', 'MEDLINE::24200330', 'MEDLINE::24322557', 'MEDLINE::9511744', 'MEDLINE::9611199', 'MEDLINE::8954724', 'MEDLINE::6757719', 'MEDLINE::3940063', 'MEDLINE::24173341', 'MEDLINE::23424246', 'MEDLINE::3018676', 'MEDLINE::26584287', 'MEDLINE…
DAZ4	10	4.7e-06	972	['MEDLINE::23512232', 'MEDLINE::21837945', 'MEDLINE::15744033', 'MEDLINE::16963411', 'MEDLINE::20039973', 'MEDLINE::24878370', 'MEDLINE::17416365', 'MEDLINE::16596261', 'MEDLINE::14639527', 'MEDLINE::20873591']
DAZ3	15	4.69e-06	973	['MEDLINE::23512232', 'MEDLINE::21837945', 'MEDLINE::15744033', 'MEDLINE::16963411', 'MEDLINE::17211466', 'MEDLINE::20039973', 'MEDLINE::24878370', 'MEDLINE::17416365', 'MEDLINE::19088127', 'MEDLINE::15520406', 'MEDLINE::16596261', 'MEDLINE::26232607', 'MEDLINE::14639527', 'MEDLINE::18990391', 'MEDLINE::20873591']
BUD13	19	4.69e-06	974	['MEDLINE::23118884', 'MEDLINE::24140279', 'MEDLINE::24623848', 'MEDLINE::11452010', 'MEDLINE::19033360', 'MEDLINE::24780069', 'MEDLINE::22623978', 'MEDLINE::25688259', 'MEDLINE::18775984', 'MEDLINE::12871902', 'MEDLINE::23505291', 'MEDLINE::26393790', 'MEDLINE::20442857', 'MEDLINE::25900265', 'MEDLINE::25050552', 'MEDLINE::24989072', 'MEDLINE::23940718', 'MEDLINE::22170361', 'MEDLINE::21729881']
RPS23	39	4.69e-06	975	['MEDLINE::12515615', 'MEDLINE::15477390', 'MEDLINE::24550462', 'MEDLINE::24550463', 'MEDLINE::25937980', 'MEDLINE::18079698', 'MEDLINE::20116044', 'MEDLINE::26808329', 'MEDLINE::16730401', 'MEDLINE::17284669', 'MEDLINE::24550447', 'MEDLINE::17235024', 'MEDLINE::14646601', 'MEDLINE::24859296', 'MEDLINE::23496011', 'MEDLINE::25728928', 'MEDLINE::15043882', 'MEDLINE::19914182', 'MEDLINE::18059551',…
EIF4A2	225	4.68e-06	976	['MEDLINE::12509466', 'MEDLINE::10906480', 'MEDLINE::10637510', 'MEDLINE::10523622', 'MEDLINE::10611225', 'MEDLINE::15661843', 'MEDLINE::11854282', 'MEDLINE::11940596', 'MEDLINE::11922617', 'MEDLINE::16687655', 'MEDLINE::16532013', 'MEDLINE::15349891', 'MEDLINE::23867391', 'MEDLINE::23649363', 'MEDLINE::22827940', 'MEDLINE::22872150', 'MEDLINE::24083672', 'MEDLINE::24466343', 'MEDLINE::24450646',…
MRPL47	4	4.67e-06	977	['MEDLINE::3121443', 'MEDLINE::23384447', 'MEDLINE::15886483', 'MEDLINE::20407791']
NOP9	3	4.67e-06	978	['MEDLINE::24571439', 'MEDLINE::17956976', 'MEDLINE::26487722']
LCMT2	21	4.66e-06	979	['MEDLINE::17150819', 'MEDLINE::1141999', 'MEDLINE::16642040', 'MEDLINE::23029442', 'MEDLINE::12032236', 'MEDLINE::12427759', 'MEDLINE::17568008', 'MEDLINE::3512524', 'MEDLINE::12927069', 'MEDLINE::12852575', 'MEDLINE::2917766', 'MEDLINE::20382657', 'MEDLINE::16540464', 'MEDLINE::3329212', 'MEDLINE::6120543', 'MEDLINE::19287006', 'MEDLINE::11472013', 'MEDLINE::17614216', 'MEDLINE::11697862', 'MED…
BARD1	281	4.65e-06	980	['MEDLINE::12154023', 'MEDLINE::15342711', 'MEDLINE::15632137', 'MEDLINE::11879553', 'MEDLINE::11943588', 'MEDLINE::16108063', 'MEDLINE::16388587', 'MEDLINE::17081976', 'MEDLINE::11156388', 'MEDLINE::11278247', 'MEDLINE::11593018', 'MEDLINE::11498787', 'MEDLINE::16469160', 'MEDLINE::16479151', 'MEDLINE::16838325', 'MEDLINE::16633366', 'MEDLINE::14711411', 'MEDLINE::15166217', 'MEDLINE::15485900',…
FRG1B	2	4.64e-06	981	['MEDLINE::24465236', 'MEDLINE::19586940']
MEPCE	15	4.61e-06	982	['MEDLINE::12569356', 'MEDLINE::21779089', 'MEDLINE::19416841', 'MEDLINE::19906723', 'MEDLINE::24369834', 'MEDLINE::22740346', 'MEDLINE::21853533', 'MEDLINE::18281698', 'MEDLINE::17707222', 'MEDLINE::25863285', 'MEDLINE::21262214', 'MEDLINE::23471002', 'MEDLINE::23950976', 'MEDLINE::24515107', 'MEDLINE::17643375']
LSM2	1000	4.61e-06	983	['MEDLINE::12657529', 'MEDLINE::12728255', 'MEDLINE::12727627', 'MEDLINE::12458792', 'MEDLINE::12649441', 'MEDLINE::12558503', 'MEDLINE::12440236', 'MEDLINE::12077342', 'MEDLINE::12214237', 'MEDLINE::10449419', 'MEDLINE::1531875', 'MEDLINE::15163745', 'MEDLINE::10094303', 'MEDLINE::10744020', 'MEDLINE::15989965', 'MEDLINE::16096647', 'MEDLINE::15485930', 'MEDLINE::11158574', 'MEDLINE::11927574', …
DDX59	2	4.61e-06	984	['MEDLINE::23972372', 'MEDLINE::24871462']
SKIV2L2	75	4.59e-06	985	['MEDLINE::24047896', 'MEDLINE::17940093', 'MEDLINE::20711761', 'MEDLINE::18000032', 'MEDLINE::8941878', 'MEDLINE::10611222', 'MEDLINE::10024557', 'MEDLINE::16782053', 'MEDLINE::17542649', 'MEDLINE::17599775', 'MEDLINE::24926684', 'MEDLINE::25319414', 'MEDLINE::21878619', 'MEDLINE::22114319', 'MEDLINE::26405199', 'MEDLINE::26820724', 'MEDLINE::8756671', 'MEDLINE::17412707', 'MEDLINE::16449635', '…
PAPD7	342	4.59e-06	986	['MEDLINE::10514570', 'MEDLINE::15950188', 'MEDLINE::16055738', 'MEDLINE::15828860', 'MEDLINE::16202661', 'MEDLINE::11454676', 'MEDLINE::16478992', 'MEDLINE::16483311', 'MEDLINE::16595147', 'MEDLINE::15136041', 'MEDLINE::10066793', 'MEDLINE::10087512', 'MEDLINE::15061777', 'MEDLINE::10164349', 'MEDLINE::2337404', 'MEDLINE::23142082', 'MEDLINE::23245697', 'MEDLINE::23214497', 'MEDLINE::23000172', …
SF3A3	39	4.56e-06	987	['MEDLINE::15916536', 'MEDLINE::16554549', 'MEDLINE::15316075', 'MEDLINE::17523140', 'MEDLINE::7489498', 'MEDLINE::8330742', 'MEDLINE::8367487', 'MEDLINE::9528755', 'MEDLINE::11533230', 'MEDLINE::17098193', 'MEDLINE::21349847', 'MEDLINE::18702672', 'MEDLINE::22314233', 'MEDLINE::8341697', 'MEDLINE::26582754', 'MEDLINE::18634046', 'MEDLINE::18713018', 'MEDLINE::8405998', 'MEDLINE::7871236', 'MEDLI…
DDX24	5	4.48e-06	988	['MEDLINE::25867071', 'MEDLINE::10936056', 'MEDLINE::18289627', 'MEDLINE::24980433', 'MEDLINE::24204270']
CWF19L2	1	4.43e-06	989	['MEDLINE::18398821']
SF3B5	1	4.43e-06	990	['MEDLINE::19450735']
ZC3H10	1	4.43e-06	991	['MEDLINE::18814840']
LSMD1	5	4.43e-06	992	['MEDLINE::11571756', 'MEDLINE::16484612', 'MEDLINE::12684875', 'MEDLINE::3551911', 'MEDLINE::9685490']
RNF17	20	4.42e-06	993	['MEDLINE::11196190', 'MEDLINE::24586802', 'MEDLINE::25319409', 'MEDLINE::25739334', 'MEDLINE::25052690', 'MEDLINE::24377578', 'MEDLINE::24397781', 'MEDLINE::19918066', 'MEDLINE::24480362', 'MEDLINE::19640629', 'MEDLINE::25091204', 'MEDLINE::24195792', 'MEDLINE::25971253', 'MEDLINE::26115953', 'MEDLINE::26665568', 'MEDLINE::21515969', 'MEDLINE::16093322', 'MEDLINE::10597267', 'MEDLINE::11420703',…
ISG20	1000	4.42e-06	994	['MEDLINE::12591899', 'MEDLINE::12574330', 'MEDLINE::10898488', 'MEDLINE::12893750', 'MEDLINE::15922716', 'MEDLINE::15728475', 'MEDLINE::15383574', 'MEDLINE::11160192', 'MEDLINE::11069296', 'MEDLINE::11869690', 'MEDLINE::12186473', 'MEDLINE::16126280', 'MEDLINE::15743476', 'MEDLINE::15724463', 'MEDLINE::16151041', 'MEDLINE::16009270', 'MEDLINE::16339533', 'MEDLINE::16446379', 'MEDLINE::16831435',…
DHX30	6	4.41e-06	995	['MEDLINE::25219788', 'MEDLINE::21278163', 'MEDLINE::16825194', 'MEDLINE::23098562', 'MEDLINE::18022663', 'MEDLINE::21204022']
NOP10	69	4.4e-06	996	['MEDLINE::15388873', 'MEDLINE::22935986', 'MEDLINE::22527283', 'MEDLINE::19478803', 'MEDLINE::18669893', 'MEDLINE::18989882', 'MEDLINE::17855403', 'MEDLINE::19095616', 'MEDLINE::17381323', 'MEDLINE::16943774', 'MEDLINE::20351177', 'MEDLINE::22180534', 'MEDLINE::25906515', 'MEDLINE::25687075', 'MEDLINE::12560482', 'MEDLINE::16427014', 'MEDLINE::10049387', 'MEDLINE::24504062', 'MEDLINE::22892240',…
LSM14A	31	4.39e-06	997	['MEDLINE::16484376', 'MEDLINE::23676662', 'MEDLINE::22973032', 'MEDLINE::22674998', 'MEDLINE::22614839', 'MEDLINE::19812249', 'MEDLINE::17942399', 'MEDLINE::20174651', 'MEDLINE::23224965', 'MEDLINE::23871214', 'MEDLINE::22439608', 'MEDLINE::24352420', 'MEDLINE::25408553', 'MEDLINE::24680769', 'MEDLINE::26339800', 'MEDLINE::18631138', 'MEDLINE::18695046', 'MEDLINE::17339575', 'MEDLINE::9851867', …
BRCA1	1000	4.37e-06	998	['MEDLINE::12203372', 'MEDLINE::12019214', 'MEDLINE::12154023', 'MEDLINE::10580847', 'MEDLINE::10749912', 'MEDLINE::10862052', 'MEDLINE::10728699', 'MEDLINE::10811497', 'MEDLINE::10542266', 'MEDLINE::15785095', 'MEDLINE::15772983', 'MEDLINE::15607317', 'MEDLINE::12928470', 'MEDLINE::15252835', 'MEDLINE::15790432', 'MEDLINE::15811849', 'MEDLINE::15563594', 'MEDLINE::11149425', 'MEDLINE::11112219',…
TUT1	48	4.37e-06	999	['MEDLINE::12574127', 'MEDLINE::11893335', 'MEDLINE::23416977', 'MEDLINE::24768001', 'MEDLINE::25928405', 'MEDLINE::26145174', 'MEDLINE::22919050', 'MEDLINE::18614752', 'MEDLINE::20138580', 'MEDLINE::16790842', 'MEDLINE::18288197', 'MEDLINE::20086102', 'MEDLINE::24440637', 'MEDLINE::24873880', 'MEDLINE::21813625', 'MEDLINE::26138484', 'MEDLINE::25928341', 'MEDLINE::3025059', 'MEDLINE::16281058', …
CCAR2	46	4.36e-06	1000	['MEDLINE::23845782', 'MEDLINE::24126058', 'MEDLINE::24415752', 'MEDLINE::25361978', 'MEDLINE::22465953', 'MEDLINE::22127596', 'MEDLINE::20074560', 'MEDLINE::20160719', 'MEDLINE::18235502', 'MEDLINE::23730418', 'MEDLINE::23299276', 'MEDLINE::22553202', 'MEDLINE::25823848', 'MEDLINE::26060310', 'MEDLINE::24824780', 'MEDLINE::25648830', 'MEDLINE::26035299', 'MEDLINE::26617872', 'MEDLINE::25417701',…
WDR46	8	4.34e-06	1001	['MEDLINE::10970097', 'MEDLINE::10452889', 'MEDLINE::22754713', 'MEDLINE::9545376', 'MEDLINE::24754225', 'MEDLINE::22240150', 'MEDLINE::18794331', 'MEDLINE::23848194']
TNRC6C	13	4.34e-06	1002	['MEDLINE::23932717', 'MEDLINE::21063388', 'MEDLINE::20098421', 'MEDLINE::19304925', 'MEDLINE::20198652', 'MEDLINE::19838187', 'MEDLINE::26106978', 'MEDLINE::19383768', 'MEDLINE::23340509', 'MEDLINE::22952873', 'MEDLINE::23687414', 'MEDLINE::19470757', 'MEDLINE::20181956']
RPS6	998	4.32e-06	1003	['MEDLINE::12176984', 'MEDLINE::12243347', 'MEDLINE::15229102', 'MEDLINE::10897799', 'MEDLINE::10704947', 'MEDLINE::15494402', 'MEDLINE::16166381', 'MEDLINE::16249016', 'MEDLINE::16002092', 'MEDLINE::17087515', 'MEDLINE::17284572', 'MEDLINE::11513750', 'MEDLINE::16434554', 'MEDLINE::16575396', 'MEDLINE::15534870', 'MEDLINE::15010863', 'MEDLINE::10197763', 'MEDLINE::23643747', 'MEDLINE::23393338',…
ZC3H8	3	4.32e-06	1004	['MEDLINE::11318609', 'MEDLINE::12153508', 'MEDLINE::12077251']
PRPF39	2	4.31e-06	1005	['MEDLINE::22773733', 'MEDLINE::23890092']
WDR12	29	4.31e-06	1006	['MEDLINE::11827460', 'MEDLINE::11009604', 'MEDLINE::25915632', 'MEDLINE::16043514', 'MEDLINE::23289938', 'MEDLINE::25825154', 'MEDLINE::26476442', 'MEDLINE::25416554', 'MEDLINE::11401582', 'MEDLINE::25443833', 'MEDLINE::22216278', 'MEDLINE::20542003', 'MEDLINE::16287855', 'MEDLINE::23909681', 'MEDLINE::25880847', 'MEDLINE::19198609', 'MEDLINE::17189298', 'MEDLINE::16738141', 'MEDLINE::16862609',…
BOLL	95	4.31e-06	1007	['MEDLINE::10559904', 'MEDLINE::10819768', 'MEDLINE::15705297', 'MEDLINE::16979959', 'MEDLINE::15070965', 'MEDLINE::25149018', 'MEDLINE::25751620', 'MEDLINE::25634056', 'MEDLINE::26030766', 'MEDLINE::25605553', 'MEDLINE::26027538', 'MEDLINE::3233851', 'MEDLINE::21474125', 'MEDLINE::19342699', 'MEDLINE::20335278', 'MEDLINE::21102942', 'MEDLINE::9143498', 'MEDLINE::11390979', 'MEDLINE::12360568', '…
PAPOLG	240	4.31e-06	1008	['MEDLINE::12718761', 'MEDLINE::12410475', 'MEDLINE::10684614', 'MEDLINE::15455180', 'MEDLINE::15752718', 'MEDLINE::11099857', 'MEDLINE::1683704', 'MEDLINE::17177088', 'MEDLINE::11401985', 'MEDLINE::15116313', 'MEDLINE::23593422', 'MEDLINE::23495096', 'MEDLINE::23035197', 'MEDLINE::23002225', 'MEDLINE::25465159', 'MEDLINE::2706744', 'MEDLINE::2885755', 'MEDLINE::3398172', 'MEDLINE::1356886', 'MED…
PABPC1L	20	4.27e-06	1009	['MEDLINE::18492745', 'MEDLINE::16418484', 'MEDLINE::18716053', 'MEDLINE::18483763', 'MEDLINE::22814100', 'MEDLINE::24755907', 'MEDLINE::26067254', 'MEDLINE::19581393', 'MEDLINE::22497250', 'MEDLINE::22621333', 'MEDLINE::19111174', 'MEDLINE::11274061', 'MEDLINE::24599567', 'MEDLINE::24002949', 'MEDLINE::25370180', 'MEDLINE::26134869', 'MEDLINE::26492470', 'MEDLINE::15630085', 'MEDLINE::17938241',…
ZCCHC7	21	4.27e-06	1010	['MEDLINE::16374505', 'MEDLINE::10080694', 'MEDLINE::26102990', 'MEDLINE::17785802', 'MEDLINE::21878619', 'MEDLINE::22402490', 'MEDLINE::23925404', 'MEDLINE::17403903', 'MEDLINE::25175027', 'MEDLINE::19586940', 'MEDLINE::21460797', 'MEDLINE::21855801', 'MEDLINE::25775092', 'MEDLINE::17327334', 'MEDLINE::18591258', 'MEDLINE::18025105', 'MEDLINE::20403971', 'MEDLINE::20634320', 'MEDLINE::7693585', …
DDX26B	2	4.27e-06	1011	['MEDLINE::26416664', 'MEDLINE::20920256']
POLR2L	33	4.27e-06	1012	['MEDLINE::11168400', 'MEDLINE::16730080', 'MEDLINE::9322754', 'MEDLINE::11918671', 'MEDLINE::16621069', 'MEDLINE::18264749', 'MEDLINE::20536828', 'MEDLINE::9642054', 'MEDLINE::7651387', 'MEDLINE::10653691', 'MEDLINE::24608695', 'MEDLINE::8045907', 'MEDLINE::9608944', 'MEDLINE::9837983', 'MEDLINE::11168594', 'MEDLINE::10841539', 'MEDLINE::10645488', 'MEDLINE::2211663', 'MEDLINE::22296558', 'MEDLI…
DXO	15	4.27e-06	1013	['MEDLINE::25231842', 'MEDLINE::24906152', 'MEDLINE::21171154', 'MEDLINE::20939051', 'MEDLINE::23403337', 'MEDLINE::23683577', 'MEDLINE::25528303', 'MEDLINE::21316490', 'MEDLINE::17439125', 'MEDLINE::24533904', 'MEDLINE::21905880', 'MEDLINE::23523372', 'MEDLINE::23582258', 'MEDLINE::19382748', 'MEDLINE::20205238']
IGF2BP2	230	4.26e-06	1014	['MEDLINE::11713986', 'MEDLINE::12951335', 'MEDLINE::23656854', 'MEDLINE::23690305', 'MEDLINE::23482325', 'MEDLINE::22923468', 'MEDLINE::24468095', 'MEDLINE::24179615', 'MEDLINE::24993573', 'MEDLINE::24959828', 'MEDLINE::25821834', 'MEDLINE::25744464', 'MEDLINE::14558142', 'MEDLINE::14662918', 'MEDLINE::21350842', 'MEDLINE::22377712', 'MEDLINE::22427968', 'MEDLINE::20007922', 'MEDLINE::19862325',…
CMTR1	2	4.26e-06	1015	['MEDLINE::26734457', 'MEDLINE::24402442']
FTO	1000	4.25e-06	1016	['MEDLINE::11238185', 'MEDLINE::23573268', 'MEDLINE::23529959', 'MEDLINE::24130335', 'MEDLINE::23537229', 'MEDLINE::23254338', 'MEDLINE::23300482', 'MEDLINE::23565494', 'MEDLINE::23359686', 'MEDLINE::22889634', 'MEDLINE::22614055', 'MEDLINE::22865603', 'MEDLINE::23154321', 'MEDLINE::22842737', 'MEDLINE::24081222', 'MEDLINE::24064335', 'MEDLINE::24040077', 'MEDLINE::23977173', 'MEDLINE::24480744',…
SNRPN	536	4.23e-06	1017	['MEDLINE::12773799', 'MEDLINE::12624157', 'MEDLINE::12481029', 'MEDLINE::12353341', 'MEDLINE::12411503', 'MEDLINE::10797418', 'MEDLINE::15014980', 'MEDLINE::10626556', 'MEDLINE::15908455', 'MEDLINE::11164193', 'MEDLINE::11157801', 'MEDLINE::11721881', 'MEDLINE::16116039', 'MEDLINE::15877813', 'MEDLINE::16900777', 'MEDLINE::16954379', 'MEDLINE::17043311', 'MEDLINE::17170068', 'MEDLINE::11464243',…
LARP1B	4	4.22e-06	1018	['MEDLINE::21902499', 'MEDLINE::26501340', 'MEDLINE::20184659', 'MEDLINE::22327645']
EIF4ENIF1	36	4.22e-06	1019	['MEDLINE::10856257', 'MEDLINE::26489469', 'MEDLINE::18343217', 'MEDLINE::18219697', 'MEDLINE::19609011', 'MEDLINE::17942399', 'MEDLINE::25422430', 'MEDLINE::23902945', 'MEDLINE::22966201', 'MEDLINE::24335285', 'MEDLINE::15840819', 'MEDLINE::23264733', 'MEDLINE::23991149', 'MEDLINE::25702871', 'MEDLINE::26027925', 'MEDLINE::19850929', 'MEDLINE::20053821', 'MEDLINE::18631138', 'MEDLINE::16343815',…
IPO8	37	4.22e-06	1020	['MEDLINE::24457517', 'MEDLINE::24596094', 'MEDLINE::17360709', 'MEDLINE::25202959', 'MEDLINE::24080205', 'MEDLINE::22011438', 'MEDLINE::25069953', 'MEDLINE::24818044', 'MEDLINE::24859296', 'MEDLINE::23906023', 'MEDLINE::23846446', 'MEDLINE::26337383', 'MEDLINE::22775998', 'MEDLINE::25609184', 'MEDLINE::15004228', 'MEDLINE::26124453', 'MEDLINE::24767651', 'MEDLINE::22926970', 'MEDLINE::21439937',…
TSR3	8	4.21e-06	1021	['MEDLINE::20720298', 'MEDLINE::25566315', 'MEDLINE::7499866', 'MEDLINE::11513971', 'MEDLINE::23640500', 'MEDLINE::19806183', 'MEDLINE::17395588', 'MEDLINE::100610']
L1TD1	7	4.21e-06	1022	['MEDLINE::25702638', 'MEDLINE::26159230', 'MEDLINE::21559406', 'MEDLINE::25211013', 'MEDLINE::22334722', 'MEDLINE::21637830', 'MEDLINE::22162396']
DGCR8	284	4.2e-06	1023	['MEDLINE::12204074', 'MEDLINE::15531877', 'MEDLINE::15918769', 'MEDLINE::16958412', 'MEDLINE::17121874', 'MEDLINE::17259983', 'MEDLINE::11559290', 'MEDLINE::23360331', 'MEDLINE::23741528', 'MEDLINE::23776147', 'MEDLINE::23485552', 'MEDLINE::22912678', 'MEDLINE::22723983', 'MEDLINE::24113842', 'MEDLINE::24323929', 'MEDLINE::24497550', 'MEDLINE::25082535', 'MEDLINE::25002228', 'MEDLINE::25124560',…
RNASE11	2	4.19e-06	1024	['MEDLINE::25713137', 'MEDLINE::22908414']
RNASEH1	132	4.19e-06	1025	['MEDLINE::12667461', 'MEDLINE::12036296', 'MEDLINE::10497183', 'MEDLINE::12889961', 'MEDLINE::17117869', 'MEDLINE::17226948', 'MEDLINE::23500886', 'MEDLINE::24240235', 'MEDLINE::24972277', 'MEDLINE::25075292', 'MEDLINE::25357144', 'MEDLINE::26158306', 'MEDLINE::26222265', 'MEDLINE::14569119', 'MEDLINE::21336379', 'MEDLINE::21245041', 'MEDLINE::2154245', 'MEDLINE::22346767', 'MEDLINE::17373768', …
DHX35	4	4.17e-06	1026	['MEDLINE::25029422', 'MEDLINE::23345524', 'MEDLINE::22398250', 'MEDLINE::21546767']
PAIP2	54	4.14e-06	1027	['MEDLINE::16601676', 'MEDLINE::12820898', 'MEDLINE::21118894', 'MEDLINE::21957478', 'MEDLINE::19697362', 'MEDLINE::19218215', 'MEDLINE::17381337', 'MEDLINE::17881372', 'MEDLINE::18321554', 'MEDLINE::11172725', 'MEDLINE::11287632', 'MEDLINE::16641910', 'MEDLINE::20739750', 'MEDLINE::23964095', 'MEDLINE::11438674', 'MEDLINE::11780631', 'MEDLINE::16913227', 'MEDLINE::16772376', 'MEDLINE::15175342',…
PPP1R8	650	4.13e-06	1028	['MEDLINE::12675796', 'MEDLINE::10690408', 'MEDLINE::10827081', 'MEDLINE::15632310', 'MEDLINE::11233981', 'MEDLINE::11919204', 'MEDLINE::12035760', 'MEDLINE::11722748', 'MEDLINE::11871663', 'MEDLINE::11676567', 'MEDLINE::11722741', 'MEDLINE::15781494', 'MEDLINE::16137683', 'MEDLINE::16313626', 'MEDLINE::16516921', 'MEDLINE::17084501', 'MEDLINE::16816186', 'MEDLINE::1704067', 'MEDLINE::1715977', '…
WDR5	167	4.12e-06	1029	['MEDLINE::15707593', 'MEDLINE::16829960', 'MEDLINE::16604156', 'MEDLINE::16603732', 'MEDLINE::22689669', 'MEDLINE::24141451', 'MEDLINE::24705355', 'MEDLINE::24279307', 'MEDLINE::23629655', 'MEDLINE::24126056', 'MEDLINE::25349198', 'MEDLINE::25646298', 'MEDLINE::25818646', 'MEDLINE::25737957', 'MEDLINE::26167872', 'MEDLINE::26052702', 'MEDLINE::26505193', 'MEDLINE::21445285', 'MEDLINE::22107965',…
PPIH	22	4.12e-06	1030	['MEDLINE::10713041', 'MEDLINE::22418068', 'MEDLINE::7739545', 'MEDLINE::11823439', 'MEDLINE::19995730', 'MEDLINE::23671085', 'MEDLINE::23897924', 'MEDLINE::25653656', 'MEDLINE::12745259', 'MEDLINE::11313745', 'MEDLINE::11379967', 'MEDLINE::12875835', 'MEDLINE::23716693', 'MEDLINE::18845687', 'MEDLINE::22046132', 'MEDLINE::16928193', 'MEDLINE::9570313', 'MEDLINE::25942333', 'MEDLINE::22041789', '…
EIF2A	78	4.11e-06	1031	['MEDLINE::16819297', 'MEDLINE::11520898', 'MEDLINE::23072721', 'MEDLINE::23948121', 'MEDLINE::21932194', 'MEDLINE::21915340', 'MEDLINE::22028783', 'MEDLINE::6404223', 'MEDLINE::3888988', 'MEDLINE::3888989', 'MEDLINE::438155', 'MEDLINE::3888990', 'MEDLINE::19181853', 'MEDLINE::20712867', 'MEDLINE::16603461', 'MEDLINE::21285413', 'MEDLINE::17497122', 'MEDLINE::18460470', 'MEDLINE::18305250', 'MEDL…
ZRSR1	40	4.09e-06	1032	['MEDLINE::17141201', 'MEDLINE::16872448', 'MEDLINE::16305817', 'MEDLINE::24381111', 'MEDLINE::21166792', 'MEDLINE::7849406', 'MEDLINE::9490301', 'MEDLINE::9083040', 'MEDLINE::12441649', 'MEDLINE::14724735', 'MEDLINE::19324901', 'MEDLINE::17291163', 'MEDLINE::8661059', 'MEDLINE::7558001', 'MEDLINE::7956352', 'MEDLINE::12456662', 'MEDLINE::11463825', 'MEDLINE::10527631', 'MEDLINE::24989273', 'MEDL…
DCP1A	61	4.09e-06	1033	['MEDLINE::12023040', 'MEDLINE::16484376', 'MEDLINE::23136299', 'MEDLINE::22973032', 'MEDLINE::23234702', 'MEDLINE::23802880', 'MEDLINE::26134871', 'MEDLINE::26386333', 'MEDLINE::22091985', 'MEDLINE::22483619', 'MEDLINE::19812249', 'MEDLINE::18343217', 'MEDLINE::19084008', 'MEDLINE::19014979', 'MEDLINE::18799791', 'MEDLINE::18649286', 'MEDLINE::19769380', 'MEDLINE::19061863', 'MEDLINE::20600853',…
LSM6	12	4.07e-06	1034	['MEDLINE::11333229', 'MEDLINE::23021959', 'MEDLINE::22615807', 'MEDLINE::20230609', 'MEDLINE::18042180', 'MEDLINE::10851237', 'MEDLINE::25818835', 'MEDLINE::22536280', 'MEDLINE::23221597', 'MEDLINE::22875987', 'MEDLINE::18329667', 'MEDLINE::22001694']
EIF1AY	25	4.07e-06	1035	['MEDLINE::12609601', 'MEDLINE::15613541', 'MEDLINE::15064832', 'MEDLINE::24741625', 'MEDLINE::26144214', 'MEDLINE::19694371', 'MEDLINE::6901506', 'MEDLINE::429297', 'MEDLINE::10747295', 'MEDLINE::22158087', 'MEDLINE::7398638', 'MEDLINE::26162009', 'MEDLINE::23829492', 'MEDLINE::22341705', 'MEDLINE::17962616', 'MEDLINE::22365286', 'MEDLINE::8106356', 'MEDLINE::8227048', 'MEDLINE::8631492', 'MEDLI…
RPL4	1000	4.06e-06	1036	['MEDLINE::12792294', 'MEDLINE::12642710', 'MEDLINE::12548496', 'MEDLINE::12199694', 'MEDLINE::10498727', 'MEDLINE::10450416', 'MEDLINE::10823331', 'MEDLINE::10089231', 'MEDLINE::10914858', 'MEDLINE::10852486', 'MEDLINE::10870936', 'MEDLINE::10489739', 'MEDLINE::10515674', 'MEDLINE::15749717', 'MEDLINE::15388263', 'MEDLINE::12720054', 'MEDLINE::12865862', 'MEDLINE::15277929', 'MEDLINE::15723216',…
RPL5	1000	4.06e-06	1037	['MEDLINE::11004653', 'MEDLINE::12360015', 'MEDLINE::12695302', 'MEDLINE::10414772', 'MEDLINE::10491318', 'MEDLINE::10572008', 'MEDLINE::10751294', 'MEDLINE::10766083', 'MEDLINE::10781924', 'MEDLINE::10856117', 'MEDLINE::10587555', 'MEDLINE::10583381', 'MEDLINE::10515020', 'MEDLINE::10495548', 'MEDLINE::16021446', 'MEDLINE::15647940', 'MEDLINE::12679668', 'MEDLINE::1277687', 'MEDLINE::15520262', …
PDCD11	35	4.06e-06	1038	['MEDLINE::12242501', 'MEDLINE::12364601', 'MEDLINE::11747438', 'MEDLINE::21724601', 'MEDLINE::18397255', 'MEDLINE::20133686', 'MEDLINE::21233221', 'MEDLINE::12372824', 'MEDLINE::14551810', 'MEDLINE::17654514', 'MEDLINE::17276657', 'MEDLINE::11029460', 'MEDLINE::11105750', 'MEDLINE::10376877', 'MEDLINE::12068309', 'MEDLINE::24239293', 'MEDLINE::23382868', 'MEDLINE::23630256', 'MEDLINE::8896463', …
TDRD5	10	4.05e-06	1039	['MEDLINE::24586802', 'MEDLINE::21383078', 'MEDLINE::3709971', 'MEDLINE::20497529', 'MEDLINE::22481467', 'MEDLINE::23090997', 'MEDLINE::20305267', 'MEDLINE::15465492', 'MEDLINE::21515969', 'MEDLINE::25287931']
MRTO4	3	4.05e-06	1040	['MEDLINE::21528488', 'MEDLINE::26494001', 'MEDLINE::19819847']
IFIT1B	2	4.04e-06	1041	['MEDLINE::24371270', 'MEDLINE::26366232']
EIF4B	299	4.03e-06	1042	['MEDLINE::14988734', 'MEDLINE::1559971', 'MEDLINE::11214173', 'MEDLINE::16337595', 'MEDLINE::16979634', 'MEDLINE::1719376', 'MEDLINE::10438840', 'MEDLINE::23643758', 'MEDLINE::22825847', 'MEDLINE::22750809', 'MEDLINE::24205356', 'MEDLINE::25421536', 'MEDLINE::25673016', 'MEDLINE::25451079', 'MEDLINE::26113725', 'MEDLINE::3395129', 'MEDLINE::21742020', 'MEDLINE::21075852', 'MEDLINE::22223882', 'M…
KHNYN	1	4.02e-06	1043	['MEDLINE::19561090']
PAPD4	33	4.02e-06	1044	['MEDLINE::12954983', 'MEDLINE::26161641', 'MEDLINE::20144904', 'MEDLINE::21427144', 'MEDLINE::18177378', 'MEDLINE::23700402', 'MEDLINE::21995630', 'MEDLINE::21813625', 'MEDLINE::16281058', 'MEDLINE::24667324', 'MEDLINE::23933240', 'MEDLINE::21478871', 'MEDLINE::19111174', 'MEDLINE::20403364', 'MEDLINE::17662836', 'MEDLINE::21963895', 'MEDLINE::21911377', 'MEDLINE::20040591', 'MEDLINE::23063654',…
POLR2K	24	3.99e-06	1045	['MEDLINE::11168400', 'MEDLINE::16962183', 'MEDLINE::7883169', 'MEDLINE::9322754', 'MEDLINE::11918671', 'MEDLINE::16972065', 'MEDLINE::18467854', 'MEDLINE::19143595', 'MEDLINE::26160718', 'MEDLINE::7651387', 'MEDLINE::10531351', 'MEDLINE::18237450', 'MEDLINE::17786358', 'MEDLINE::15743411', 'MEDLINE::11168594', 'MEDLINE::10648788', 'MEDLINE::10393904', 'MEDLINE::11058130', 'MEDLINE::22753024', 'M…
POLR2F	39	3.99e-06	1046	['MEDLINE::11168400', 'MEDLINE::16730080', 'MEDLINE::23795460', 'MEDLINE::24035501', 'MEDLINE::2186966', 'MEDLINE::20145299', 'MEDLINE::18505059', 'MEDLINE::8088549', 'MEDLINE::8396547', 'MEDLINE::7883169', 'MEDLINE::8196653', 'MEDLINE::9322754', 'MEDLINE::10902924', 'MEDLINE::1570325', 'MEDLINE::11918671', 'MEDLINE::16621069', 'MEDLINE::9642054', 'MEDLINE::10623476', 'MEDLINE::10393248', 'MEDLIN…
GEMIN8	7	3.99e-06	1047	['MEDLINE::17023415', 'MEDLINE::17178713', 'MEDLINE::26784167', 'MEDLINE::16434402', 'MEDLINE::19321448', 'MEDLINE::22454514', 'MEDLINE::21609790']
MTRF1	181	3.98e-06	1048	['MEDLINE::10883541', 'MEDLINE::10773675', 'MEDLINE::16162810', 'MEDLINE::16895933', 'MEDLINE::16810563', 'MEDLINE::11018284', 'MEDLINE::11595190', 'MEDLINE::15218169', 'MEDLINE::10393557', 'MEDLINE::10339451', 'MEDLINE::24214994', 'MEDLINE::24667215', 'MEDLINE::25940586', 'MEDLINE::26687685', 'MEDLINE::3049546', 'MEDLINE::22326347', 'MEDLINE::22526770', 'MEDLINE::18794281', 'MEDLINE::18637679', …
ERI2	6	3.96e-06	1049	['MEDLINE::21755479', 'MEDLINE::25329069', 'MEDLINE::17135487', 'MEDLINE::24672033', 'MEDLINE::26340924', 'MEDLINE::21627036']
APOBEC3G	969	3.95e-06	1050	['MEDLINE::14999100', 'MEDLINE::15254195', 'MEDLINE::16014920', 'MEDLINE::15383144', 'MEDLINE::15574592', 'MEDLINE::15466872', 'MEDLINE::15613310', 'MEDLINE::15721252', 'MEDLINE::15858157', 'MEDLINE::16201018', 'MEDLINE::16103203', 'MEDLINE::16076960', 'MEDLINE::16025511', 'MEDLINE::16438045', 'MEDLINE::16354571', 'MEDLINE::16557012', 'MEDLINE::16982890', 'MEDLINE::16796529', 'MEDLINE::16890533',…
UPF1	390	3.94e-06	1051	['MEDLINE::10848586', 'MEDLINE::15546618', 'MEDLINE::11113196', 'MEDLINE::11214180', 'MEDLINE::11682452', 'MEDLINE::16934750', 'MEDLINE::17088291', 'MEDLINE::17000771', 'MEDLINE::11434784', 'MEDLINE::16540482', 'MEDLINE::16732619', 'MEDLINE::16740149', 'MEDLINE::16611983', 'MEDLINE::16861888', 'MEDLINE::23704698', 'MEDLINE::23642263', 'MEDLINE::23489294', 'MEDLINE::23275559', 'MEDLINE::23359859',…
NOB1	73	3.92e-06	1052	['MEDLINE::12727230', 'MEDLINE::10876652', 'MEDLINE::10675611', 'MEDLINE::11249139', 'MEDLINE::23911301', 'MEDLINE::23685895', 'MEDLINE::23869222', 'MEDLINE::24228091', 'MEDLINE::24272676', 'MEDLINE::24424021', 'MEDLINE::24824907', 'MEDLINE::25503472', 'MEDLINE::25592304', 'MEDLINE::25420906', 'MEDLINE::21283762', 'MEDLINE::18582212', 'MEDLINE::20453830', 'MEDLINE::9177776', 'MEDLINE::11151768', …
EIF4E3	21	3.91e-06	1053	['MEDLINE::23587918', 'MEDLINE::24891504', 'MEDLINE::25826663', 'MEDLINE::26785614', 'MEDLINE::19332160', 'MEDLINE::21334929', 'MEDLINE::15804566', 'MEDLINE::15322127', 'MEDLINE::19089447', 'MEDLINE::26338184', 'MEDLINE::25403230', 'MEDLINE::15153109', 'MEDLINE::22833128', 'MEDLINE::21166051', 'MEDLINE::23667251', 'MEDLINE::16864594', 'MEDLINE::23867205', 'MEDLINE::23431134', 'MEDLINE::25258245',…
RPL8	194	3.9e-06	1054	['MEDLINE::10612044', 'MEDLINE::15527424', 'MEDLINE::15715952', 'MEDLINE::15689927', 'MEDLINE::15909987', 'MEDLINE::16953498', 'MEDLINE::11023827', 'MEDLINE::16387524', 'MEDLINE::23517768', 'MEDLINE::23799782', 'MEDLINE::25298538', 'MEDLINE::26096802', 'MEDLINE::19952103', 'MEDLINE::1879519', 'MEDLINE::2052624', 'MEDLINE::20403748', 'MEDLINE::17980958', 'MEDLINE::7779868', 'MEDLINE::269441', 'MED…
NOL8	4	3.9e-06	1055	['MEDLINE::14660641', 'MEDLINE::20020055', 'MEDLINE::15132771', 'MEDLINE::16963496']
ZC3H12C	8	3.89e-06	1056	['MEDLINE::25481369', 'MEDLINE::25391383', 'MEDLINE::26098909', 'MEDLINE::23143594', 'MEDLINE::23355615', 'MEDLINE::18178554', 'MEDLINE::26215033', 'MEDLINE::23360436']
SNRPD1	80	3.88e-06	1057	['MEDLINE::16540553', 'MEDLINE::10069423', 'MEDLINE::2387092', 'MEDLINE::23251412', 'MEDLINE::26496247', 'MEDLINE::14532264', 'MEDLINE::1388635', 'MEDLINE::17640359', 'MEDLINE::9021405', 'MEDLINE::11713266', 'MEDLINE::15150412', 'MEDLINE::14871954', 'MEDLINE::1735124', 'MEDLINE::18211889', 'MEDLINE::1387379', 'MEDLINE::23981752', 'MEDLINE::9168134', 'MEDLINE::9185874', 'MEDLINE::15494537', 'MEDLI…
DKC1	288	3.86e-06	1058	['MEDLINE::12186364', 'MEDLINE::10438713', 'MEDLINE::15189140', 'MEDLINE::10591218', 'MEDLINE::10556300', 'MEDLINE::12681984', 'MEDLINE::15917199', 'MEDLINE::12137939', 'MEDLINE::16781672', 'MEDLINE::16841302', 'MEDLINE::24065372', 'MEDLINE::23908688', 'MEDLINE::23726835', 'MEDLINE::23246433', 'MEDLINE::22935986', 'MEDLINE::22652042', 'MEDLINE::24269811', 'MEDLINE::24635067', 'MEDLINE::24914498',…
PIH1D1	17	3.85e-06	1059	['MEDLINE::20864032', 'MEDLINE::15562766', 'MEDLINE::17636026', 'MEDLINE::24794838', 'MEDLINE::24394412', 'MEDLINE::24643240', 'MEDLINE::24036451', 'MEDLINE::17335777', 'MEDLINE::24656813', 'MEDLINE::23159623', 'MEDLINE::15670595', 'MEDLINE::25888478', 'MEDLINE::25767478', 'MEDLINE::22368283', 'MEDLINE::18268103', 'MEDLINE::21078300', 'MEDLINE::20078948']
GEMIN5	29	3.85e-06	1060	['MEDLINE::11748230', 'MEDLINE::23892092', 'MEDLINE::24598255', 'MEDLINE::17640370', 'MEDLINE::16301532', 'MEDLINE::12065586', 'MEDLINE::16739988', 'MEDLINE::17381311', 'MEDLINE::17178713', 'MEDLINE::20513430', 'MEDLINE::11914277', 'MEDLINE::11714716', 'MEDLINE::23221641', 'MEDLINE::25898402', 'MEDLINE::26098872', 'MEDLINE::19750007', 'MEDLINE::19415462', 'MEDLINE::17640873', 'MEDLINE::22362733',…
PAIP2B	5	3.85e-06	1061	['MEDLINE::17381337', 'MEDLINE::20739757', 'MEDLINE::16804161', 'MEDLINE::21539810', 'MEDLINE::22190698']
DROSHA	1000	3.85e-06	1062	['MEDLINE::12711683', 'MEDLINE::12662924', 'MEDLINE::12718545', 'MEDLINE::10601216', 'MEDLINE::10948199', 'MEDLINE::15699182', 'MEDLINE::12814522', 'MEDLINE::15530651', 'MEDLINE::15314213', 'MEDLINE::15920104', 'MEDLINE::15718141', 'MEDLINE::15531877', 'MEDLINE::12029033', 'MEDLINE::11743001', 'MEDLINE::15932881', 'MEDLINE::16094999', 'MEDLINE::15781494', 'MEDLINE::16170153', 'MEDLINE::16410517',…
C9orf114	1	3.84e-06	1063	['MEDLINE::25657325']
PIH1D2	1	3.83e-06	1064	['MEDLINE::20310044']
POLR2H	39	3.83e-06	1065	['MEDLINE::11168400', 'MEDLINE::16730080', 'MEDLINE::11486042', 'MEDLINE::10335407', 'MEDLINE::22848102', 'MEDLINE::22149079', 'MEDLINE::2186966', 'MEDLINE::19419240', 'MEDLINE::9322754', 'MEDLINE::9927738', 'MEDLINE::11918671', 'MEDLINE::16621069', 'MEDLINE::18384908', 'MEDLINE::9077438', 'MEDLINE::9642054', 'MEDLINE::8840505', 'MEDLINE::7651387', 'MEDLINE::8576039', 'MEDLINE::10623476', 'MEDLIN…
PNRC2	14	3.83e-06	1066	['MEDLINE::11574675', 'MEDLINE::23234702', 'MEDLINE::23925889', 'MEDLINE::22503102', 'MEDLINE::17971453', 'MEDLINE::14651967', 'MEDLINE::24185201', 'MEDLINE::25775514', 'MEDLINE::23085078', 'MEDLINE::26169194', 'MEDLINE::17068076', 'MEDLINE::16181749', 'MEDLINE::25016523', 'MEDLINE::19150429']
SURF6	24	3.82e-06	1067	['MEDLINE::16855206', 'MEDLINE::22808736', 'MEDLINE::21063453', 'MEDLINE::9740673', 'MEDLINE::9414319', 'MEDLINE::24795102', 'MEDLINE::21554350', 'MEDLINE::8639267', 'MEDLINE::12391725', 'MEDLINE::10675619', 'MEDLINE::11827179', 'MEDLINE::2300057', 'MEDLINE::15629442', 'MEDLINE::16363129', 'MEDLINE::25134534', 'MEDLINE::22316485', 'MEDLINE::21395050', 'MEDLINE::19907743', 'MEDLINE::1631131', 'MED…
MPHOSPH6	2	3.81e-06	1068	['MEDLINE::16396833', 'MEDLINE::23065290']
CNOT6L	14	3.81e-06	1069	['MEDLINE::26134871', 'MEDLINE::17452450', 'MEDLINE::19372676', 'MEDLINE::20628353', 'MEDLINE::23236473', 'MEDLINE::26608607', 'MEDLINE::25944446', 'MEDLINE::24391663', 'MEDLINE::22614729', 'MEDLINE::21976065', 'MEDLINE::21299754', 'MEDLINE::23591815', 'MEDLINE::21233283', 'MEDLINE::22817755']
FASTKD2	10	3.78e-06	1070	['MEDLINE::18771761', 'MEDLINE::20407090', 'MEDLINE::22166141', 'MEDLINE::26370583', 'MEDLINE::25385369', 'MEDLINE::25916514', 'MEDLINE::20869947', 'MEDLINE::25448601', 'MEDLINE::21444724', 'MEDLINE::25409762']
LSM1	130	3.77e-06	1071	['MEDLINE::15485930', 'MEDLINE::10923016', 'MEDLINE::11953827', 'MEDLINE::16226492', 'MEDLINE::16357218', 'MEDLINE::17001308', 'MEDLINE::16962659', 'MEDLINE::11490361', 'MEDLINE::22674998', 'MEDLINE::24006334', 'MEDLINE::24141094', 'MEDLINE::24513854', 'MEDLINE::22450758', 'MEDLINE::19652396', 'MEDLINE::19559557', 'MEDLINE::19490016', 'MEDLINE::18433897', 'MEDLINE::18253036', 'MEDLINE::18218995',…
TNRC6A	193	3.77e-06	1072	['MEDLINE::12831532', 'MEDLINE::16174436', 'MEDLINE::16487257', 'MEDLINE::16284622', 'MEDLINE::16880270', 'MEDLINE::16945402', 'MEDLINE::23669099', 'MEDLINE::23535175', 'MEDLINE::23932717', 'MEDLINE::23224966', 'MEDLINE::23224975', 'MEDLINE::23209154', 'MEDLINE::23172285', 'MEDLINE::23433870', 'MEDLINE::23977167', 'MEDLINE::24763381', 'MEDLINE::24807385', 'MEDLINE::24862572', 'MEDLINE::25472924',…
RIOK2	26	3.74e-06	1073	['MEDLINE::12612080', 'MEDLINE::16738661', 'MEDLINE::24424021', 'MEDLINE::25895666', 'MEDLINE::21283762', 'MEDLINE::22418843', 'MEDLINE::20453830', 'MEDLINE::16008568', 'MEDLINE::19564402', 'MEDLINE::21880710', 'MEDLINE::22948926', 'MEDLINE::25891899', 'MEDLINE::25294836', 'MEDLINE::15943813', 'MEDLINE::16183636', 'MEDLINE::16159874', 'MEDLINE::22949065', 'MEDLINE::15341724', 'MEDLINE::24948609',…
RDM1	14	3.72e-06	1074	['MEDLINE::15611051', 'MEDLINE::24465213', 'MEDLINE::22016618', 'MEDLINE::26338185', 'MEDLINE::17905820', 'MEDLINE::20409711', 'MEDLINE::7768432', 'MEDLINE::24498436', 'MEDLINE::22040884', 'MEDLINE::16630539', 'MEDLINE::22647529', 'MEDLINE::20410883', 'MEDLINE::10673031', 'MEDLINE::23567894']
UBTF	346	3.72e-06	1075	['MEDLINE::12428425', 'MEDLINE::15970593', 'MEDLINE::11170749', 'MEDLINE::11913961', 'MEDLINE::15930015', 'MEDLINE::16033979', 'MEDLINE::1630907', 'MEDLINE::16187064', 'MEDLINE::16186106', 'MEDLINE::16924243', 'MEDLINE::11455567', 'MEDLINE::11424213', 'MEDLINE::16582105', 'MEDLINE::16517945', 'MEDLINE::16763197', 'MEDLINE::1487488', 'MEDLINE::15027350', 'MEDLINE::15265990', 'MEDLINE::15264006', '…
PIWIL3	11	3.72e-06	1076	['MEDLINE::12906857', 'MEDLINE::26484274', 'MEDLINE::24932571', 'MEDLINE::26811690', 'MEDLINE::25802409', 'MEDLINE::25818294', 'MEDLINE::18616918', 'MEDLINE::20146808', 'MEDLINE::20940137', 'MEDLINE::21193640', 'MEDLINE::24440970']
RPS29	31	3.71e-06	1077	['MEDLINE::12625830', 'MEDLINE::11032747', 'MEDLINE::16370312', 'MEDLINE::24743772', 'MEDLINE::24728095', 'MEDLINE::21283762', 'MEDLINE::22120640', 'MEDLINE::20036209', 'MEDLINE::20079882', 'MEDLINE::18227431', 'MEDLINE::20116044', 'MEDLINE::19650912', 'MEDLINE::20347968', 'MEDLINE::24166404', 'MEDLINE::15696475', 'MEDLINE::16405725', 'MEDLINE::24829207', 'MEDLINE::26536597', 'MEDLINE::17608926',…
AAR2	13	3.71e-06	1078	['MEDLINE::16945917', 'MEDLINE::1922071', 'MEDLINE::18363701', 'MEDLINE::21764848', 'MEDLINE::7992509', 'MEDLINE::9952456', 'MEDLINE::24959063', 'MEDLINE::8505381', 'MEDLINE::11720285', 'MEDLINE::23354046', 'MEDLINE::23442228', 'MEDLINE::23727230', 'MEDLINE::26527271']
EIF3L	11	3.68e-06	1079	['MEDLINE::11590142', 'MEDLINE::23800076', 'MEDLINE::25785348', 'MEDLINE::21783985', 'MEDLINE::18813834', 'MEDLINE::20816988', 'MEDLINE::23063735', 'MEDLINE::23919378', 'MEDLINE::21994455', 'MEDLINE::24250809', 'MEDLINE::25805818']
EEF1B2	50	3.67e-06	1080	['MEDLINE::12426392', 'MEDLINE::11251817', 'MEDLINE::24626611', 'MEDLINE::24615050', 'MEDLINE::24977206', 'MEDLINE::25436608', 'MEDLINE::25472873', 'MEDLINE::17390725', 'MEDLINE::18836233', 'MEDLINE::7158172', 'MEDLINE::11597139', 'MEDLINE::11985494', 'MEDLINE::16675455', 'MEDLINE::17179749', 'MEDLINE::23490052', 'MEDLINE::22203160', 'MEDLINE::24124481', 'MEDLINE::26114476', 'MEDLINE::26020533', …
CNOT6	260	3.67e-06	1081	['MEDLINE::12215531', 'MEDLINE::15723788', 'MEDLINE::12845644', 'MEDLINE::15879504', 'MEDLINE::11747467', 'MEDLINE::11404327', 'MEDLINE::16639713', 'MEDLINE::12242498', 'MEDLINE::12882519', 'MEDLINE::15215893', 'MEDLINE::23663784', 'MEDLINE::23097047', 'MEDLINE::23172285', 'MEDLINE::23015706', 'MEDLINE::24904637', 'MEDLINE::25035296', 'MEDLINE::25340856', 'MEDLINE::25505553', 'MEDLINE::25657010',…
BOP1	54	3.67e-06	1082	['MEDLINE::15800002', 'MEDLINE::15564519', 'MEDLINE::15805484', 'MEDLINE::16804918', 'MEDLINE::24526220', 'MEDLINE::24294374', 'MEDLINE::25371365', 'MEDLINE::25915632', 'MEDLINE::17601823', 'MEDLINE::9829985', 'MEDLINE::16043514', 'MEDLINE::11522832', 'MEDLINE::20626659', 'MEDLINE::20118228', 'MEDLINE::25825154', 'MEDLINE::25818702', 'MEDLINE::26417006', 'MEDLINE::11390653', 'MEDLINE::15225545', …
DALRD3	1	3.65e-06	1083	['MEDLINE::23505378']
ELAC2	105	3.65e-06	1084	['MEDLINE::12569551', 'MEDLINE::12783937', 'MEDLINE::12545215', 'MEDLINE::12446782', 'MEDLINE::10986046', 'MEDLINE::10965896', 'MEDLINE::15710417', 'MEDLINE::15892892', 'MEDLINE::16114055', 'MEDLINE::11175773', 'MEDLINE::16636667', 'MEDLINE::16648113', 'MEDLINE::14601029', 'MEDLINE::24491308', 'MEDLINE::26159857', 'MEDLINE::26574436', 'MEDLINE::14719475', 'MEDLINE::21627373', 'MEDLINE::21781332',…
RPS4Y2	5	3.61e-06	1085	['MEDLINE::18477388', 'MEDLINE::22158087', 'MEDLINE::26162009', 'MEDLINE::20459660', 'MEDLINE::15734897']
MRPL32	1	3.61e-06	1086	['MEDLINE::16142437']
RNASEK	12	3.58e-06	1087	['MEDLINE::26212330', 'MEDLINE::2202593', 'MEDLINE::24797913', 'MEDLINE::8559077', 'MEDLINE::26056282', 'MEDLINE::19016845', 'MEDLINE::17881363', 'MEDLINE::26487785', 'MEDLINE::1713283', 'MEDLINE::8093559', 'MEDLINE::8412702', 'MEDLINE::20969748']
WDR43	5	3.58e-06	1088	['MEDLINE::22541084', 'MEDLINE::24497835', 'MEDLINE::24754225', 'MEDLINE::24219289', 'MEDLINE::19890916']
PAPD5	10	3.57e-06	1089	['MEDLINE::25049417', 'MEDLINE::21878619', 'MEDLINE::21813625', 'MEDLINE::26628367', 'MEDLINE::16773180', 'MEDLINE::21788334', 'MEDLINE::21051505', 'MEDLINE::22442037', 'MEDLINE::23166521', 'MEDLINE::23188809']
FTSJ3	18	3.57e-06	1090	['MEDLINE::17156495', 'MEDLINE::23512731', 'MEDLINE::22079884', 'MEDLINE::23815378', 'MEDLINE::22649736', 'MEDLINE::26465297', 'MEDLINE::24595062', 'MEDLINE::26360745', 'MEDLINE::15641124', 'MEDLINE::22540864', 'MEDLINE::10556316', 'MEDLINE::10648622', 'MEDLINE::14638773', 'MEDLINE::14636587', 'MEDLINE::23818070', 'MEDLINE::26782734', 'MEDLINE::22195017', 'MEDLINE::21238599']
POLR2E	75	3.56e-06	1091	['MEDLINE::10974568', 'MEDLINE::10567521', 'MEDLINE::11168400', 'MEDLINE::16730080', 'MEDLINE::11382749', 'MEDLINE::23847445', 'MEDLINE::24704835', 'MEDLINE::24489922', 'MEDLINE::25874495', 'MEDLINE::21310960', 'MEDLINE::22244332', 'MEDLINE::2186966', 'MEDLINE::19419240', 'MEDLINE::17497168', 'MEDLINE::7828586', 'MEDLINE::9322754', 'MEDLINE::10841538', 'MEDLINE::10668803', 'MEDLINE::10393311', 'M…
POLR2J	39	3.55e-06	1092	['MEDLINE::11747469', 'MEDLINE::16537912', 'MEDLINE::23795460', 'MEDLINE::8056345', 'MEDLINE::8797801', 'MEDLINE::9322754', 'MEDLINE::12036295', 'MEDLINE::11918671', 'MEDLINE::19088816', 'MEDLINE::16621069', 'MEDLINE::22022972', 'MEDLINE::9077438', 'MEDLINE::9642054', 'MEDLINE::9099876', 'MEDLINE::15586814', 'MEDLINE::11453250', 'MEDLINE::10653691', 'MEDLINE::9034305', 'MEDLINE::9837983', 'MEDLIN…
PAIP1	33	3.55e-06	1093	['MEDLINE::15987814', 'MEDLINE::19697362', 'MEDLINE::17381337', 'MEDLINE::18559093', 'MEDLINE::11287654', 'MEDLINE::11172725', 'MEDLINE::15003521', 'MEDLINE::26420881', 'MEDLINE::9857202', 'MEDLINE::11438674', 'MEDLINE::11051545', 'MEDLINE::16913227', 'MEDLINE::19851022', 'MEDLINE::20739757', 'MEDLINE::11997512', 'MEDLINE::26224628', 'MEDLINE::17358048', 'MEDLINE::18725400', 'MEDLINE::17595167', …
RPL32	369	3.54e-06	1094	['MEDLINE::12645635', 'MEDLINE::12023364', 'MEDLINE::11827138', 'MEDLINE::11877677', 'MEDLINE::1104622', 'MEDLINE::16805315', 'MEDLINE::16739990', 'MEDLINE::16643647', 'MEDLINE::15157094', 'MEDLINE::10194599', 'MEDLINE::23613646', 'MEDLINE::22924713', 'MEDLINE::22716114', 'MEDLINE::24107582', 'MEDLINE::24315321', 'MEDLINE::24721383', 'MEDLINE::25202586', 'MEDLINE::2546059', 'MEDLINE::25249196', '…
DAZL	320	3.54e-06	1095	['MEDLINE::10559904', 'MEDLINE::10819768', 'MEDLINE::10601091', 'MEDLINE::15705297', 'MEDLINE::11872225', 'MEDLINE::12029071', 'MEDLINE::11804965', 'MEDLINE::16705683', 'MEDLINE::16979959', 'MEDLINE::23439406', 'MEDLINE::23671620', 'MEDLINE::23898512', 'MEDLINE::23936500', 'MEDLINE::23657870', 'MEDLINE::23417401', 'MEDLINE::23298641', 'MEDLINE::23204224', 'MEDLINE::23044178', 'MEDLINE::23997904',…
NSA2	11	3.54e-06	1096	['MEDLINE::22095236', 'MEDLINE::17086402', 'MEDLINE::25404745', 'MEDLINE::19932687', 'MEDLINE::19220509', 'MEDLINE::11124703', 'MEDLINE::23268442', 'MEDLINE::18658244', 'MEDLINE::16861225', 'MEDLINE::23220173', 'MEDLINE::23912275']
ETF1	552	3.54e-06	1097	['MEDLINE::12815956', 'MEDLINE::12885414', 'MEDLINE::12511961', 'MEDLINE::12419223', 'MEDLINE::12660170', 'MEDLINE::12751333', 'MEDLINE::12426392', 'MEDLINE::12356746', 'MEDLINE::10471834', 'MEDLINE::10788613', 'MEDLINE::10773672', 'MEDLINE::10681447', 'MEDLINE::15452443', 'MEDLINE::15643078', 'MEDLINE::11084369', 'MEDLINE::11796105', 'MEDLINE::11779511', 'MEDLINE::15784879', 'MEDLINE::16162810',…
METTL2B	16	3.53e-06	1098	['MEDLINE::3910040', 'MEDLINE::6219268', 'MEDLINE::6086586', 'MEDLINE::9029901', 'MEDLINE::6361020', 'MEDLINE::26217105', 'MEDLINE::18616169', 'MEDLINE::6298218', 'MEDLINE::8501076', 'MEDLINE::8204822', 'MEDLINE::15596517', 'MEDLINE::17430556', 'MEDLINE::8602531', 'MEDLINE::17015655', 'MEDLINE::11738826', 'MEDLINE::17921269']
NSUN6	3	3.53e-06	1099	['MEDLINE::23816522', 'MEDLINE::24393395', 'MEDLINE::26160102']
UPF3B	53	3.53e-06	1100	['MEDLINE::11113196', 'MEDLINE::23962664', 'MEDLINE::26358559', 'MEDLINE::22203037', 'MEDLINE::22609145', 'MEDLINE::22182939', 'MEDLINE::20479275', 'MEDLINE::12417715', 'MEDLINE::15680326', 'MEDLINE::16186820', 'MEDLINE::12718880', 'MEDLINE::14625303', 'MEDLINE::19503078', 'MEDLINE::21862950', 'MEDLINE::17704778', 'MEDLINE::19238151', 'MEDLINE::17194930', 'MEDLINE::11163187', 'MEDLINE::23821644',…
FASTKD3	3	3.52e-06	1101	['MEDLINE::18273826', 'MEDLINE::20869947', 'MEDLINE::15501674']
FAM98A	1	3.51e-06	1102	['MEDLINE::24257188']
TDRD10	3	3.5e-06	1103	['MEDLINE::25017056', 'MEDLINE::24423473', 'MEDLINE::23505291']
ZCCHC2	2	3.49e-06	1104	['MEDLINE::23022100', 'MEDLINE::18839399']
NOL12	6	3.46e-06	1105	['MEDLINE::17459016', 'MEDLINE::21153684', 'MEDLINE::16430885', 'MEDLINE::16515785', 'MEDLINE::21177347', 'MEDLINE::17524363']
RPP25	18	3.46e-06	1106	['MEDLINE::15351636', 'MEDLINE::21450806', 'MEDLINE::16998185', 'MEDLINE::10024167', 'MEDLINE::14519199', 'MEDLINE::23856077', 'MEDLINE::26334886', 'MEDLINE::18164267', 'MEDLINE::12483731', 'MEDLINE::15096576', 'MEDLINE::25462581', 'MEDLINE::17119099', 'MEDLINE::16723659', 'MEDLINE::12003489', 'MEDLINE::24931955', 'MEDLINE::23587095', 'MEDLINE::20215441', 'MEDLINE::20632321']
RPL37A	53	3.46e-06	1107	['MEDLINE::12625830', 'MEDLINE::10441734', 'MEDLINE::10809743', 'MEDLINE::3426607', 'MEDLINE::12962325', 'MEDLINE::19927161', 'MEDLINE::18175754', 'MEDLINE::8415004', 'MEDLINE::10075652', 'MEDLINE::18761062', 'MEDLINE::2605184', 'MEDLINE::1380836', 'MEDLINE::8665930', 'MEDLINE::9836437', 'MEDLINE::15736939', 'MEDLINE::10692318', 'MEDLINE::16264227', 'MEDLINE::6759166', 'MEDLINE::23846446', 'MEDLI…
TDRD12	6	3.46e-06	1108	['MEDLINE::24067652', 'MEDLINE::24586802', 'MEDLINE::26669262', 'MEDLINE::21551254', 'MEDLINE::25017056', 'MEDLINE::21863019']
RCL1	20	3.45e-06	1109	['MEDLINE::16455923', 'MEDLINE::19665401', 'MEDLINE::21367972', 'MEDLINE::23083835', 'MEDLINE::10790377', 'MEDLINE::16376378', 'MEDLINE::25790031', 'MEDLINE::26553210', 'MEDLINE::23021545', 'MEDLINE::16307926', 'MEDLINE::25462922', 'MEDLINE::19332556', 'MEDLINE::21849504', 'MEDLINE::23838471', 'MEDLINE::21450810', 'MEDLINE::8747477', 'MEDLINE::25190460', 'MEDLINE::23246075', 'MEDLINE::21829381', …
TARBP1	11	3.43e-06	1110	['MEDLINE::22997707', 'MEDLINE::22706980', 'MEDLINE::24212883', 'MEDLINE::26464651', 'MEDLINE::8846792', 'MEDLINE::17151120', 'MEDLINE::18412263', 'MEDLINE::9917067', 'MEDLINE::11180460', 'MEDLINE::15987815', 'MEDLINE::22025453']
DCAF13	3	3.42e-06	1111	['MEDLINE::17925008', 'MEDLINE::24754225', 'MEDLINE::20601284']
TDRD1	35	3.42e-06	1112	['MEDLINE::24067652', 'MEDLINE::24586802', 'MEDLINE::25668702', 'MEDLINE::21743441', 'MEDLINE::19345100', 'MEDLINE::20059948', 'MEDLINE::20479125', 'MEDLINE::20080973', 'MEDLINE::18224712', 'MEDLINE::24573400', 'MEDLINE::23574628', 'MEDLINE::23112866', 'MEDLINE::21383078', 'MEDLINE::17141210', 'MEDLINE::23714778', 'MEDLINE::25017056', 'MEDLINE::23319146', 'MEDLINE::19918066', 'MEDLINE::19735482',…
PIWIL1	787	3.42e-06	1113	['MEDLINE::15840816', 'MEDLINE::17216479', 'MEDLINE::16949822', 'MEDLINE::16751776', 'MEDLINE::16786737', 'MEDLINE::16882976', 'MEDLINE::12906857', 'MEDLINE::23284755', 'MEDLINE::23374243', 'MEDLINE::23741747', 'MEDLINE::23797853', 'MEDLINE::23793104', 'MEDLINE::23969839', 'MEDLINE::23936500', 'MEDLINE::23287033', 'MEDLINE::23175368', 'MEDLINE::22748119', 'MEDLINE::23392610', 'MEDLINE::23925475',…
CPSF3	48	3.42e-06	1114	['MEDLINE::12446782', 'MEDLINE::17453916', 'MEDLINE::23155029', 'MEDLINE::25299594', 'MEDLINE::25301781', 'MEDLINE::25493544', 'MEDLINE::25384976', 'MEDLINE::14693369', 'MEDLINE::9099738', 'MEDLINE::18806823', 'MEDLINE::17128255', 'MEDLINE::21245389', 'MEDLINE::17923699', 'MEDLINE::18688255', 'MEDLINE::23403287', 'MEDLINE::22252320', 'MEDLINE::21935893', 'MEDLINE::22067483', 'MEDLINE::26054421', …
DHX34	6	3.41e-06	1115	['MEDLINE::23828042', 'MEDLINE::21227923', 'MEDLINE::24302191', 'MEDLINE::24094743', 'MEDLINE::25230004', 'MEDLINE::25220460']
MIF4GD	19	3.4e-06	1116	['MEDLINE::23286197', 'MEDLINE::19648179', 'MEDLINE::20309963', 'MEDLINE::11420386', 'MEDLINE::1515145', 'MEDLINE::14727363', 'MEDLINE::23804756', 'MEDLINE::9364447', 'MEDLINE::10456853', 'MEDLINE::24336329', 'MEDLINE::21157122', 'MEDLINE::9337084', 'MEDLINE::9444663', 'MEDLINE::17014084', 'MEDLINE::23941746', 'MEDLINE::22532700', 'MEDLINE::24692427', 'MEDLINE::8449366', 'MEDLINE::18025107']
NXF2B	1	3.39e-06	1117	['MEDLINE::22030050']
EIF3B	107	3.39e-06	1118	['MEDLINE::12815957', 'MEDLINE::11029466', 'MEDLINE::11694452', 'MEDLINE::16093711', 'MEDLINE::24423872', 'MEDLINE::25673016', 'MEDLINE::14551326', 'MEDLINE::1443773', 'MEDLINE::21948832', 'MEDLINE::9245811', 'MEDLINE::14736189', 'MEDLINE::19059401', 'MEDLINE::17445855', 'MEDLINE::20584985', 'MEDLINE::25539953', 'MEDLINE::24946865', 'MEDLINE::25860999', 'MEDLINE::26420881', 'MEDLINE::3025657', 'M…
DHX29	13	3.37e-06	1119	['MEDLINE::22114340', 'MEDLINE::23337854', 'MEDLINE::24821782', 'MEDLINE::25251717', 'MEDLINE::21873976', 'MEDLINE::19109895', 'MEDLINE::20018725', 'MEDLINE::21113134', 'MEDLINE::23706745', 'MEDLINE::23047696', 'MEDLINE::26344199', 'MEDLINE::19111655', 'MEDLINE::26818387']
PABPC5	6	3.31e-06	1120	['MEDLINE::23300856', 'MEDLINE::25875127', 'MEDLINE::11374897', 'MEDLINE::12226713', 'MEDLINE::23894120', 'MEDLINE::23275553']
CPSF3L	6	3.31e-06	1121	['MEDLINE::22252320', 'MEDLINE::25410209', 'MEDLINE::23122059', 'MEDLINE::15684398', 'MEDLINE::23523797', 'MEDLINE::17669424']
ZNF473	7	3.31e-06	1122	['MEDLINE::16914750', 'MEDLINE::12861998', 'MEDLINE::15824063', 'MEDLINE::26390436', 'MEDLINE::15331170', 'MEDLINE::16714279', 'MEDLINE::11782445']
SMG9	3	3.3e-06	1123	['MEDLINE::25099951', 'MEDLINE::25002321', 'MEDLINE::20872948']
MRPL23	13	3.29e-06	1124	['MEDLINE::12589428', 'MEDLINE::19304784', 'MEDLINE::19211196', 'MEDLINE::12075007', 'MEDLINE::16049284', 'MEDLINE::24184950', 'MEDLINE::8968746', 'MEDLINE::9268640', 'MEDLINE::9344651', 'MEDLINE::26044651', 'MEDLINE::8541832', 'MEDLINE::10743564', 'MEDLINE::9618174']
RPF2	15	3.29e-06	1125	['MEDLINE::26159998', 'MEDLINE::21875896', 'MEDLINE::20190079', 'MEDLINE::16734784', 'MEDLINE::18355281', 'MEDLINE::25484219', 'MEDLINE::11864606', 'MEDLINE::17938242', 'MEDLINE::19170763', 'MEDLINE::15480574', 'MEDLINE::22735702', 'MEDLINE::25855814', 'MEDLINE::26117542', 'MEDLINE::12048200', 'MEDLINE::26711866']
THUMPD1	3	3.29e-06	1126	['MEDLINE::15815685', 'MEDLINE::25653167', 'MEDLINE::19025722']
ZGPAT	8	3.28e-06	1127	['MEDLINE::16952911', 'MEDLINE::24033183', 'MEDLINE::25711310', 'MEDLINE::22387365', 'MEDLINE::23042114', 'MEDLINE::11852044', 'MEDLINE::11890680', 'MEDLINE::21666691']
POLR2B	410	3.27e-06	1128	['MEDLINE::10480889', 'MEDLINE::10908634', 'MEDLINE::15737582', 'MEDLINE::15737578', 'MEDLINE::11168400', 'MEDLINE::11779853', 'MEDLINE::15904853', 'MEDLINE::17139851', 'MEDLINE::17081773', 'MEDLINE::17486970', 'MEDLINE::11404327', 'MEDLINE::12242498', 'MEDLINE::15288074', 'MEDLINE::23245619', 'MEDLINE::23245618', 'MEDLINE::23220137', 'MEDLINE::22962360', 'MEDLINE::23041381', 'MEDLINE::23921245',…
SUPV3L1	61	3.26e-06	1129	['MEDLINE::16176273', 'MEDLINE::17352692', 'MEDLINE::23808500', 'MEDLINE::24398379', 'MEDLINE::2657398', 'MEDLINE::21509200', 'MEDLINE::21397965', 'MEDLINE::22562243', 'MEDLINE::21846330', 'MEDLINE::20117077', 'MEDLINE::18391725', 'MEDLINE::20381373', 'MEDLINE::17961633', 'MEDLINE::9829834', 'MEDLINE::19509288', 'MEDLINE::20064926', 'MEDLINE::18678873', 'MEDLINE::25090107', 'MEDLINE::23454114', '…
ENDOG	412	3.24e-06	1130	['MEDLINE::12232790', 'MEDLINE::15784731', 'MEDLINE::15297883', 'MEDLINE::15973355', 'MEDLINE::15691848', 'MEDLINE::16021180', 'MEDLINE::15946692', 'MEDLINE::16177235', 'MEDLINE::16309214', 'MEDLINE::16248977', 'MEDLINE::16740088', 'MEDLINE::17056496', 'MEDLINE::16836974', 'MEDLINE::15204919', 'MEDLINE::12928502', 'MEDLINE::23700428', 'MEDLINE::23430060', 'MEDLINE::23006905', 'MEDLINE::22996158',…
MRPS30	20	3.21e-06	1131	['MEDLINE::21194473', 'MEDLINE::25002657', 'MEDLINE::23221726', 'MEDLINE::11248257', 'MEDLINE::22452962', 'MEDLINE::21445572', 'MEDLINE::20095854', 'MEDLINE::15562971', 'MEDLINE::24388359', 'MEDLINE::19232126', 'MEDLINE::10640817', 'MEDLINE::24218030', 'MEDLINE::16142419', 'MEDLINE::24528085', 'MEDLINE::22965832', 'MEDLINE::22410340', 'MEDLINE::21702935', 'MEDLINE::20699374', 'MEDLINE::18438407',…
GTPBP10	1	3.21e-06	1132	['MEDLINE::17054726']
MRPS26	1	3.2e-06	1133	['MEDLINE::16297571']
[truncated: 334 more rows]
