# Supplementary material for: Artificial intelligence in neurodegenerative disease research: use of IBM Watson to identify additional RNA-binding proteins altered in amyotrophic lateral sclerosis
Source: Acta Neuropathol. 2017 Nov 13;135(2):227–47. doi: 10.1007/s00401-017-1785-8 (PMC5773659; doi:10.1007/s00401-017-1785-8)
Supplement: Supplementary file 7 — Supplementary material 7 (XLSX 407 kb) [file 401_2017_1785_MOESM7_ESM.xlsx]

## Sheet: features2
a1
a1_a2
a1_hnrnp
a2
a2_b1
a20
a23187
a24
a2780
a2bp1
a3
a3a
a3f
a3g
a3g_a3f
a3h
a4
a5
a549
a549_cells
a6
a7
a9
aa
aa_genotype
aa_trna
aaa
aaa_atpase
aac
aars
aarss
aas
aav
ab
ab_initio
aba
abasic
abc
abc_transporter
abc_transporters
abce1
abcg2
abdomen
abdominal
aberrant
aberrant_dna
aberrant_expression
aberrant_splicing
aberrantly
aberration
aberrations
abeta
abh
abh_antigens
abh_blood
abilities
ability
ability_activate
ability_bind
ability_form
ability_induce
ability_inhibit
ability_interact
ability_stimulate
abiotic
abiotic_stress
abiotic_stresses
abl
abl1
ablated
ablation
able
able_bind
able_form
able_induce
able_inhibit
able_interact
abnormal
abnormal_expression
abnormalities
abnormality
abnormally
abo
abolish
abolished
abolishes
abortion
abortive
abortus
abp
abrogate
abrogated
abrogates
abrogation
abs
abscess
abscisic
abscisic_acid
absence
absence_presence
absent
absolute
absolutely
absolutely_required
absorbance
absorbed
absorptiometry
absorption
abstract
abstract_truncated
abundance
abundant
abundantly
abundantly_expressed
abuse
abutment
abutments
ac
aca
acad
acad_sci
academic
acc
accelerate
accelerated
accelerates
accelerating
acceleration
acceptable
acceptance
accepted
acceptor
acceptor_site
acceptor_stem
acceptors
access
accessibility
accessible
accession
accessions
accessory
accessory_protein
accessory_proteins
acclimation
accommodate
accompanied
accompanied_increase
accompanied_increased
accompanies
accompany
accompanying
accomplished
accordance
account
accounted
accounting
accounts
accumbens
accumulate
accumulated
accumulates
accumulating
accumulating_evidence
accumulation
accumulation_unfolded
accumulations
accuracy
accurate
accurately
ace
ace2
acetate
acetate_pma
acetic
acetic_acid
acetone
acetonitrile
acetyl
acetyl_coa
acetylated
acetylation
acetylcholine
acetylcholine_receptor
acetylcholinesterase
acetylcysteine
acetylglucosamine
acetyltransferase
acf
ach
ache
achieve
achieved
achieving
achn
achr
acid
acid_aa
acid_activation
acid_analysis
acid_base
acid_binding
acid_changes
acid_composition
acid_identity
acid_induced
acid_inducible
acid_level
acid_metabolism
acid_oxidation
acid_phosphatase
acid_poly
acid_protein
acid_ra
acid_receptor
acid_receptors
acid_residue
acid_residues
acid_sequence
acid_sequences
acid_starvation
acid_substitution
acid_substitutions
acid_synthase
acid_synthesis
acidic
acidic_protein
acidic_proteins
acidic_ribosomal
acidification
acidosis
acids
acinar
acinar_cells
acinetobacter
acini
acinus
acl
acn
aco1
aconitase
acoustic
acquire
acquired
acquired_resistance
acquisition
acr
acrosome
acrylamide
acs
act
acta
actb
acted
acth
actin
actin_binding
actin_cytoskeleton
actin_filaments
actin_mrna
actin_polymerization
actin_sma
acting
acting_element
acting_elements
acting_factor
acting_factors
acting_rna
actinin
actinomycin
action
action_potential
action_potentials
actions
activate
activate_transcription
activated
activated_cell
activated_cells
activated_human
activated_kinase
activated_protein
activated_receptor
activated_response
activated_transcription
activates
activates_transcription
activating
activating_enzyme
activating_factor
activating_protein
activating_transcription
activation
activation_akt
activation_caspase
activation_cell
activation_cells
activation_dna
activation_domain
activation_erk
activation_function
activation_human
activation_ifn
activation_induced
activation_innate
activation_nf
activation_nuclear
activation_p38
activation_p53
activation_pkr
activation_protein
activation_response
activation_results
activation_tgf
activation_transcription
activator
activator_inhibitor
activator_protein
activator_transcription
activators
active
active_caspase
active_form
active_genes
active_inactive
active_site
active_sites
active_transcription
actively
actively_transcribed
activin
activin_receptor
activities
activity
activity_addition
activity_assay
activity_assays
activity_associated
activity_binding
activity_cell
activity_cells
activity_compared
activity_contrast
activity_data
activity_decreased
activity_demonstrated
activity_dependent
activity_detected
activity_determined
activity_dna
activity_due
activity_enhanced
activity_enzyme
activity_essential
activity_expression
activity_findings
activity_fold
activity_human
activity_increased
activity_indicating
activity_induced
activity_inhibited
activity_inhibition
activity_levels
activity_measured
activity_mediated
activity_nuclear
activity_observed
activity_presence
activity_present
activity_protein
activity_purified
activity_rat
activity_reduced
activity_regulated
activity_relationship
activity_relationships
activity_required
activity_results
activity_rna
activity_rnase
activity_show
activity_significantly
activity_similar
activity_specific
activity_stimulated
activity_study
activity_suggesting
activity_vitro
activity_vivo
activity_well
activity_wild
acts
actual
acuity
acupuncture
acute
acute_chronic
acute_leukemia
acute_lung
acute_lymphoblastic
acute_myelogenous
acute_myeloid
acute_myocardial
acute_pancreatitis
acute_phase
acute_promyelocytic
acute_rejection
acute_renal
acute_respiratory
acutely
acyl
acyl_coa
acylation
ad
ad_libitum
ad_patients
ad5
ada
adapt
adaptation
adaptations
adapted
adapter
adapter_protein
adaptive
adaptive_immune
adaptive_immunity
adaptive_response
adaptor
adaptor_molecule
adaptor_protein
adaptor_proteins
adaptors
adar
adar1
adar1_adar2
adar2
adars
adc
adca
add
added
addiction
adding
addition
addition_expression
addition_identified
addition_observed
addition_previously
addition_recombinant
addition_results
addition_role
addition_show
additional
additional_evidence
additional_genes
additional_proteins
additional_studies
additionally
additions
additive
additive_effect
address
address_issue
address_question
addressed
addresses
addressing
adds
adduct
adducts
ade
adenine
adenine_dinucleotide
adeno
adeno_associated
adenocarcinoma
adenocarcinoma_cell
adenocarcinoma_cells
adenocarcinomas
adenoma
adenomas
adenomatous
adenosine
adenosine_deaminase
adenosine_deaminases
adenosine_inosine
adenosine_monophosphate
adenosine_triphosphate
adenosyl
adenosyl_methionine
adenosylmethionine
adenoviral
adenovirus
adenovirus_mediated
adenoviruses
adenylate
adenylate_cyclase
adenylyl
adenylyl_cyclase
adequate
adequately
adh
adhd
adherence
adherent
adhesin
adhesion
adhesion_kinase
adhesion_molecule
adhesion_molecules
adhesions
adhesive
adipocyte
adipocyte_differentiation
adipocytes
adipogenesis
adipogenic
adiponectin
adipose
adipose_tissue
adiposity
adjacent
adjacent_normal
adjunct
adjust
adjusted
adjusted_hrs
adjusted_odds
adjusting
adjustment
adjustments
adjuvant
adjuvant_chemotherapy
adjuvants
adm
administered
administration
admission
admissions
admitted
adolescence
adolescent
adolescents
adomet
adopt
adopted
adoptive
adoptive_transfer
adopts
adp
adp_ribose
adp_ribosyl
adp_ribosylation
adr
adrenal
adrenal_hypoplasia
adrenergic
adrenergic_receptor
adrenoceptor
adrenocortical
adriamycin
adrp
adsorbed
adsorption
adult
adult_brain
adult_human
adult_male
adult_mice
adult_mouse
adult_onset
adult_patients
adult_rat
adult_rats
adult_tissues
adulthood
adults
advance
advanced
advanced_stage
advances
advances_understanding
advancing
advantage
advantageous
advantages
adverse
adverse_effects
adverse_events
adversely
ae
aedes
aerobic
aerosol
aeruginosa
aetiology
af
af4
af9
afb1
aff4
affect
affect_cell
affect_expression
affected
affected_individuals
affected_patients
affecting
affective
affects
afferent
afferents
affinities
affinity
affinity_binding
affinity_chromatography
affinity_column
affinity_purification
affinity_purified
affinity_rna
affinity_specificity
afford
afforded
affords
affymetrix
aflatoxin
afm
aforementioned
afp
afp_l3
africa
african
african_american
african_americans
african_swine
ag
ag_specific
agar
agarose
agarose_gel
age
age_associated
age_dependent
age_diagnosis
age_gender
age_group
age_groups
age_matched
age_months
age_onset
age_patients
age_range
age_related
age_sex
age_years
aged
aged_years
ageing
agent
agents
ages
ages_years
agglutination
agglutinin
aggrecan
aggregate
aggregated
aggregates
aggregation
aggressive
aggressiveness
aging
ago
ago1
ago2
ago3
ago4
agonist
agonist_induced
agonistic
agonists
agree
agreed
agreement
agricultural
agrobacterium
ags
ah
ahc
ahr
ahx
ai
aib1
aicar
aicardi
aicardi_gouti
aid
aided
aids
aif
aih
aii
aim
aim_present
aim_study
aim_work
aimed
aimed_determine
aimed_evaluate
aimed_identify
aimed_investigate
aiming
aimp1
aims
aims_study
air
airborne
airway
airway_epithelial
airway_inflammation
airways
ais
ak
akap
akap95
akaps
aki
akt
akt_activation
akt_mtor
akt_pathway
akt_phosphorylation
akt_signaling
akt1
al
ala
alanine
alanine_aminotransferase
alanyl
alanyl_trna
alars
alb
albeit
albicans
albino
albumin
alcl
alcohol
alcohol_consumption
alcohol_dehydrogenase
alcoholic
alcohols
aldehyde
aldehydes
aldolase
aldosterone
alfalfa
alga
algae
algorithm
algorithms
aligned
alignment
alignments
aliphatic
alive
alk
alk1
alk5
alkali
alkaline
alkaline_phosphatase
alkaloid
alkaloids
alkane
alkanes
alkb
alkyl
alkylated
alkylating
alkylating_agents
alkylation
allele
allele_associated
allele_frequencies
allele_frequency
allele_specific
alleles
allelic
allergen
allergen_fel
allergens
allergic
allergic_rhinitis
allergy
alleviate
alleviated
alleviates
allo
allocated
allodynia
allogeneic
allograft
allografts
allosteric
allow
allowed
allowed_identification
allowing
alloy
alp
alp_activity
alpha
alpha_actin
alpha_amino
alpha_beta
alpha_chain
alpha_fetoprotein
alpha_gamma
alpha_gene
alpha_globin
alpha_helical
alpha_helices
alpha_helix
alpha_ifn
alpha_il
alpha_induced
alpha_interferon
alpha_kinase
alpha_mrna
alpha_phosphorylation
alpha_production
alpha_protein
alpha_sma
alpha_smooth
alpha_subunit
alpha_subunits
alpha_synuclein
alpha_tnf
alpha_tocopherol
alpha_tocopheryl
alpha_tubulin
alpha1
alpha2
alpha3
alphabeta
als
als_cases
als_frontotemporal
als_ftld
als_patients
alt
alter
alteration
alterations
alterations_expression
altered
altered_expression
altered_gene
altering
alternaria
alternate
alternating
alternative
alternative_exon
alternative_exons
alternative_pathway
alternative_polyadenylation
alternative_pre
alternative_splice
alternative_splicing
alternatively
alternatively_spliced
alternatives
alters
altogether
altogether_data
altogether_results
alu
aluminum
alveolar
alveolar_macrophages
aly
aly_ref
alzheimer
alzheimer_disease
amacrine
amanitin
amber
ambient
ambiguous
ambulatory
amd
ameliorate
ameliorated
ameliorates
amelioration
amenable
america
american
americans
amh
ami
amide
amidotransferase
amine
amines
amino
amino_acid
amino_acids
amino_group
amino_terminal
amino_terminus
aminoacyl
aminoacyl_trna
aminoacyl_trnas
aminoacylated
aminoacylation
aminoacylation_reaction
aminoacylation_trna
aminobenzamide
aminobutyric
aminobutyric_acid
aminocyclopropane
aminoglycoside
aminopeptidase
aminotransferase
aml
aml_cells
aml_patients
aml1
ammonia
ammonium
ammonium_sulfate
amniotic
amniotic_fluid
amorphous
amount
amounts
amp
amp_activated
amp_dependent
ampa
ampa_receptor
ampa_receptors
ampar
ampars
amphetamine
amphibian
amphipathic
ampk
ampk_activation
amplicon
amplicons
amplification
amplification_cdna
amplifications
amplified
amplify
amplifying
amplitude
amplitudes
ams
amygdala
amylase
amyloid
amyloid_beta
amyloid_precursor
amyotrophic
amyotrophic_lateral
ana
anabolic
anaemia
anaerobic
anaesthesia
anal
analgesia
analgesic
analog
analogous
analogs
analogue
analogues
analogy
analyse
analysed
analyses
analyses_demonstrated
analyses_identified
analyses_performed
analyses_reveal
analyses_revealed
analyses_show
analyses_showed
analyses_suggest
analysing
analysis
analysis_based
analysis_carried
analysis_cell
analysis_conducted
analysis_confirmed
analysis_data
analysis_demonstrated
analysis_dna
analysis_expression
analysis_gene
analysis_genes
analysis_human
analysis_identified
analysis_identify
analysis_mrna
analysis_patients
analysis_performed
analysis_protein
analysis_proteins
analysis_results
analysis_revealed
analysis_reveals
analysis_rna
analysis_show
analysis_showed
analysis_shows
analysis_study
analysis_suggested
analysis_suggests
analysis_total
analysis_variance
analyte
analytes
analytical
analyze
analyzed
analyzed_dimensional
analyzed_expression
analyzed_western
analyzer
analyzing
anaphase
anaplastic
anaplastic_large
anatomic
anatomical
anatomy
ancestor
ancestral
ancestry
anchor
anchorage
anchorage_independent
anchored
anchoring
anchoring_protein
anchoring_proteins
anchors
ancient
ancillary
androgen
androgen_receptor
androgens
anemia
anemia_dba
anesthesia
anesthetic
anesthetized
aneuploid
aneuploidy
aneurysm
aneurysms
anf
ang
ang_gene
ang_induced
angelman
angelman_syndrome
angii
angina
angiogenesis
angiogenic
angiogenic_factors
angiogenin
angiogenin_ang
angiographic
angiography
angiosperms
angiotensin
angiotensin_ang
angiotensin_converting
angiotensin_system
angiotensinogen
angle
angle_glaucoma
angle_ray
angles
angular
anhydrase
aniline
animal
animal_cells
animal_model
animal_models
animal_species
animals
animals_treated
anion
anion_exchange
anionic
anions
anisomycin
anisotropy
ankle
ankyrin
ann
annealing
annexin
annotated
annotation
annual
annular
anoikis
anomalies
anomalous
anomaly
anopheles
anova
anp
anp_bnp
ans
ant
ant1
antagonism
antagonist
antagonistic
antagonists
antagonize
antagonized
antagonizes
antagonizing
anterior
anterior_posterior
anterograde
anthocyanin
anthracis
anthropometric
anti
anti_angiogenic
anti_apoptotic
anti_cancer
anti_cd25
anti_cd3
anti_dna
anti_dsdna
anti_hiv
anti_hnrnp
anti_hu
anti_human
anti_il
anti_inflammatory
anti_jo
anti_kda
anti_la
anti_pd
anti_proliferative
anti_rnp
anti_ro
anti_ro52
anti_ro60
anti_scl
anti_sm
anti_ss
anti_ssa
anti_ssb
anti_tnf
anti_topo
anti_tumor
anti_u1
anti_u1rnp
anti_viral
antiangiogenic
antiapoptotic
antibacterial
antibacterial_activity
antibiotic
antibiotic_resistance
antibiotics
antibodies
antibodies_anti
antibodies_detected
antibodies_directed
antibodies_human
antibodies_mabs
antibodies_patients
antibodies_raised
antibodies_sera
antibodies_specific
antibody
antibody_anti
antibody_binding
antibody_directed
antibody_levels
antibody_mab
antibody_positive
antibody_production
antibody_raised
antibody_response
antibody_responses
antibody_specific
antibody_titers
anticancer
anticancer_activity
anticancer_agents
anticancer_drug
anticancer_drugs
anticipated
anticoagulant
anticodon
anticodon_binding
anticodon_loop
anticodon_stem
antidepressant
antifungal
antigen
antigen_binding
antigen_expression
antigen_hla
antigen_pcna
antigen_presentation
antigen_presenting
antigen_processing
antigen_psa
antigen_receptor
antigen_specific
antigenic
antigenic_determinants
antigenically
antigenicity
antigens
antihypertensive
antimicrobial
antimicrobial_activity
antimicrobial_peptide
antimicrobial_peptides
antineoplastic
antinociceptive
antinuclear
antinuclear_antibodies
antinuclear_antibody
antioxidant
antioxidant_activity
antioxidant_enzymes
antioxidants
antioxidative
antiparallel
antiparallel_beta
antiphospholipid
antiproliferative
antiproliferative_activity
antipsychotic
antiretroviral
antiretroviral_therapy
antisense
antisense_oligonucleotide
antisense_oligonucleotides
antisense_rna
antisera
antiserum
antithrombin
antitoxin
antitrypsin
antitumor
antitumor_activity
antitumor_effect
antitumor_effects
antitumor_immunity
antiviral
antiviral_activity
antiviral_defense
antiviral_effect
antiviral_immune
antiviral_immunity
antiviral_innate
antiviral_protein
antiviral_response
antiviral_responses
antiviral_signaling
antiviral_state
antral
anxiety
ao
aoa
aoa1
aoa2
aor
aorta
aortic
ap
ap_endonuclease
ap_site
ap_sites
ap1
ap2
ap2_erf
ap4
ap4a
apa
apc
apcs
ape
ape_ref
ape1
ape1_ref
apen
apex
apex1
api
apical
apigenin
apl
aplasia
aplastic
aplysia
apnea
apo
apoa
apob
apob_mrna
apobec
apobec1
apobec3
apobec3_proteins
apobec3b
apobec3f
apobec3g
apobec3g_a3g
apobec3h
apoe
apolipoprotein
apolipoprotein_mrna
apoptosis
apoptosis_associated
apoptosis_cell
apoptosis_cells
apoptosis_human
apoptosis_induced
apoptosis_inducing
apoptosis_induction
apoptosis_related
apoptosis_results
apoptotic
apoptotic_cell
apoptotic_cells
apoptotic_pathway
apoptotic_protein
apoptotic_proteins
apoptotic_signaling
app
apparatus
apparent
apparent_molecular
apparently
appearance
appeared
appearing
appears
appears_play
appended
apple
applicability
applicable
application
applications
applied
apply
applying
appreciable
appreciated
approach
approach_identified
approach_identify
approached
approaches
appropriately
approved
approx
approximate
approximately
approximately_amino
approximately_equal
approximately_fold
approximately_half
approximately_kb
approximately_kda
approximately_microm
approximately_nm
approximately_nucleotides
approximately_patients
approximation
apr
aprataxin
apraxia
april
aps
aptamer
aptamers
aptt
aptx
apurinic
apurinic_apyrimidinic
apx
apyrimidinic
apyrimidinic_endonuclease
aqp4
aquaporin
aquatic
aqueous
aqueous_solution
ar
ara
arabidopsis
arabidopsis_plants
arabidopsis_thaliana
arachidonic
arachidonic_acid
arc
arc1p
arch
archaea
archaeal
archaebacteria
archaebacterial
archaeon
architectural
architecture
archival
ard1
area
area_curve
areas
ares
arf
arg
arginase
arginine
arginine_glycine
arginine_methylation
arginine_methyltransferase
arginine_residues
arginine_rich
arginine_serine
arginines
arginyl
arginyl_trna
argonaute
argonaute_proteins
argrs
argue
arise
arises
arising
arm
arm_chromosome
arms
aromatase
aromatic
aromatic_hydrocarbons
arose
arousal
arranged
arrangement
arrangements
array
array_analysis
array_cgh
array_comparative
arrays
arrest
arrest_apoptosis
arrest_cell
arrested
arrests
arrhythmias
ars
ars2
arsenic
arsenite
arsenite_induced
art
artemia
artemis
arterial
arterial_blood
arterial_hypertension
arterial_pressure
arteries
arteritis
artery
artery_disease
artery_occlusion
arthritis
arthritis_ra
article
article_part
articles
articular
artifacts
artificial
artificial_chromosome
artificially
aryl
aryl_hydrocarbon
asa
asbestos
asc
ascending
ascertain
ascertained
ascites
ascorbate
ascorbic
ascorbic_acid
ascribed
ascs
asd
ase
asexual
asf
asf_sf2
asf1
asfv
ash1
ash1_mrna
ash2l
asia
asian
asians
ask1
asked
asn
asnrs
aso
asos
asp
asp_glu
asp_trna
asparaginase
asparagine
asparaginyl
asparaginyl_trna
aspartate
aspartate_nmda
aspartic
aspartic_acid
aspartyl
aspartyl_trna
aspect
aspects
aspergillus
aspergillus_nidulans
aspiration
aspirin
asprs
asr1
assay
assay_based
assay_cell
assay_demonstrated
assay_elisa
assay_performed
assay_results
assay_revealed
assay_showed
assay_system
assayed
assays
assays_confirmed
assays_demonstrate
assays_demonstrated
assays_performed
assays_revealed
assays_show
assays_showed
assemble
assembled
assembles
assemblies
assembling
assembly
assembly_checkpoint
assembly_factor
assembly_factors
assembly_function
assembly_pathway
assembly_ribosomal
assess
assess_effect
assess_role
assessed
assessing
assessment
assessments
assign
assigned
assigned_groups
assignment
assignments
assimilation
assist
assistance
assisted
assisted_laser
associate
associated
associated_activation
associated_altered
associated_anti
associated_antigen
associated_antigens
associated_breast
associated_cancer
associated_cell
associated_cellular
associated_changes
associated_clinical
associated_complex
associated_coronavirus
associated_decrease
associated_decreased
associated_degradation
associated_development
associated_disease
associated_dna
associated_early
associated_elevated
associated_expression
associated_factor
associated_factors
associated_gene
associated_genes
associated_herpesvirus
associated_high
associated_higher
associated_hla
associated_human
associated_increase
associated_increased
associated_kinase
associated_loss
associated_low
associated_lower
associated_molecular
associated_mutations
associated_nuclear
associated_obesity
associated_poor
associated_presence
associated_protein
associated_proteins
associated_reduced
associated_reduction
associated_regulation
associated_risk
associated_rna
associated_severe
associated_significant
associated_significantly
associated_small
associated_specific
associated_splicing
associated_susceptibility
associated_transcription
associated_tumor
associated_type
associated_virus
associates
associating
association
association_analysis
association_hla
association_observed
association_proteins
association_studies
association_study
associations
assume
assumed
assuming
assumption
ast
asthma
asthmatic
asthmatic_patients
asthmatics
astrocyte
astrocytes
astrocytic
astrocytoma
astrocytomas
astroglial
asxl1
asymmetric
asymmetric_unit
asymmetrical
asymmetrically
asymmetry
asymptomatic
at1
at1r
at2
ataxia
ataxia_oculomotor
ataxia_telangiectasia
ataxia_type
ataxias
ataxin
atcc
atf
atf1
atf3
atf4
atf6
atg
atherogenesis
atherosclerosis
atherosclerotic
athletes
athymic
ation
atl
atlantic
atlas
atm
atmospheric
atom
atomic
atomic_force
atoms
atopic
atopic_dermatitis
atopy
atp
atp_binding
atp_dependent
atp_hydrolysis
atp_independent
atp_levels
atp_production
atp_synthase
atpase
atpase_activity
atpases
atr
atra
atrial
atrial_fibrillation
atrial_natriuretic
atrioventricular
atrophic
atrophy
atrophy_sma
atrophy_spinal
attach
attached
attachment
attack
attacks
attained
attempt
attempted
attempts
attended
attending
attention
attenuate
attenuated
attenuates
attenuating
attenuation
attitudes
attracted
attractive
attractive_target
attributable
attributed
attributes
atx
atx1
atxn1
atxn2
atypical
au
au_rich
aub
auc
auditory
auditory_evoked
auf1
aug
aug_codon
augment
augmentation
augmented
augmenting
augments
august
auh
aureus
aurora
australia
australian
authentic
author
authors
autism
autism_spectrum
autistic
auto
autoantibodies
autoantibody
autoantibody_production
autoantigen
autoantigens
autocrine
autogenous
autoimmune
autoimmune_disease
autoimmune_diseases
autoimmune_disorders
autoimmune_encephalomyelitis
autoimmune_hepatitis
autoimmune_response
autoimmunity
autologous
automated
automatic
autonomic
autonomous
autonomously
autophagic
autophagy
autophosphorylation
autopsy
autoradiography
autoreactive
autoregulation
autoregulatory
autosomal
autosomal_dominant
autosomal_recessive
auxiliary
auxiliary_factor
auxin
av
availability
avenues
average
average_age
averaged
averaging
avian
avian_influenza
avidin
avidity
avirulence
avirulent
avium
avoid
avoidance
avoided
avoiding
avp
avrrpt2
awareness
axes
axial
axillary
axis
axon
axonal
axons
axotomy
aza
aza_deoxycytidine
azacytidine
azf
azfa
azfc
azgp1
azide
azido
azoospermia
azoospermic
b1
b10
b16
b2
b23
b27
b2m
b3
b4
b5
b52
b6
b7
b8
ba
babies
baby
bac
bacilli
bacillus
bacillus_stearothermophilus
bacillus_subtilis
back
back_pain
backbone
background
backgrounds
bacteria
bacteria_archaea
bacterial
bacterial_artificial
bacterial_cell
bacterial_infection
bacterial_pathogens
bacterial_protein
bacterial_species
bacterial_strains
bacterially
bacterially_expressed
bactericidal
bacteriophage
bacteriophage_t4
bacteriophages
bacterium
baculovirus
bad
baff
bag
bait
bak
bal
balance
balanced
balb
balb_mice
balf
balloon
bamhi
band
banding
bands
bank
bap
bar
bard1
bare
barely
barley
barr
barr_virus
barrel
barrier
barrier_function
barriers
basal
basal_cell
basal_conditions
basal_expression
basal_forebrain
basal_ganglia
basal_level
basal_levels
basal_like
basal_transcription
base
base_excision
base_pair
base_pairing
base_pairs
based
based_analysis
based_approach
based_assay
based_assays
based_chemotherapy
based_data
based_findings
based_gene
based_method
based_results
based_sequence
based_studies
based_study
based_therapy
baseline
basement
basement_membrane
bases
[truncated: 22,956 more rows]
