# Supplementary material for: Artificial intelligence in neurodegenerative disease research: use of IBM Watson to identify additional RNA-binding proteins altered in amyotrophic lateral sclerosis
Source: Acta Neuropathol. 2017 Nov 13;135(2):227–47. doi: 10.1007/s00401-017-1785-8 (PMC5773659; doi:10.1007/s00401-017-1785-8)
Supplement: Supplementary file 8 — Supplementary material 8 (XLSX 23618 kb) [file 401_2017_1785_MOESM8_ESM.xlsx]

## Sheet: RBP-distances
Table S4: Distance matrix for centroids between two RBPs
Entity	ANG	ARHGEF28	ATXN2	FUS	POLDIP3	GLE1	HNRNPA1	HNRNPA2B1	MATR3	RBM45	SETX	TAF15	TARDBP	A1CF	AAR2	AARS	AARS2	AARSD1	ABCE1	ABCF1	ABT1	ACIN1	ACO1	ADAD1	ADAD2	ADAR	ADARB1	ADARB2	ADAT1	ADAT2	ADAT3	AEN	AFF1	AFF2	AFF3	AFF4	AGFG1	AGO1	AGO2	AGO3	AGO4	AIMP1	AIMP2	AKAP1	AKAP17A	AKAP8	AKAP8L	ALKBH1	ALKBH5
ANG	0	0.0219169	0.0185723	0.0387423	0.0204496	0.0196563	0.026684	0.0290222	0.00718107	0.0165514	0.0141641	0.01102	0.0325609	0.0267124	0.00709879	0.0170853	0.00883643	0.00453089	0.0148304	0.0213415	0.00849967	0.048974	0.022379	0.00904015	0.00527272	0.0214742	0.0152142	0.0181236	0.00674168	0.0142709	0.0128073	0.053458	0.0240321	0.023943	0.0168608	0.00525755	0.0173398	0.0243415	0.0329268	0.00245615	0.00404003	0.0372964	0.0690776	0.0248054	0.0278431	0.00574079	0.0105973	0.026767	0.00933457
ARHGEF28	0.0219169	0	0.0220097	0.0757008	0.0299654	0.0134324	0.0310813	0.0297446	0.0112296	0.031014	0.0212071	0.0212457	0.0942515	0.00846311	0.00204451	0.0107678	0.00566501	0.00143653	0.00641265	0.00902081	0.0184021	0.0190041	0.010055	0.0100953	0.00215414	0.0236941	0.0197395	0.0128587	0.00404738	0.0384149	0.00607646	0.013137	0.0110845	0.00615347	0.0154105	0.00459072	0.0825944	0.0210827	0.0264865	0.00449128	0.00498543	0.0221587	0.0376078	0.0310033	0.0218075	0.00692248	0.0054809	0.00993031	0.00568159
ATXN2	0.0185723	0.0220097	0	0.071915	0.0169582	0.016428	0.0293607	0.037027	0.0184735	0.0375556	0.0696381	0.018122	0.10232	0.0114002	0.0060005	0.0170423	0.012035	0.00446729	0.0056698	0.0144657	0.00912045	0.0211072	0.0132521	0.0151639	0.00255843	0.0189683	0.0152875	0.02575	0.00521882	0.00658278	0.00761378	0.0169051	0.0180694	0.0319354	0.0403702	0.00385255	0.0137377	0.0183382	0.0276093	0.00293581	0.00404148	0.0121603	0.0104183	0.00846048	0.0171782	0.00327073	0.0119947	0.0149521	0.00733238
FUS	0.0387423	0.0757008	0.071915	0	0.0674949	0.0274173	0.0585582	0.0680278	0.0252357	0.168428	0.0514865	0.241698	0.386911	0.0232892	0.0101828	0.0292786	0.0137814	0.00539771	0.0140183	0.0222408	0.0199133	0.0431658	0.0190494	0.011172	0.00458883	0.0291829	0.0296114	0.0439992	0.00945131	0.0218878	0.017078	0.0307673	0.0458248	0.0162557	0.0385884	0.0110406	0.0214596	0.0294234	0.0347724	0.00522323	0.00708144	0.0254868	0.0245688	0.0136248	0.0472901	0.00552945	0.0127847	0.0244179	0.0119259
POLDIP3	0.0204496	0.0299654	0.0169582	0.0674949	0	0.0142609	0.038754	0.0351371	0.0155255	0.0715165	0.0118611	0.0323138	0.124348	0.0134138	0.0104134	0.0130682	0.00549231	0.00578975	0.0090071	0.0163332	0.00360533	0.0185373	0.0116903	0.00492071	0.00125037	0.0150676	0.0122642	0.016668	0.00476453	0.0151186	0.00708544	0.0138126	0.0129544	0.00675882	0.0158604	0.00745258	0.0158685	0.0209179	0.0298882	0.00581221	0.00436271	0.0148593	0.0205343	0.0130134	0.0155503	0.00617874	0.0097603	0.0099035	0.00892225
GLE1	0.0196563	0.0134324	0.016428	0.0274173	0.0142609	0	0.0327816	0.0198789	0.00784234	0.0108305	0.009843	0.027186	0.0225754	0.0105735	0.00772224	0.0164035	0.00763368	0.00289715	0.00994759	0.0205552	0.00586105	0.0270777	0.0130328	0.00541179	0.00793221	0.0156334	0.0126117	0.013528	0.0057023	0.0139928	0.0108199	0.0130533	0.0162489	0.00766409	0.0136171	0.00567849	0.0159896	0.0268139	0.023732	0.00335329	0.00461452	0.0162252	0.0180937	0.0200062	0.0136031	0.00514186	0.00957372	0.0138506	0.00939293
HNRNPA1	0.026684	0.0310813	0.0293607	0.0585582	0.038754	0.0327816	0	0.245031	0.0292992	0.024116	0.0151415	0.0597854	0.0646272	0.0249659	0.0217677	0.0255321	0.0149147	0.00917257	0.0153119	0.0267119	0.0259405	0.0312203	0.0282454	0.0161718	0.0121899	0.0387633	0.0296647	0.0257194	0.0183173	0.0300836	0.0186748	0.0253616	0.0237674	0.014421	0.030917	0.0141324	0.0297031	0.0407903	0.0647929	0.00794033	0.0114623	0.036517	0.0452776	0.0222068	0.0374352	0.0117771	0.0319385	0.0235015	0.0173621
HNRNPA2B1	0.0290222	0.0297446	0.037027	0.0680278	0.0351371	0.0198789	0.245031	0	0.0362621	0.0312915	0.0163942	0.0443577	0.0872465	0.0182156	0.00956968	0.0185749	0.011709	0.0131543	0.014501	0.0242885	0.0171542	0.0364546	0.0234178	0.0129957	0.00762633	0.0275348	0.0246383	0.0257292	0.0164253	0.0211535	0.0208805	0.0319942	0.0229821	0.0138494	0.0272227	0.00886038	0.0352758	0.035544	0.0622277	0.00557677	0.0086555	0.030244	0.0338085	0.0184304	0.0338812	0.00940277	0.017194	0.0238088	0.0175234
MATR3	0.00718107	0.0112296	0.0184735	0.0252357	0.0155255	0.00784234	0.0292992	0.0362621	0	0.010494	0.00903423	0.0111523	0.0382073	0.00471338	0.0044411	0.00804309	0.00540749	0.00789976	0.00545696	0.00691939	0.00653305	0.0102327	0.00684737	0.00285889	0.0022045	0.0103595	0.00787982	0.00798855	0.0051426	0.00546454	0.0150916	0.0630184	0.00686736	0.00385104	0.011554	0.00313507	0.00781303	0.00991327	0.0123253	0.00293056	0.00297749	0.0112567	0.00948185	0.00802328	0.00620039	0.00736303	0.0156049	0.00592008	0.00350253
RBM45	0.0165514	0.031014	0.0375556	0.168428	0.0715165	0.0108305	0.024116	0.0312915	0.010494	0	0.0120224	0.0534048	0.250354	0.00562164	0.00272663	0.00957223	0.00719623	0.0031871	0.00527422	0.0270468	0.00810974	0.019646	0.00913187	0.00841286	0.0166993	0.0138019	0.0103082	0.0288319	0.00769054	0.0251397	0.00242775	0.00984408	0.0112923	0.00854281	0.0188674	0.00134052	0.00811493	0.0104381	0.00601198	0.000793	0.00814258	0.0114141	0.0114886	0.00401617	0.00952498	0.00221573	0.00184215	0.0138005	0.00134406
SETX	0.0141641	0.0212071	0.0696381	0.0514865	0.0118611	0.009843	0.0151415	0.0163942	0.00903423	0.0120224	0	0.0212242	0.0519396	0.00521895	0.00430242	0.0264729	0.0160447	0.00139156	0.00369566	0.00724682	0.0119762	0.00925974	0.00952765	0.00599339	0.00246682	0.0107303	0.0129217	0.0151647	0.00441178	0.00559585	0.00634171	0.0108759	0.00821134	0.0069018	0.0152611	0.0031531	0.0111913	0.0129195	0.0122881	0.00264847	0.00297039	0.00896028	0.0065187	0.0045723	0.010978	0.0021248	0.00512742	0.00892489	0.00462814
TAF15	0.01102	0.0212457	0.018122	0.241698	0.0323138	0.027186	0.0597854	0.0443577	0.0111523	0.0534048	0.0212242	0	0.106308	0.0085642	0.00924032	0.0122192	0.00624145	0.00253691	0.00599233	0.0150592	0.0378241	0.0117494	0.00938616	0.00419577	0.00578741	0.015834	0.0142502	0.0160692	0.0126162	0.0244023	0.0258878	0.0134102	0.0191149	0.00548016	0.0245369	0.0110455	0.0120764	0.0204795	0.0241579	0.00580837	0.0063363	0.0130952	0.0118026	0.00790513	0.0147016	0.00454087	0.0112383	0.00987122	0.0123599
TARDBP	0.0325609	0.0942515	0.10232	0.386911	0.124348	0.0225754	0.0646272	0.0872465	0.0382073	0.250354	0.0519396	0.106308	0	0.0115807	0.00607749	0.0142629	0.00993651	0.0044688	0.00653729	0.0119362	0.0125597	0.0207298	0.0176007	0.00786889	0.00587856	0.0258226	0.0489438	0.0541329	0.00945762	0.0133	0.00943893	0.0164709	0.013642	0.00979209	0.0169467	0.00492202	0.0179479	0.0206162	0.0330377	0.00396507	0.00485316	0.0161896	0.019986	0.0113169	0.0154822	0.00403087	0.00984384	0.0116261	0.00640402
A1CF	0.0267124	0.00846311	0.0114002	0.0232892	0.0134138	0.0105735	0.0249659	0.0182156	0.00471338	0.00562164	0.00521895	0.0085642	0.0115807	0	0.00473974	0.0370865	0.0125316	0.00492889	0.00907182	0.0129889	0.00782571	0.0389502	0.0166331	0.00827699	0.00133098	0.0358466	0.0307396	0.0287907	0.015286	0.0167663	0.0266163	0.0157131	0.0288811	0.0116977	0.0153421	0.00587358	0.0146906	0.0184592	0.0190641	0.00151327	0.00329765	0.0255609	0.0252063	0.0133239	0.0223167	0.00397129	0.00770407	0.0174045	0.00798777
AAR2	0.00709879	0.00204451	0.0060005	0.0101828	0.0104134	0.00772224	0.0217677	0.00956968	0.0044411	0.00272663	0.00430242	0.00924032	0.00607749	0.00473974	0	0.0110063	0.00495822	0.0039515	0.00518143	0.00808214	0.00984349	0.0119268	0.00799276	0.00289234	0.00175238	0.0103862	0.0103923	0.00760753	0.0181683	0.00587692	0.00433961	0.00499667	0.00694611	0.00254974	0.00862521	0.00267633	0.00856966	0.0126022	0.009401	0.00510906	0.00576432	0.0217139	0.00987981	0.00535255	0.00672552	0.00232263	0.00688101	0.0101481	0.00573102
AARS	0.0170853	0.0107678	0.0170423	0.0292786	0.0130682	0.0164035	0.0255321	0.0185749	0.00804309	0.00957223	0.0264729	0.0122192	0.0142629	0.0370865	0.0110063	0	0.397913	0.00425211	0.0160779	0.0206343	0.011938	0.0290377	0.017207	0.0132677	0.00707029	0.0320223	0.0301038	0.0311982	0.110754	0.0496918	0.0661684	0.0202326	0.0218133	0.00961976	0.0203435	0.00580811	0.0252359	0.0275075	0.0274554	0.00672462	0.00813121	0.0637287	0.0175157	0.0136367	0.0178362	0.00418243	0.00698024	0.0228465	0.0170598
AARS2	0.00883643	0.00566501	0.012035	0.0137814	0.00549231	0.00763368	0.0149147	0.011709	0.00540749	0.00719623	0.0160447	0.00624145	0.00993651	0.0125316	0.00495822	0.397913	0	0.00129393	0.00784148	0.0110566	0.0056749	0.0143121	0.0098582	0.00468284	0.00756777	0.0194302	0.0208112	0.013544	0.217141	0.0489204	0.0761728	0.00680739	0.01028	0.00914626	0.0219455	0.00304926	0.0126199	0.0144832	0.0142169	0.00582351	0.00362972	0.0234567	0.00713852	0.00658723	0.0108016	0.00253514	0.0048709	0.011854	0.0079899
AARSD1	0.00453089	0.00143653	0.00446729	0.00539771	0.00578975	0.00289715	0.00917257	0.0131543	0.00789976	0.0031871	0.00139156	0.00253691	0.0044688	0.00492889	0.0039515	0.00425211	0.00129393	0	0.0047005	0.00746802	0.00261673	0.0118503	0.00618945	0.0129115	0.000147	0.00447338	0.0022279	0.00390738	0.00313564	0.0060978	0.00755004	0.0143143	0.00593929	0.00212356	0.00557519	0.00203574	0.00522387	0.0102961	0.0249147	0.000393	0.00207047	0.00814725	0.0115778	0.00289071	0.00390325	0.00208141	0.00668371	0.0113206	0.00252689
ABCE1	0.0148304	0.00641265	0.0056698	0.0140183	0.0090071	0.00994759	0.0153119	0.014501	0.00545696	0.00527422	0.00369566	0.00599233	0.00653729	0.00907182	0.00518143	0.0160779	0.00784148	0.0047005	0	0.312024	0.00644627	0.0242709	0.018314	0.00652361	0.00243404	0.013021	0.0105373	0.0155227	0.0081654	0.0102516	0.00812125	0.019052	0.015301	0.00741823	0.0135372	0.00369608	0.0126562	0.0195669	0.0223468	0.00346575	0.00618779	0.0170614	0.0141664	0.00730475	0.0157277	0.002723	0.0063858	0.0143126	0.00513153
ABCF1	0.0213415	0.00902081	0.0144657	0.0222408	0.0163332	0.0205552	0.0267119	0.0242885	0.00691939	0.0270468	0.00724682	0.0150592	0.0119362	0.0129889	0.00808214	0.0206343	0.0110566	0.00746802	0.312024	0	0.0160442	0.0205695	0.0183417	0.0379511	0.00172079	0.0188836	0.0142973	0.0157064	0.0286149	0.0106128	0.00804415	0.0402299	0.0175257	0.011156	0.0401126	0.00801035	0.0204724	0.0315084	0.0343135	0.0077699	0.00815941	0.0285821	0.0254346	0.0124689	0.044069	0.0054163	0.0096339	0.0185943	0.021723
ABT1	0.00849967	0.0184021	0.00912045	0.0199133	0.00360533	0.00586105	0.0259405	0.0171542	0.00653305	0.00810974	0.0119762	0.0378241	0.0125597	0.00782571	0.00984349	0.011938	0.0056749	0.00261673	0.00644627	0.0160442	0	0.0102491	0.0159543	0.00766997	0.0010012	0.0108899	0.0141927	0.00839721	0.00500658	0.0156988	0.00772301	0.00976169	0.0065185	0.00355429	0.0106594	0.00570225	0.0118555	0.0170944	0.0164111	0.000756	0.00593501	0.0173621	0.0123337	0.0084894	0.00552687	0.00423001	0.012469	0.00779086	0.00441529
ACIN1	0.048974	0.0190041	0.0211072	0.0431658	0.0185373	0.0270777	0.0312203	0.0364546	0.0102327	0.019646	0.00925974	0.0117494	0.0207298	0.0389502	0.0119268	0.0290377	0.0143121	0.0118503	0.0242709	0.0205695	0.0102491	0	0.0285823	0.00937518	0.00541966	0.0248139	0.0188889	0.0255651	0.00809254	0.0150871	0.0162392	0.0450422	0.0575417	0.0336875	0.019736	0.00638329	0.0295475	0.0263056	0.0312195	0.00427493	0.00547577	0.0420214	0.0422248	0.0246386	0.0358105	0.00809151	0.0135847	0.0545811	0.0103078
ACO1	0.022379	0.010055	0.0132521	0.0190494	0.0116903	0.0130328	0.0282454	0.0234178	0.00684737	0.00913187	0.00952765	0.00938616	0.0176007	0.0166331	0.00799276	0.017207	0.0098582	0.00618945	0.018314	0.0183417	0.0159543	0.0285823	0	0.00970601	0.00294351	0.0161159	0.0180257	0.0214199	0.00973314	0.0194744	0.0115119	0.0207268	0.0153158	0.0127195	0.0162819	0.00487663	0.0216947	0.0338095	0.0332017	0.00502581	0.0073919	0.0258199	0.0256564	0.0120585	0.01491	0.00429442	0.00835389	0.0248768	0.0150494
ADAD1	0.00904015	0.0100953	0.0151639	0.011172	0.00492071	0.00541179	0.0161718	0.0129957	0.00285889	0.00841286	0.00599339	0.00419577	0.00786889	0.00827699	0.00289234	0.0132677	0.00468284	0.0129115	0.00652361	0.0379511	0.00766997	0.00937518	0.00970601	0	0.00413506	0.074487	0.0769965	0.0614099	0.0772597	0.0344928	0.0542337	0.0169744	0.0311519	0.00952869	0.197787	0.0045763	0.0121834	0.0117231	0.0130508	0.00678928	0.00571452	0.00786408	0.00649167	0.00548705	0.0122186	0.0016492	0.00366239	0.00891607	0.0049507
ADAD2	0.00527272	0.00215414	0.00255843	0.00458883	0.00125037	0.00793221	0.0121899	0.00762633	0.0022045	0.0166993	0.00246682	0.00578741	0.00587856	0.00133098	0.00175238	0.00707029	0.00756777	0.000147	0.00243404	0.00172079	0.0010012	0.00541966	0.00294351	0.00413506	0	0.0670468	0.02955	0.0172444	0.0229585	0.0206562	0.015222	0.00351205	0.00313988	0.00120568	0.00295566	0.00199918	0.00756091	0.0189894	0.025263	0.00033	0.00288959	0.00367098	0.00313474	0.00567563	0.000548	0.00156492	0.00137842	0.00539968	0.00138041
ADAR	0.0214742	0.0236941	0.0189683	0.0291829	0.0150676	0.0156334	0.0387633	0.0275348	0.0103595	0.0138019	0.0107303	0.015834	0.0258226	0.0358466	0.0103862	0.0320223	0.0194302	0.00447338	0.013021	0.0188836	0.0108899	0.0248139	0.0161159	0.074487	0.0670468	0	0.558679	0.306092	0.496678	0.180558	0.260563	0.0243322	0.022602	0.0106941	0.0208132	0.00944492	0.0224702	0.0468193	0.0476257	0.00602109	0.0128237	0.0253627	0.0247956	0.0172695	0.0251696	0.00623786	0.00888378	0.0185973	0.0180698
ADARB1	0.0152142	0.0197395	0.0152875	0.0296114	0.0122642	0.0126117	0.0296647	0.0246383	0.00787982	0.0103082	0.0129217	0.0142502	0.0489438	0.0307396	0.0103923	0.0301038	0.0208112	0.0022279	0.0105373	0.0142973	0.0141927	0.0188889	0.0180257	0.0769965	0.02955	0.558679	0	0.672252	0.436459	0.150827	0.219601	0.0171633	0.0143735	0.00755451	0.0147141	0.00694246	0.0149347	0.0282975	0.0339852	0.00539861	0.0172053	0.0192196	0.0176274	0.0178817	0.0182474	0.00564719	0.00779064	0.0162686	0.0167026
ADARB2	0.0181236	0.0128587	0.02575	0.0439992	0.016668	0.013528	0.0257194	0.0257292	0.00798855	0.0288319	0.0151647	0.0160692	0.0541329	0.0287907	0.00760753	0.0311982	0.013544	0.00390738	0.0155227	0.0157064	0.00839721	0.0255651	0.0214199	0.0614099	0.0172444	0.306092	0.672252	0	0.219788	0.083717	0.115236	0.0218848	0.0324441	0.0118751	0.0246388	0.0104895	0.0143132	0.0218121	0.0262518	0.00619049	0.00593066	0.0192769	0.0189919	0.0108438	0.0239892	0.00391948	0.00714737	0.0181184	0.0141136
ADAT1	0.00674168	0.00404738	0.00521882	0.00945131	0.00476453	0.0057023	0.0183173	0.0164253	0.0051426	0.00769054	0.00441178	0.0126162	0.00945762	0.015286	0.0181683	0.110754	0.217141	0.00313564	0.0081654	0.0286149	0.00500658	0.00809254	0.00973314	0.0772597	0.0229585	0.496678	0.436459	0.219788	0	0.25524	0.393182	0.00574125	0.00881004	0.00365645	0.0183104	0.00387155	0.0102512	0.0275903	0.0222803	0.00481811	0.00666931	0.0116007	0.00461793	0.005487	0.0114199	0.00226019	0.0060569	0.00835923	0.00944598
ADAT2	0.0142709	0.0384149	0.00658278	0.0218878	0.0151186	0.0139928	0.0300836	0.0211535	0.00546454	0.0251397	0.00559585	0.0244023	0.0133	0.0167663	0.00587692	0.0496918	0.0489204	0.0060978	0.0102516	0.0106128	0.0156988	0.0150871	0.0194744	0.0344928	0.0206562	0.180558	0.150827	0.083717	0.25524	0	0.408389	0.0285964	0.0140668	0.0045563	0.0503222	0.0263974	0.0174828	0.0316423	0.0368521	0.00489692	0.00776404	0.0236557	0.0363456	0.0180591	0.0128565	0.00546569	0.00699468	0.0163854	0.0139937
ADAT3	0.0128073	0.00607646	0.00761378	0.017078	0.00708544	0.0108199	0.0186748	0.0208805	0.0150916	0.00242775	0.00634171	0.0258878	0.00943893	0.0266163	0.00433961	0.0661684	0.0761728	0.00755004	0.00812125	0.00804415	0.00772301	0.0162392	0.0115119	0.0542337	0.015222	0.260563	0.219601	0.115236	0.393182	0.408389	0	0.00565324	0.00951185	0.0112254	0.0129798	0.00482663	0.013915	0.0225859	0.0209178	0.00860286	0.00835775	0.0243502	0.0110065	0.00793597	0.030453	0.00339489	0.00479642	0.0168865	0.0156883
AEN	0.053458	0.013137	0.0169051	0.0307673	0.0138126	0.0130533	0.0253616	0.0319942	0.0630184	0.00984408	0.0108759	0.0134102	0.0164709	0.0157131	0.00499667	0.0202326	0.00680739	0.0143143	0.019052	0.0402299	0.00976169	0.0450422	0.0207268	0.0169744	0.00351205	0.0243322	0.0171633	0.0218848	0.00574125	0.0285964	0.00565324	0	0.0260957	0.0168955	0.0388038	0.00749829	0.0172097	0.0294716	0.0403632	0.00351859	0.00534796	0.0281116	0.0369195	0.0149881	0.0213173	0.00773129	0.0105107	0.0259729	0.0232932
AFF1	0.0240321	0.0110845	0.0180694	0.0458248	0.0129544	0.0162489	0.0237674	0.0229821	0.00686736	0.0112923	0.00821134	0.0191149	0.013642	0.0288811	0.00694611	0.0218133	0.01028	0.00593929	0.015301	0.0175257	0.0065185	0.0575417	0.0153158	0.0311519	0.00313988	0.022602	0.0143735	0.0324441	0.00881004	0.0140668	0.00951185	0.0260957	0	0.0462715	0.226436	0.174024	0.0164435	0.0251348	0.0229084	0.0030601	0.00510306	0.0282426	0.0228234	0.0102468	0.0607645	0.00500315	0.00802863	0.0303655	0.00771971
AFF2	0.023943	0.00615347	0.0319354	0.0162557	0.00675882	0.00766409	0.014421	0.0138494	0.00385104	0.00854281	0.0069018	0.00548016	0.00979209	0.0116977	0.00254974	0.00961976	0.00914626	0.00212356	0.00741823	0.011156	0.00355429	0.0336875	0.0127195	0.00952869	0.00120568	0.0106941	0.00755451	0.0118751	0.00365645	0.0045563	0.0112254	0.0168955	0.0462715	0	0.233684	0.0858994	0.0103273	0.0132543	0.0124666	0.00155284	0.00221085	0.0187124	0.0170761	0.00570029	0.0407701	0.00218885	0.0047687	0.0246482	0.00339535
AFF3	0.0168608	0.0154105	0.0403702	0.0385884	0.0158604	0.0136171	0.030917	0.0272227	0.011554	0.0188674	0.0152611	0.0245369	0.0169467	0.0153421	0.00862521	0.0203435	0.0219455	0.00557519	0.0135372	0.0401126	0.0106594	0.019736	0.0162819	0.197787	0.00295566	0.0208132	0.0147141	0.0246388	0.0183104	0.0503222	0.0129798	0.0388038	0.226436	0.233684	0	0.380722	0.0180678	0.0355268	0.0359507	0.0162471	0.00747263	0.0205341	0.0230173	0.00926256	0.0562277	0.00485588	0.0094392	0.0169352	0.00731758
AFF4	0.00525755	0.00459072	0.00385255	0.0110406	0.00745258	0.00567849	0.0141324	0.00886038	0.00313507	0.00134052	0.0031531	0.0110455	0.00492202	0.00587358	0.00267633	0.00580811	0.00304926	0.00203574	0.00369608	0.00801035	0.00570225	0.00638329	0.00487663	0.0045763	0.00199918	0.00944492	0.00694246	0.0104895	0.00387155	0.0263974	0.00482663	0.00749829	0.174024	0.0858994	0.380722	0	0.006818	0.0113451	0.0118876	0.00269413	0.00332634	0.00603937	0.00806323	0.00617115	0.0108887	0.00283927	0.00436606	0.00460648	0.00433266
AGFG1	0.0173398	0.0825944	0.0137377	0.0214596	0.0158685	0.0159896	0.0297031	0.0352758	0.00781303	0.00811493	0.0111913	0.0120764	0.0179479	0.0146906	0.00856966	0.0252359	0.0126199	0.00522387	0.0126562	0.0204724	0.0118555	0.0295475	0.0216947	0.0121834	0.00756091	0.0224702	0.0149347	0.0143132	0.0102512	0.0174828	0.013915	0.0172097	0.0164435	0.0103273	0.0180678	0.006818	0	0.0318154	0.0336464	0.00709651	0.00769137	0.0279393	0.0251061	0.0293204	0.0261041	0.00838278	0.0105288	0.0189006	0.0110438
AGO1	0.0243415	0.0210827	0.0183382	0.0294234	0.0209179	0.0268139	0.0407903	0.035544	0.00991327	0.0104381	0.0129195	0.0204795	0.0206162	0.0184592	0.0126022	0.0275075	0.0144832	0.0102961	0.0195669	0.0315084	0.0170944	0.0263056	0.0338095	0.0117231	0.0189894	0.0468193	0.0282975	0.0218121	0.0275903	0.0316423	0.0225859	0.0294716	0.0251348	0.0132543	0.0355268	0.0113451	0.0318154	0	0.424129	0.116808	0.262552	0.0294919	0.0275317	0.0202972	0.0234676	0.0103482	0.0209739	0.023101	0.0143271
AGO2	0.0329268	0.0264865	0.0276093	0.0347724	0.0298882	0.023732	0.0647929	0.0622277	0.0123253	0.00601198	0.0122881	0.0241579	0.0330377	0.0190641	0.009401	0.0274554	0.0142169	0.0249147	0.0223468	0.0343135	0.0164111	0.0312195	0.0332017	0.0130508	0.025263	0.0476257	0.0339852	0.0262518	0.0222803	0.0368521	0.0209178	0.0403632	0.0229084	0.0124666	0.0359507	0.0118876	0.0336464	0.424129	0	0.081458	0.126854	0.0364617	0.0585229	0.0270647	0.0280589	0.0101887	0.0203936	0.0249454	0.0287981
AGO3	0.00245615	0.00449128	0.00293581	0.00522323	0.00581221	0.00335329	0.00794033	0.00557677	0.00293056	0.000793	0.00264847	0.00580837	0.00396507	0.00151327	0.00510906	0.00672462	0.00582351	0.000393	0.00346575	0.0077699	0.000756	0.00427493	0.00502581	0.00678928	0.00033	0.00602109	0.00539861	0.00619049	0.00481811	0.00489692	0.00860286	0.00351859	0.0030601	0.00155284	0.0162471	0.00269413	0.00709651	0.116808	0.081458	0	0.158832	0.0060022	0.00404867	0.00326446	0.00629341	0.00180825	0.00444076	0.00335973	0.0058814
AGO4	0.00404003	0.00498543	0.00404148	0.00708144	0.00436271	0.00461452	0.0114623	0.0086555	0.00297749	0.00814258	0.00297039	0.0063363	0.00485316	0.00329765	0.00576432	0.00813121	0.00362972	0.00207047	0.00618779	0.00815941	0.00593501	0.00547577	0.0073919	0.00571452	0.00288959	0.0128237	0.0172053	0.00593066	0.00666931	0.00776404	0.00835775	0.00534796	0.00510306	0.00221085	0.00747263	0.00332634	0.00769137	0.262552	0.126854	0.158832	0	0.00863276	0.00695739	0.00455856	0.00443276	0.00246509	0.00512888	0.00663849	0.0138993
AIMP1	0.0372964	0.0221587	0.0121603	0.0254868	0.0148593	0.0162252	0.036517	0.030244	0.0112567	0.0114141	0.00896028	0.0130952	0.0161896	0.0255609	0.0217139	0.0637287	0.0234567	0.00814725	0.0170614	0.0285821	0.0173621	0.0420214	0.0258199	0.00786408	0.00367098	0.0253627	0.0192196	0.0192769	0.0116007	0.0236557	0.0243502	0.0281116	0.0282426	0.0187124	0.0205341	0.00603937	0.0279393	0.0294919	0.0364617	0.0060022	0.00863276	0	0.0613004	0.0232993	0.0518624	0.00828187	0.0146738	0.0264775	0.00833221
AIMP2	0.0690776	0.0376078	0.0104183	0.0245688	0.0205343	0.0180937	0.0452776	0.0338085	0.00948185	0.0114886	0.0065187	0.0118026	0.019986	0.0252063	0.00987981	0.0175157	0.00713852	0.0115778	0.0141664	0.0254346	0.0123337	0.0422248	0.0256564	0.00649167	0.00313474	0.0247956	0.0176274	0.0189919	0.00461793	0.0363456	0.0110065	0.0369195	0.0228234	0.0170761	0.0230173	0.00806323	0.0251061	0.0275317	0.0585229	0.00404867	0.00695739	0.0613004	0	0.0372772	0.0287318	0.0115512	0.0179617	0.0222749	0.00920649
AKAP1	0.0248054	0.0310033	0.00846048	0.0136248	0.0130134	0.0200062	0.0222068	0.0184304	0.00802328	0.00401617	0.0045723	0.00790513	0.0113169	0.0133239	0.00535255	0.0136367	0.00658723	0.00289071	0.00730475	0.0124689	0.0084894	0.0246386	0.0120585	0.00548705	0.00567563	0.0172695	0.0178817	0.0108438	0.005487	0.0180591	0.00793597	0.0149881	0.0102468	0.00570029	0.00926256	0.00617115	0.0293204	0.0202972	0.0270647	0.00326446	0.00455856	0.0232993	0.0372772	0	0.0776664	0.293185	0.193048	0.0102045	0.00695338
AKAP17A	0.0278431	0.0218075	0.0171782	0.0472901	0.0155503	0.0136031	0.0374352	0.0338812	0.00620039	0.00952498	0.010978	0.0147016	0.0154822	0.0223167	0.00672552	0.0178362	0.0108016	0.00390325	0.0157277	0.044069	0.00552687	0.0358105	0.01491	0.0122186	0.000548	0.0251696	0.0182474	0.0239892	0.0114199	0.0128565	0.030453	0.0213173	0.0607645	0.0407701	0.0562277	0.0108887	0.0261041	0.0234676	0.0280589	0.00629341	0.00443276	0.0518624	0.0287318	0.0776664	0	0.0236626	0.0235737	0.0444203	0.00904311
AKAP8	0.00574079	0.00692248	0.00327073	0.00552945	0.00617874	0.00514186	0.0117771	0.00940277	0.00736303	0.00221573	0.0021248	0.00454087	0.00403087	0.00397129	0.00232263	0.00418243	0.00253514	0.00208141	0.002723	0.0054163	0.00423001	0.00809151	0.00429442	0.0016492	0.00156492	0.00623786	0.00564719	0.00391948	0.00226019	0.00546569	0.00339489	0.00773129	0.00500315	0.00218885	0.00485588	0.00283927	0.00838278	0.0103482	0.0101887	0.00180825	0.00246509	0.00828187	0.0115512	0.293185	0.0236626	0	0.815146	0.00373122	0.00186878
AKAP8L	0.0105973	0.0054809	0.0119947	0.0127847	0.0097603	0.00957372	0.0319385	0.017194	0.0156049	0.00184215	0.00512742	0.0112383	0.00984384	0.00770407	0.00688101	0.00698024	0.0048709	0.00668371	0.0063858	0.0096339	0.012469	0.0135847	0.00835389	0.00366239	0.00137842	0.00888378	0.00779064	0.00714737	0.0060569	0.00699468	0.00479642	0.0105107	0.00802863	0.0047687	0.0094392	0.00436606	0.0105288	0.0209739	0.0203936	0.00444076	0.00512888	0.0146738	0.0179617	0.193048	0.0235737	0.815146	0	0.00768839	0.00547667
ALKBH1	0.026767	0.00993031	0.0149521	0.0244179	0.0099035	0.0138506	0.0235015	0.0238088	0.00592008	0.0138005	0.00892489	0.00987122	0.0116261	0.0174045	0.0101481	0.0228465	0.011854	0.0113206	0.0143126	0.0185943	0.00779086	0.0545811	0.0248768	0.00891607	0.00539968	0.0185973	0.0162686	0.0181184	0.00835923	0.0163854	0.0168865	0.0259729	0.0303655	0.0246482	0.0169352	0.00460648	0.0189006	0.023101	0.0249454	0.00335973	0.00663849	0.0264775	0.0222749	0.0102045	0.0444203	0.00373122	0.00768839	0	0.0904408
ALKBH5	0.00933457	0.00568159	0.00733238	0.0119259	0.00892225	0.00939293	0.0173621	0.0175234	0.00350253	0.00134406	0.00462814	0.0123599	0.00640402	0.00798777	0.00573102	0.0170598	0.0079899	0.00252689	0.00513153	0.021723	0.00441529	0.0103078	0.0150494	0.0049507	0.00138041	0.0180698	0.0167026	0.0141136	0.00944598	0.0139937	0.0156883	0.0232932	0.00771971	0.00339535	0.00731758	0.00433266	0.0110438	0.0143271	0.0287981	0.0058814	0.0138993	0.00833221	0.00920649	0.00695338	0.00904311	0.00186878	0.00547667	0.0904408	0
ALKBH8	0.00929265	0.0106996	0.00330826	0.0105345	0.00465628	0.00450356	0.0174889	0.00885468	0.00399825	0.000484	0.00370137	0.00745568	0.00686918	0.00924914	0.00411922	0.0212656	0.0246258	0.000732	0.00736699	0.00482097	0.00729943	0.00983647	0.00991266	0.00477977	0.000442	0.0314099	0.0285406	0.0414404	0.0293573	0.0901126	0.127371	0.00592306	0.00495709	0.00278828	0.00822636	0.00333337	0.00926404	0.0149886	0.0254557	0.00339953	0.00632324	0.0112273	0.0359693	0.00556528	0.00569536	0.00954457	0.00791931	0.151444	0.126348
ALYREF	0.0214071	0.0138427	0.0142317	0.0321464	0.156304	0.0393639	0.0479646	0.0244022	0.0105203	0.0116215	0.00771086	0.0312107	0.0184823	0.0200977	0.0119383	0.0261089	0.0145131	0.00512874	0.0160416	0.0182372	0.0126664	0.040974	0.0177063	0.00982171	0.00883653	0.0223129	0.0180555	0.0204422	0.00980157	0.0214404	0.0141197	0.0233863	0.0239911	0.0123142	0.0187952	0.00801703	0.0208948	0.0281462	0.0308172	0.00556337	0.00874046	0.0270734	0.0229445	0.0178135	0.0237991	0.00631269	0.013067	0.0219318	0.0120001
ANGEL1	0.00889279	0.00780192	0.0116978	0.0166259	0.00638186	0.0157836	0.0163479	0.0106405	0.00340844	0.00621261	0.00579259	0.00760875	0.00725661	0.00794131	0.00224466	0.0115583	0.00404213	0.000429	0.00473127	0.0103736	0.00246887	0.0086521	0.00886087	0.00643857	0.000185	0.00900725	0.0074897	0.0103858	0.00953233	0.00156227	0.00636109	0.00554045	0.0113979	0.00379977	0.0120152	0.00379961	0.0169681	0.0134561	0.0116633	0.00205516	0.00282271	0.0122043	0.00756886	0.0102401	0.0242912	0.00402854	0.00886528	0.00692271	0.0074337
ANKHD1	0.00867911	0.0122884	0.00556879	0.0108073	0.0316072	0.0056325	0.0174291	0.0131085	0.00397111	0.00104055	0.00200532	0.00737748	0.00785903	0.00458794	0.00125465	0.00344175	0.00184563	0.0253764	0.0045944	0.00498535	0.00524465	0.00988632	0.0406691	0.00181511	0.00868449	0.00887158	0.00564671	0.0108065	0.00312688	0.00739923	0.00289914	0.00805979	0.0159936	0.00364446	0.0194994	0.00969303	0.011045	0.0165616	0.0302168	0.00151143	0.0047973	0.0100074	0.0192118	0.0132636	0.0214812	0.00397645	0.00630117	0.00592383	0.00281963
ANKRD17	0.0174356	0.0125482	0.00874068	0.0302461	0.00888727	0.0112799	0.030579	0.0197722	0.00574701	0.0051266	0.0138328	0.00951696	0.0107294	0.00937962	0.00442193	0.0115205	0.00715081	0.00530668	0.00980967	0.026688	0.0109423	0.0271955	0.0128911	0.0164557	0.0145914	0.016262	0.0149726	0.0107368	0.00529082	0.0124718	0.00840679	0.0186964	0.0129459	0.00858586	0.0215866	0.00569245	0.0124846	0.0240913	0.0351272	0.00370429	0.00798445	0.0199133	0.0164775	0.00995292	0.0176755	0.00676509	0.00901501	0.0136354	0.00861742
APEX1	0.0356432	0.0144351	0.0145659	0.0277551	0.0194656	0.0157796	0.026855	0.0358961	0.00722152	0.0112889	0.0151032	0.0111122	0.0179627	0.0191865	0.0060359	0.0200103	0.00941232	0.00952958	0.0134403	0.0243663	0.00964397	0.0304469	0.0279776	0.0132469	0.008445	0.0197615	0.0171902	0.0196003	0.00779084	0.0269327	0.0148394	0.0339565	0.0205863	0.010489	0.0199566	0.00450008	0.0179236	0.0276416	0.0348572	0.00543153	0.00656276	0.0249574	0.0420917	0.0129527	0.0219624	0.00533811	0.0082647	0.0425053	0.018995
API5	0.0138656	0.00504946	0.00793559	0.0134086	0.00560617	0.00812397	0.00930026	0.0133836	0.0106074	0.00459169	0.00349428	0.0041305	0.00696826	0.00706979	0.00264194	0.00784164	0.00384443	0.003599	0.00646645	0.0123333	0.00442286	0.035283	0.00763326	0.00493516	0.000463	0.0115589	0.0060439	0.00823427	0.00307822	0.00490076	0.00450057	0.0193454	0.0188574	0.00680411	0.00892936	0.00175179	0.00721633	0.0144799	0.0168628	0.00141477	0.00214545	0.0109542	0.0137012	0.00612943	0.0134264	0.00205163	0.00449682	0.0123323	0.00287526
APOBEC1	0.0201724	0.0112939	0.00940311	0.0143922	0.0124422	0.00828832	0.0304994	0.017673	0.00543939	0.0073611	0.00513247	0.0106894	0.0111324	0.479262	0.00612765	0.0187144	0.0132744	0.00646198	0.00851294	0.0131914	0.0116516	0.0188461	0.014816	0.0166178	0.0126105	0.0965913	0.0919108	0.0592396	0.0493716	0.0614163	0.0917033	0.0129564	0.0129896	0.00672992	0.0124776	0.0047183	0.0128775	0.0331777	0.0322442	0.00426289	0.00692621	0.0373082	0.0197551	0.00981568	0.0155968	0.00436543	0.0104832	0.0160458	0.0100454
APOBEC2	0.0240734	0.0116755	0.0165555	0.0238839	0.0276408	0.0158674	0.0307301	0.0280804	0.00964802	0.00752106	0.0084131	0.0159624	0.0164784	0.137089	0.0107184	0.0263223	0.014719	0.00750915	0.0128117	0.0196146	0.0184439	0.0226092	0.0189168	0.0220513	0.0173463	0.0954657	0.073678	0.0495987	0.0614024	0.0965762	0.148935	0.0266416	0.0177779	0.00854536	0.0255213	0.00762691	0.0237642	0.0428638	0.042675	0.00932186	0.0149624	0.0365366	0.0212324	0.0144845	0.0337373	0.00466753	0.0125996	0.0220104	0.018231
APOBEC3F	0.0108268	0.00767754	0.00619037	0.0113072	0.0284859	0.00746082	0.0242725	0.0151658	0.0043684	0.00441204	0.00409673	0.00750193	0.00730047	0.0351286	0.00418267	0.0145065	0.00801163	0.0122557	0.0126193	0.0107512	0.00630527	0.0115125	0.00904317	0.0101361	0.0182134	0.040614	0.0319431	0.0249213	0.0227685	0.0387975	0.0489924	0.0100733	0.0113327	0.00552718	0.0101107	0.00616862	0.0115451	0.0275241	0.0336635	0.00649464	0.00750156	0.0170094	0.0130403	0.0091715	0.0155343	0.00312364	0.00894209	0.0124198	0.00664601
APOBEC3G	0.0190577	0.0122488	0.0104074	0.0210815	0.0216128	0.0125993	0.0378454	0.0236686	0.00764112	0.0085216	0.00657161	0.0109406	0.0130227	0.0652501	0.00574573	0.0255236	0.015763	0.022045	0.0205195	0.0184019	0.0087617	0.0221375	0.0154404	0.0174842	0.0278507	0.0666919	0.0466145	0.0366867	0.0351106	0.0560742	0.0687681	0.0196062	0.0205635	0.0100643	0.0161941	0.00912604	0.0191236	0.0449171	0.0506112	0.00725535	0.0105195	0.0296985	0.0226049	0.0126526	0.0270877	0.00487545	0.0148367	0.0217946	0.0107102
APOBEC3H	0.00503152	0.00368138	0.00436718	0.00827436	0.0214724	0.00407765	0.0135865	0.00783041	0.00271514	0.00326048	0.00244972	0.0105091	0.00482786	0.0144685	0.00142369	0.0105802	0.00599703	0.00310562	0.00656608	0.00802931	0.00307175	0.00664392	0.00555462	0.00829469	0.0127657	0.0231437	0.0175868	0.0157051	0.0124644	0.0206659	0.0282807	0.00792894	0.0131717	0.00259875	0.00893407	0.00339228	0.00639383	0.0172768	0.0167887	0.00477051	0.00478073	0.0101245	0.00530041	0.0037591	0.00833092	0.00167241	0.00531958	0.00666042	0.0024043
APOBEC4	0.00531881	0.00370193	0.00461725	0.0108769	0.0378296	0.00388948	0.0126172	0.0108506	0.00364544	0.00203948	0.00394699	0.00693784	0.00466533	0.104198	0.00237195	0.0177482	0.00889691	0.00857763	0.00352549	0.0128629	0.00225691	0.00690696	0.00474917	0.0210659	0.0197678	0.0740684	0.0686484	0.0430439	0.0749587	0.119914	0.189692	0.0045093	0.00720694	0.00241226	0.0107115	0.00256108	0.00841633	0.0187681	0.0151809	0.00987243	0.00736886	0.0102306	0.00525003	0.00456676	0.0179619	0.00157801	0.00172866	0.0122767	0.0135895
APTX	0.00504372	0.00443813	0.0539028	0.0144725	0.00551963	0.00726702	0.010532	0.0087802	0.00499303	0.0035445	0.465522	0.00697413	0.013141	0.00346386	0.00242085	0.0119445	0.00714463	0.00500005	0.00368725	0.00677591	0.0068888	0.00616211	0.0060908	0.00287486	0.00141659	0.00798967	0.00687387	0.00836489	0.00234819	0.00703805	0.00453754	0.00855334	0.00612624	0.00374595	0.00918291	0.0018509	0.00742575	0.00951171	0.00860746	0.00206303	0.00185233	0.00603699	0.00609476	0.00385861	0.00681958	0.00148105	0.00429411	0.00864211	0.00371692
AQR	0.0120196	0.00702986	0.00833769	0.0262095	0.00880243	0.00836053	0.0147724	0.0150002	0.00511399	0.00497285	0.00686066	0.00622702	0.00812694	0.00598956	0.00424849	0.0105042	0.0056819	0.00108346	0.0174273	0.00549139	0.00553004	0.0185484	0.0101138	0.028729	0.000474	0.013021	0.00931437	0.00770248	0.00132025	0.00580156	0.0111312	0.0159074	0.0169457	0.0282356	0.0149995	0.00299758	0.0132657	0.0124094	0.0205932	0.00349095	0.00341301	0.0258268	0.0209501	0.00908992	0.0408965	0.00339461	0.00468758	0.0239797	0.00232926
ARL6IP4	0.0149246	0.0253401	0.012473	0.0168341	0.0113776	0.0102002	0.0263842	0.0206301	0.0038601	0.00850299	0.00586297	0.0172533	0.0102082	0.00968776	0.00419743	0.0117319	0.0061276	0.0228804	0.00974182	0.0178695	0.0209045	0.0174817	0.0130013	0.00634879	0.0008	0.0152556	0.0114895	0.0122022	0.00726967	0.018204	0.00699588	0.019488	0.0375054	0.00940972	0.0160456	0.00625676	0.0327484	0.0213492	0.0278634	0.00720786	0.00702438	0.0276093	0.0295678	0.0193419	0.0182959	0.00638018	0.0205406	0.0152243	0.00756458
ASCC1	0.0459549	0.0163588	0.0300882	0.0349541	0.0153205	0.0215907	0.0248165	0.0265317	0.00902653	0.0127823	0.010519	0.00882195	0.0216901	0.0238408	0.00648414	0.021131	0.0113113	0.00553428	0.0123616	0.0187059	0.00933716	0.0567679	0.0235904	0.0154584	0.00244636	0.0255781	0.0195497	0.023218	0.00545825	0.0220941	0.0125477	0.0368259	0.0346576	0.0188106	0.028072	0.00542087	0.0191615	0.0245493	0.0250391	0.00414576	0.00382221	0.0319926	0.0468872	0.0140441	0.0308404	0.0058444	0.0089261	0.0361887	0.00659595
ASH1L	0.0108083	0.0137076	0.0107932	0.0142389	0.00717914	0.0162136	0.0220505	0.0168378	0.00515755	0.00623696	0.00625982	0.0150442	0.00888791	0.00649782	0.0109823	0.0106326	0.00591278	0.00405911	0.0062547	0.0144392	0.0119555	0.0140891	0.0101171	0.00790195	0.010873	0.0167288	0.0130879	0.0103948	0.00579665	0.0153341	0.00884061	0.0113314	0.0157117	0.00486556	0.0177959	0.00827889	0.0172742	0.0229896	0.0263746	0.00514267	0.00801093	0.0109962	0.0113738	0.00976334	0.0106503	0.00551368	0.00827893	0.00885661	0.0126528
ATXN1	0.0222929	0.0226043	0.778165	0.0515638	0.0188627	0.0182296	0.0287691	0.0292295	0.0112942	0.0260724	0.0514834	0.0162989	0.0650361	0.0140986	0.00730502	0.020084	0.0141976	0.00514002	0.00800186	0.0168514	0.0102532	0.0292259	0.0178167	0.00918464	0.00183333	0.0234104	0.0174321	0.0217174	0.00590724	0.0130411	0.0120983	0.0203418	0.0228993	0.0297982	0.0387894	0.0057344	0.0172972	0.0200157	0.0384835	0.00346433	0.00526929	0.0191636	0.0216186	0.0129103	0.0275126	0.00456638	0.0223393	0.0173541	0.00805302
ATXN1L	0.00627874	0.00753979	0.178036	0.0190167	0.00752591	0.00657806	0.0123681	0.0108468	0.00486007	0.00572944	0.0100049	0.00793745	0.019026	0.00461792	0.00337601	0.00932539	0.00520875	0.000172	0.00419333	0.00371278	0.00946556	0.00718879	0.00635738	0.00581222	0.000316	0.0080769	0.00596864	0.00563	0.00223384	0.0298826	0.00810313	0.00869099	0.00509775	0.00318965	0.0153496	0.00410366	0.00706485	0.011792	0.0193897	0.00192538	0.00397471	0.00598914	0.00967722	0.00336406	0.00387591	0.0019764	0.0168355	0.00561431	0.00306145
ATXN2L	0.0293603	0.00855607	0.0480028	0.0245093	0.00844085	0.0165092	0.0292463	0.0227785	0.00556409	0.00787262	0.0107886	0.0146101	0.0137296	0.0156125	0.00303949	0.0194774	0.0102267	0.0272138	0.0140761	0.013619	0.00885315	0.0385363	0.0145649	0.0106798	0.0102686	0.0182963	0.0145303	0.0197179	0.00773609	0.0104758	0.00811399	0.0454086	0.0309342	0.00823981	0.0157074	0.0031408	0.0187413	0.026854	0.0187651	0.00606876	0.00542765	0.0200605	0.0182387	0.0146934	0.018413	0.00726854	0.00971728	0.0183704	0.0186593
AUH	0.00615889	0.00361269	0.00609833	0.00836062	0.00233044	0.00704815	0.00570749	0.00430405	0.00233992	0.00412649	0.00318016	0.00269248	0.00427875	0.00531088	0.00231128	0.00816048	0.00455016	0.00431816	0.00464291	0.00432076	0.00263413	0.0148189	0.0062193	0.00242937	0.000892	0.00527349	0.00623999	0.00882043	0.00286813	0.00513635	0.00411725	0.0131567	0.00843682	0.00441533	0.00464117	0.00138938	0.00465447	0.0057387	0.00465042	0.000723	0.00171345	0.0068819	0.00481818	0.00289858	0.00521683	0.00102635	0.00242572	0.00772911	0.00210226
AZGP1	0.0277065	0.00675907	0.010383	0.0192748	0.0118417	0.00962909	0.0155339	0.0284445	0.00520955	0.0122904	0.00525622	0.00587414	0.00990772	0.0267442	0.00297297	0.0103718	0.00604413	0.00663188	0.00636662	0.0145033	0.00430331	0.0272888	0.0140248	0.00810414	0.0017058	0.0106245	0.00687947	0.0122353	0.00413554	0.0087452	0.00604221	0.0165287	0.0168442	0.00884946	0.0152204	0.00339621	0.0105227	0.0137048	0.0170403	0.00127725	0.00265004	0.0169631	0.0170676	0.0125224	0.0184547	0.00391243	0.00759392	0.0174319	0.00772888
BARD1	0.0134358	0.0111486	0.0154716	0.0224973	0.0150656	0.0125823	0.0305226	0.0274091	0.00846329	0.00631324	0.0136499	0.0138545	0.0166228	0.00947495	0.0200911	0.0138313	0.00738364	0.00603383	0.00978222	0.0205371	0.00826387	0.0187287	0.0114585	0.0145183	0.00268333	0.0146023	0.0149316	0.0137064	0.00809968	0.021267	0.0125106	0.0313059	0.0146495	0.00692107	0.0273318	0.00988779	0.0127698	0.022896	0.0265424	0.00550646	0.0114807	0.0162032	0.0206216	0.0123212	0.0129532	0.00608938	0.0196712	0.014774	0.0108285
BAZ2A	0.0168582	0.0070955	0.00789787	0.0223825	0.00874013	0.0510719	0.0282232	0.0241296	0.00824169	0.00659613	0.00715268	0.0228478	0.010329	0.00767145	0.00787505	0.0176683	0.00729871	0.00688121	0.0100985	0.0165716	0.0131437	0.01939	0.0123932	0.00874565	0.0210652	0.0163444	0.0149499	0.0135332	0.00557981	0.0203839	0.00874693	0.0171333	0.0207727	0.00563305	0.0177565	0.008695	0.0168551	0.0392765	0.0470104	0.00809326	0.0173769	0.0213002	0.0250703	0.0142456	0.0228495	0.00670946	0.018425	0.0146454	0.0254058
BAZ2B	0.00612198	0.00457967	0.00891703	0.00789364	0.00317396	0.019527	0.00629451	0.00606777	0.0026281	0.00137116	0.00280623	0.00800286	0.00400727	0.00334184	0.00414628	0.0124173	0.00492545	0.000269	0.00397204	0.00289423	0.00252147	0.0159909	0.00361762	0.00810973	0.0423677	0.00738916	0.00577514	0.00467551	0.00135125	0.0123044	0.00182679	0.00180544	0.0111998	0.00176975	0.00750823	0.00286979	0.0086347	0.0077976	0.0087246	0.00334808	0.0044307	0.00546232	0.00493458	0.00586934	0.00724977	0.00152546	0.00353262	0.00527867	0.0152428
BCDIN3D	0.00679963	0.0017335	0.0216709	0.0111734	0.0018281	0.00405945	0.0115457	0.00900971	0.00338783	0.0177792	0.00562024	0.00438948	0.00891386	0.00966696	0.00189802	0.0066758	0.00358824	0.000749	0.00248286	0.0103537	0.00146372	0.00752865	0.00422946	0.029424	8.98e-05	0.00802788	0.00600638	0.0169998	0.000933	0.00162289	0.000957	0.00531226	0.0110533	0.00288844	0.0634107	0.00195488	0.00387444	0.0159744	0.0314599	0.00666713	0.00304129	0.00358671	0.00416302	0.0022279	0.00589274	0.000842	0.00215942	0.00800774	0.0279527
BCLAF1	0.0123387	0.00515838	0.00615589	0.0130881	0.00855214	0.00853399	0.0128348	0.0116703	0.0048443	0.00481896	0.00391277	0.00545382	0.00623096	0.0123035	0.00286437	0.00997753	0.00418628	0.00585591	0.00751733	0.00930477	0.00393103	0.0267761	0.0153138	0.00358742	0.00102817	0.00896949	0.00703393	0.0123375	0.00359853	0.0091407	0.00450873	0.019926	0.0225265	0.00519877	0.00818	0.00307312	0.00916501	0.0128255	0.0168603	0.00143964	0.00238321	0.0127796	0.0127707	0.00599591	0.011546	0.00294079	0.00771181	0.0163877	0.00342301
BICC1	0.0130539	0.00616587	0.0116689	0.0179415	0.011658	0.00891121	0.0158858	0.0132556	0.00358655	0.00850625	0.00798746	0.00623204	0.00973256	0.0136784	0.00750277	0.0117387	0.00437684	0.010933	0.00641196	0.0254625	0.00615586	0.025221	0.0113212	0.0121402	0.00449357	0.0243252	0.0101102	0.0155966	0.00856736	0.00678978	0.00445163	0.0228717	0.011451	0.00558628	0.0228791	0.00353391	0.0178246	0.0236944	0.0209762	0.00346687	0.0035342	0.0118051	0.0130335	0.0140896	0.0135416	0.00683645	0.0071707	0.01148	0.0179328
BMS1	0.0359401	0.00883969	0.00867041	0.0164301	0.0239466	0.0115548	0.0195433	0.0180769	0.00986413	0.0053929	0.00452463	0.00527159	0.0108446	0.0420216	0.00364705	0.0152695	0.00722403	0.0130288	0.00765912	0.0118635	0.0227136	0.0422489	0.0413194	0.00409094	0.00245826	0.014686	0.0143748	0.0226437	0.0045127	0.00970148	0.00740191	0.0164295	0.0154828	0.011498	0.0115594	0.0134453	0.0171669	0.0172384	0.0201087	0.00181253	0.00318494	0.0231202	0.0371311	0.0198451	0.015537	0.00555748	0.0104239	0.0162294	0.0084993
BOLL	0.00852278	0.00547721	0.0088641	0.0135338	0.00826694	0.00904399	0.0145767	0.0164588	0.00340003	0.0104617	0.00711305	0.00719219	0.00809778	0.0081855	0.00365961	0.0105346	0.00517308	0.00521409	0.00519307	0.00847308	0.00715749	0.0174233	0.0078117	0.0264554	0.0037606	0.0129539	0.0126985	0.00973501	0.00925708	0.00629689	0.00742558	0.0112919	0.0110605	0.00610011	0.0129	0.00621979	0.0104188	0.0395578	0.0161141	0.0104492	0.00631276	0.00972617	0.0104665	0.00850979	0.013703	0.00353769	0.00433587	0.00965306	0.0108712
BOP1	0.00547404	0.00574108	0.00370481	0.00636156	0.00762493	0.00688433	0.00902702	0.0232954	0.00211486	0.00153808	0.00206284	0.00524158	0.00482798	0.00249395	0.00327697	0.00563569	0.00328243	0.00102573	0.00404449	0.00754158	0.00980243	0.00779335	0.00772075	0.00320531	0.000225	0.00685347	0.00750874	0.00497963	0.00365542	0.00768546	0.00601878	0.0101798	0.00579053	0.00233242	0.00597465	0.00282188	0.00669935	0.0144789	0.00951745	0.00301741	0.00593747	0.0069913	0.0101333	0.00563646	0.00595134	0.00318494	0.00510644	0.00413488	0.00186323
BRCA1	0.0209766	0.0143615	0.025466	0.0326886	0.018491	0.0157176	0.0322183	0.0399623	0.00900538	0.0124514	0.0191594	0.0143158	0.0232638	0.0116053	0.0073659	0.015178	0.00748703	0.00507604	0.0116285	0.0234967	0.0109023	0.0271336	0.014141	0.0109024	0.00168608	0.0191547	0.0163125	0.017556	0.00543294	0.0246453	0.0103841	0.0385868	0.0198082	0.010801	0.027023	0.00722695	0.0139411	0.0274945	0.0333915	0.00436891	0.00924775	0.0203942	0.0305061	0.0114703	0.0237585	0.00644028	0.0125558	0.0224868	0.0108621
BRIX1	0.00556818	0.000207	0.00193895	0.00546207	0.00189132	0.0065327	0.0103667	0.022255	0.00126547	6.25e-05	0.00110162	0.00687256	0.00158588	0.000899	0.0080211	0.00182214	0.00126932	1.72e-05	0.00383919	0.0247675	8.1e-05	0.0031333	0.010317	0.00588789	0.00012	0.00387075	0.00311889	0.00541876	0.00280198	0.00127849	0.000137	0.00486907	0.00212173	0.00204108	0.00691897	0.00464285	0.00410057	0.00563392	0.00671573	0.000109	0.00207462	0.00399176	0.00648534	0.00319856	0.00850689	0.00282753	0.01035	0.00375518	0.00129591
BUD13	0.0180217	0.0114927	0.0249738	0.0286715	0.013055	0.0164731	0.0252652	0.0143022	0.00657788	0.0205493	0.00855699	0.0148646	0.0119035	0.039218	0.0264524	0.0171247	0.00871334	0.0178032	0.00767823	0.033714	0.0115511	0.0122079	0.0122265	0.0393745	0.00280425	0.0199372	0.010882	0.0236684	0.0203923	0.00489801	0.00638697	0.022653	0.0160672	0.00705257	0.065386	0.00588265	0.0183414	0.027822	0.0152943	0.00172266	0.00550362	0.0160221	0.00959317	0.00839905	0.0131734	0.00311055	0.0108412	0.0218462	0.010064
BYSL	0.032197	0.0265716	0.0156737	0.0304856	0.0190777	0.0154059	0.0334841	0.0375109	0.011735	0.0222899	0.00985862	0.0213664	0.0186785	0.0153308	0.0126394	0.0158183	0.0106354	0.0145666	0.0159166	0.0394432	0.0393938	0.0348046	0.0230517	0.0231147	0.00132387	0.0268329	0.0184564	0.0212145	0.0115825	0.00935658	0.00831676	0.0585038	0.0213513	0.0129107	0.0297529	0.00904679	0.0213116	0.0448537	0.0389412	0.00813624	0.00602455	0.0341425	0.0362187	0.0192824	0.0486072	0.00645151	0.01248	0.025337	0.00425645
BZW1	0.0148788	0.00740723	0.0116006	0.0243956	0.0154187	0.00987939	0.0414197	0.0225049	0.0159614	0.0148017	0.0058702	0.01005	0.011849	0.012102	0.0142006	0.0220901	0.0137935	0.00841015	0.0188569	0.0166724	0.0100671	0.0172442	0.0205884	0.0137032	0.00497671	0.0351133	0.0191276	0.0190073	0.0220529	0.011798	0.0249753	0.0166758	0.0258465	0.0113389	0.0142416	0.00448229	0.0196929	0.0581637	0.0330028	0.00322502	0.018283	0.036211	0.0168645	0.00854099	0.0270248	0.00330251	0.0128863	0.0229899	0.00458301
BZW2	0.0064701	0.0357461	0.00489829	0.00966933	0.0123834	0.00607526	0.0107652	0.0182676	0.00390191	0.00320356	0.00332188	0.00913928	0.00405694	0.00289384	0.00117214	0.00884819	0.00401167	0.00187973	0.00901778	0.0249316	0.00935284	0.00676755	0.00725331	0.0223653	0.000496	0.00928466	0.00873036	0.0114535	0.015147	0.00497295	0.00220769	0.00393849	0.0097882	0.00288956	0.0169803	0.00619336	0.0577614	0.0169671	0.0166451	0.00264535	0.00370655	0.00772145	0.00569141	0.00567486	0.00913597	0.00324334	0.00201091	0.0051586	0.00411441
C11orf68	0.00708525	0.0100896	0.00498772	0.00958877	0.0194807	0.0056262	0.0132505	0.0158851	0.00490486	0.00190203	0.00325216	0.0125985	0.00640894	0.00275949	0.00397856	0.0205568	0.00579977	0.00291514	0.00571012	0.0129695	0.00710045	0.0086757	0.00838195	0.0114179	0.00307256	0.0107237	0.00747883	0.0093491	0.0125289	0.00642541	0.00840069	0.00395898	0.0065918	0.00541079	0.00870708	0.00363479	0.0117638	0.0209514	0.0141446	0.0152587	0.00439551	0.00903392	0.0075402	0.00704198	0.00593113	0.0024064	0.00902376	0.00742858	0.0162593
C12orf65	0.00751048	0.00910318	0.0720842	0.0338479	0.0149162	0.0247237	0.0289249	0.0167159	0.0110793	0.0167441	0.0931897	0.00859633	0.0325784	0.00664538	0.00122183	0.0729746	0.057431	0.00618205	0.00872081	0.00785314	0.0362887	0.00933303	0.0131451	0.00404292	0.00105421	0.0154771	0.00785687	0.0112136	0.00257552	0.0150439	0.0419887	0.0116737	0.00994697	0.0175856	0.0186725	0.00395412	0.0133391	0.0152902	0.0160423	0.00405287	0.0028742	0.0152026	0.00684995	0.00609443	0.00730398	0.00201144	0.00662133	0.0120946	0.0087687
C17orf85	0.0320902	0.00766694	0.0163216	0.0318663	0.00817155	0.0159404	0.0205582	0.0157811	0.00400592	0.0138579	0.00712202	0.0116465	0.0161703	0.0212739	0.00778471	0.0249053	0.0104123	0.00383378	0.0131848	0.0105866	0.0147602	0.0579676	0.0183747	0.00593907	0.0262858	0.0213026	0.0230326	0.0193694	0.00798386	0.0132767	0.0106653	0.0266716	0.036183	0.022234	0.0325124	0.00586387	0.015265	0.024765	0.020773	0.00493794	0.0063831	0.0321083	0.0223586	0.0107107	0.0295213	0.00409247	0.0045264	0.0253704	0.00865503
C1D	0.021168	0.0125036	0.00670759	0.0141094	0.00955987	0.00806791	0.0190492	0.0158224	0.00502407	0.00693937	0.00384737	0.00732231	0.00761649	0.0105997	0.00474771	0.0101244	0.00620103	0.00846777	0.00610636	0.011773	0.00861975	0.0194227	0.0163334	0.00528933	0.00949177	0.0124989	0.00815078	0.00746807	0.00444848	0.0280499	0.00708637	0.104203	0.0122369	0.00906637	0.0121349	0.00427443	0.0121464	0.0155784	0.0236963	0.00288862	0.00374369	0.0206207	0.0264197	0.0127944	0.0193416	0.0040529	0.00843093	0.0130525	0.00393202
C1QBP	0.0397883	0.0205729	0.016544	0.031576	0.01599	0.0180693	0.0471444	0.0319052	0.0131079	0.0159594	0.00904536	0.0153076	0.0179456	0.0221303	0.00899753	0.0236889	0.0153215	0.0117642	0.0163283	0.0245488	0.0163273	0.0459021	0.0250015	0.0114011	0.00411598	0.0261488	0.0184354	0.02112	0.011049	0.0207593	0.0180458	0.0296762	0.0295967	0.0190262	0.0225038	0.00871864	0.0313277	0.0347409	0.0400939	0.00508344	0.0101726	0.0659923	0.0453489	0.025339	0.0534322	0.00944225	0.0219505	0.0321459	0.00968109
C9orf114	0.00170447	0.000888	0.000957	0.00293712	0.000447	0.000693	0.00132049	0.00316876	0.000382	0.000643	0.00014	0.000938	0.00199522	0.00047	0.00737219	0.00158514	0.000944	1.53e-05	0.000198	0.000357	0.000217	0.00571963	0.00376108	0.000138	0.000148	0.00237465	0.00623305	0.00103506	5.35e-05	0.000187	0.000286	0.000277	0.00172927	0.000614	0.000256	0.00011	0.00305444	0.0114733	0.00368958	8.97e-05	0.000413	0.00177366	0.00544349	0.00588334	0.00279138	0.00271468	0.00158435	0.00162576	0.00116129
CACTIN	0.00990712	0.0140317	0.00893537	0.0138477	0.00702992	0.0128093	0.0204967	0.0195348	0.00796215	0.0149306	0.00487395	0.0122883	0.0125002	0.0120324	0.00935579	0.0157376	0.00757962	0.000519	0.0161467	0.0233738	0.0120972	0.0153837	0.0116566	0.00415206	0.00173419	0.0322264	0.0103978	0.0102152	0.00895514	0.0113915	0.0150811	0.0102907	0.0116281	0.00785319	0.0500064	0.00739768	0.0227517	0.0407259	0.0340306	0.00611382	0.00917852	0.0362216	0.0212535	0.0123286	0.0212931	0.00346112	0.0128838	0.0102851	0.0119915
CALR	0.0492485	0.0385079	0.0251969	0.045229	0.0405287	0.0334696	0.0497985	0.054508	0.017512	0.021604	0.0138724	0.0175459	0.028607	0.0286403	0.0322061	0.0302917	0.0191531	0.0102067	0.0203562	0.0376692	0.0146302	0.0614433	0.0379536	0.0169167	0.0059318	0.0305279	0.0227439	0.0255615	0.0182633	0.0285596	0.0169581	0.0367451	0.0396852	0.0246845	0.0343085	0.00964263	0.0427787	0.0434409	0.0468004	0.00547541	0.00967152	0.0583037	0.056078	0.0335294	0.0549729	0.0115129	0.0203625	0.0456076	0.011591
CALR3	0.0267705	0.0103306	0.0140655	0.0226917	0.0070046	0.0166916	0.0192784	0.0230535	0.0144831	0.00568383	0.00909224	0.011471	0.0152243	0.00902686	0.0100674	0.0168881	0.0119292	0.00827281	0.0146589	0.0201053	0.0214279	0.0243135	0.0240358	0.0339944	0.00128503	0.0222941	0.0147162	0.011127	0.0502268	0.00861576	0.00574744	0.0319156	0.0170424	0.0107819	0.0185447	0.00796786	0.0215072	0.0413421	0.0264909	0.0054381	0.0183511	0.0257573	0.0150082	0.0174499	0.0174765	0.0080618	0.0102114	0.0180299	0.0164233
CANX	0.0393537	0.0266559	0.0198085	0.0354311	0.0457738	0.0254708	0.0445167	0.0405468	0.0239236	0.0154281	0.0117095	0.0170607	0.0302892	0.0272109	0.0110601	0.0315075	0.0186615	0.0104118	0.0202545	0.0387946	0.0148911	0.0571674	0.0304661	0.012251	0.00506387	0.0306699	0.0271179	0.0277514	0.0124968	0.0296565	0.0197977	0.0373719	0.0314461	0.0212419	0.0268031	0.00830598	0.0614055	0.0373438	0.0447141	0.00708706	0.00941441	0.0603136	0.0533331	0.0373713	0.0554243	0.0113177	0.0252133	0.0483921	0.012185
CAPRIN1	0.0230911	0.033621	0.0288038	0.0427174	0.0287042	0.0235894	0.0534702	0.0486212	0.0110971	0.0172797	0.00860431	0.0310681	0.0307168	0.0112294	0.0126232	0.0179115	0.00804416	0.00557529	0.0178676	0.0441032	0.015208	0.0234715	0.0206141	0.00913463	0.0179595	0.0339443	0.0182786	0.0245978	0.0132471	0.0266402	0.01272	0.0502027	0.0220315	0.0172627	0.0274085	0.0119738	0.0259681	0.0628029	0.0987489	0.00710208	0.00955445	0.027692	0.0311203	0.02267	0.0268887	0.00721498	0.02253	0.01618	0.0281736
CAPRIN2	0.0233943	0.0266424	0.0171543	0.0346627	0.00857298	0.0107844	0.0229923	0.0230085	0.00540208	0.01452	0.011453	0.0113993	0.0330544	0.00931905	0.00922314	0.0106477	0.00644968	0.00122093	0.0100031	0.0106795	0.00880629	0.0214598	0.0168125	0.0018495	0.0130536	0.05593	0.0123788	0.0137445	0.00861697	0.00526936	0.0117102	0.0198093	0.0125569	0.0109979	0.0180818	0.0104396	0.0164811	0.046727	0.0479181	0.00961079	0.00480553	0.0144399	0.0230451	0.0147492	0.0213626	0.0122416	0.0368649	0.0148726	0.0093724
CARHSP1	0.0197534	0.00498061	0.00583831	0.0110776	0.0490112	0.0184792	0.0188606	0.0204674	0.00572452	0.00244688	0.00308981	0.00776152	0.0104181	0.00969883	0.00567193	0.0118294	0.00403966	0.0204509	0.00878589	0.0073563	0.0114193	0.116223	0.0145192	0.0144627	0.00238413	0.0135307	0.0105194	0.0125044	0.00590605	0.00878136	0.0108931	0.0165532	0.0117225	0.0105608	0.00916758	0.00691913	0.0136455	0.0194919	0.0347592	0.00122177	0.00623644	0.0198717	0.0363291	0.032338	0.017293	0.00629114	0.0108367	0.0119756	0.00833213
CARS	0.00658728	0.00965272	0.00595919	0.00704387	0.00388822	0.00491842	0.0106188	0.0087172	0.00286681	0.00367527	0.00302439	0.00498752	0.00414337	0.00977597	0.00327969	0.0925225	0.0375004	0.00152137	0.00553177	0.00753427	0.00379861	0.0108962	0.0074905	0.00716443	0.00113189	0.00880576	0.00830447	0.00845419	0.00831469	0.014372	0.0190409	0.00713274	0.00744584	0.0135001	0.00655715	0.00222013	0.0102808	0.00967551	0.00928506	0.00110122	0.00358911	0.0169083	0.00651533	0.00710259	0.00704019	0.00242789	0.00440355	0.00779407	0.00566918
CARS2	0.00588284	0.0137268	0.0149	0.0135017	0.00548602	0.0075563	0.0123882	0.00861689	0.00407587	0.0072464	0.00791918	0.00536984	0.00767475	0.00670043	0.00514034	0.063553	0.0414998	0.00124006	0.0055076	0.0150857	0.00250414	0.0140609	0.0071721	0.00756699	0.000864	0.00974398	0.00753878	0.0117404	0.0111304	0.00635233	0.021687	0.00602795	0.0120067	0.0099301	0.0110783	0.00272316	0.00841852	0.00790851	0.00927072	0.00198279	0.00253296	0.0160897	0.00594564	0.00513095	0.00758323	0.00184837	0.00564656	0.00851937	0.00611305
CASC3	0.0250622	0.0161647	0.00974444	0.0290627	0.0234487	0.023906	0.031149	0.0184709	0.00700532	0.00548213	0.00659786	0.0234076	0.0130794	0.0141842	0.00750098	0.0181465	0.00709561	0.00154404	0.0133329	0.0192406	0.00960943	0.0309745	0.0128754	0.00897	0.0161791	0.0156234	0.012402	0.0161301	0.00576392	0.0155387	0.00812912	0.0196514	0.0207001	0.00826122	0.0254952	0.00799009	0.0162753	0.0333537	0.0303384	0.00562199	0.00423542	0.0194627	0.0252731	0.0115942	0.0297211	0.00390793	0.0142323	0.0125671	0.00715278
CCAR1	0.0235043	0.0256109	0.0102542	0.0214027	0.0178099	0.0144683	0.0309725	0.0307658	0.01128	0.00532245	0.00509947	0.01173	0.0151621	0.0133682	0.00701678	0.016934	0.00738859	0.0034014	0.0143129	0.017898	0.0115084	0.0274845	0.0166453	0.00220424	0.00367801	0.0284735	0.0116386	0.0128465	0.00697271	0.0398497	0.0113523	0.0358265	0.0173209	0.00737157	0.0173101	0.00856226	0.0197928	0.0237565	0.043318	0.00372511	0.0052172	0.033809	0.0813348	0.0243998	0.0272688	0.00752283	0.0101235	0.0153253	0.00910652
CCAR2	0.00447616	0.00275549	0.00171107	0.00409335	0.00339965	0.00415496	0.00684599	0.00688596	0.00134019	0.00127433	0.00149997	0.0027835	0.00283702	0.00361308	0.00290954	0.00275326	0.00102021	0.000863	0.00242753	0.00409515	0.00130923	0.00482958	0.00294507	0.000601	0.00156826	0.00327656	0.00290152	0.00352491	0.000668	0.00612011	0.001631	0.00565948	0.00308747	0.00122693	0.00399768	0.00206595	0.00316522	0.00670811	0.00930067	0.000581	0.00145914	0.00468823	0.00814393	0.011619	0.00406908	0.00199237	0.00271001	0.00363381	0.00140557
CCDC59	0.00900406	0.00573284	0.00306949	0.007711	0.00645123	0.0659771	0.0121676	0.0184726	0.00319276	0.00182259	0.00438271	0.0154739	0.00343998	0.00561765	0.0349423	0.00563341	0.00437498	0.000312	0.00389966	0.00779516	0.0208327	0.0222715	0.00828314	0.00485591	8.46e-05	0.0062607	0.00811042	0.00316053	0.0280318	0.00230803	0.00746023	0.00676673	0.00626971	0.00216328	0.00734837	0.00478382	0.00578172	0.0081967	0.00875528	0.00342949	0.00425436	0.0118034	0.00793919	0.00481603	0.00990279	0.00308298	0.00446807	0.00851734	0.000717
CCDC86	0.0144026	0.0165154	0.00832406	0.0152209	0.00983196	0.00943576	0.0106766	0.0099593	0.00212091	0.00567996	0.00288927	0.00872786	0.00769928	0.00777016	0.00171931	0.0101295	0.00433217	0.00173751	0.00779297	0.00879902	0.0045197	0.0167772	0.00800287	0.00901165	0.00617487	0.0114779	0.00927241	0.00957132	0.00307461	0.026934	0.00577059	0.0141109	0.012673	0.00771562	0.0103	0.00405784	0.0110853	0.0207301	0.017971	0.00137206	0.00304014	0.0199126	0.0202293	0.00621694	0.0454986	0.00315187	0.00963393	0.00856766	0.00641033
CCNT1	0.016293	0.0139121	0.00722141	0.0208324	0.0125487	0.0109571	0.0495304	0.0237963	0.0105971	0.0108418	0.00656852	0.0181819	0.0204492	0.0115949	0.00530799	0.0152463	0.00768228	0.0190764	0.0122537	0.0171368	0.0204876	0.0156954	0.0165807	0.00582641	0.00775753	0.0254731	0.0143491	0.0132602	0.00624139	0.0452513	0.0138997	0.0299399	0.0401994	0.0204135	0.114824	0.252039	0.0154751	0.0284491	0.0385463	0.00475566	0.009644	0.0242601	0.028213	0.0178771	0.023535	0.0096677	0.0163199	0.0113596	0.0103064
CCNT2	0.0113371	0.0108397	0.00482676	0.0167655	0.0173384	0.0069535	0.0338712	0.0234	0.00873952	0.00820738	0.00629425	0.014471	0.0103674	0.00811109	0.00360307	0.00898132	0.00427197	0.00851081	0.00800894	0.0173519	0.0107196	0.0108587	0.0100496	0.00336908	0.00256671	0.014149	0.0111477	0.0103425	0.00231597	0.0288132	0.0212832	0.0275582	0.0291246	0.0251298	0.112436	0.205322	0.0115856	0.0254622	0.0343057	0.00262833	0.00619988	0.017734	0.0245362	0.0249918	0.015426	0.01261	0.0173551	0.00846116	0.00600301
CCRN4L	0.0144422	0.00894601	0.00785449	0.0112333	0.00937934	0.0224805	0.0144575	0.0116254	0.00305598	0.00441241	0.0037563	0.00497624	0.00768269	0.00970799	0.00262275	0.0055586	0.0028759	0.00805856	0.00570812	0.00992801	0.00417451	0.0164658	0.0099733	0.0076981	0.000952	0.0107739	0.00632096	0.0121164	0.00664972	0.00543224	0.00573675	0.0151909	0.013837	0.00859761	0.0137702	0.00307444	0.00719074	0.0131747	0.0153687	0.00246241	0.00283631	0.0127235	0.0198418	0.00809505	0.0174613	0.00341292	0.00473469	0.010288	0.00673155
CD2BP2	0.0284317	0.0191984	0.0171148	0.0281731	0.0135457	0.0167934	0.0368314	0.0346277	0.0154854	0.0149724	0.00898107	0.0167895	0.0149322	0.0128407	0.0394919	0.0255934	0.012551	0.0113613	0.0182889	0.024089	0.0290481	0.0383314	0.0188371	0.0114066	0.00337361	0.0259506	0.0216003	0.0172708	0.0244105	0.0305078	0.0213299	0.0329944	0.0330925	0.0207843	0.0216838	0.010654	0.0232843	0.0416702	0.0342436	0.00577493	0.00899041	0.0369613	0.0236072	0.0183753	0.0575194	0.00981272	0.0314208	0.0299457	0.00771391
CD3EAP	0.0163098	0.00891979	0.0169265	0.0195521	0.00706342	0.0173185	0.0191136	0.0181683	0.00472525	0.0151276	0.00737508	0.0206707	0.00999173	0.00916235	0.00798274	0.0138487	0.00915575	0.0116841	0.0108553	0.0350227	0.0451322	0.0147552	0.0111497	0.0168024	0.00909832	0.0140588	0.0140754	0.0187958	0.00957674	0.00897234	0.0080518	0.0139237	0.0154153	0.00922351	0.0241388	0.00927705	0.0143871	0.0239198	0.0206201	0.00439478	0.00678426	0.0143605	0.0125001	0.00898443	0.0534248	0.00518445	0.00905599	0.013794	0.00916545
CDC40	0.00415865	0.00498309	0.00429706	0.00710786	0.00534226	0.0099553	0.0199802	0.00831895	0.00388246	0.00213059	0.0039869	0.0098092	0.00564045	0.00406634	0.0532863	0.00746174	0.00649919	0.000959	0.00439878	0.00958245	0.0145294	0.00589797	0.00575847	0.00196299	0.000268	0.00691242	0.0189867	0.00758594	0.00506528	0.00791367	0.00546592	0.00740829	0.00502429	0.00258999	0.00748763	0.00444995	0.00942828	0.0123708	0.0128197	0.00189206	0.00494336	0.0074047	0.00675472	0.00409541	0.00640631	0.00275585	0.00866883	0.00869302	0.00206699
CDC5L	0.00915888	0.015761	0.00712941	0.0139841	0.0103015	0.0261329	0.0233172	0.0157512	0.00994249	0.00711461	0.00584979	0.0117687	0.00890486	0.00595422	0.0216859	0.0124773	0.0068434	0.00246278	0.00650161	0.0118453	0.0207601	0.0135672	0.00944211	0.0115696	0.00186364	0.0129819	0.0295205	0.00865476	0.00846695	0.0148618	0.0103523	0.0407992	0.00871587	0.00503137	0.0167466	0.00939672	0.0161034	0.0171381	0.0178304	0.0039316	0.00560376	0.0132004	0.0172001	0.0138677	0.0121635	0.0128031	0.0134003	0.00959264	0.00734202
CDK5RAP1	0.0174727	0.0217709	0.00700926	0.00902129	0.00508241	0.00680587	0.0124739	0.0249249	0.00517007	0.00150741	0.00179777	0.0133263	0.00907358	0.00896965	0.00674668	0.00941871	0.00466722	0.0163255	0.00741694	0.0132684	0.00196306	0.0145685	0.00904236	0.00760014	0.0163765	0.0113841	0.0126059	0.01166	0.00550912	0.0100217	0.008601	0.0466045	0.0059499	0.0073377	0.00955772	0.00261091	0.00779397	0.0108085	0.0194392	0.00292106	0.00317793	0.0264238	0.0315936	0.0243675	0.0164162	0.00905814	0.00932562	0.00793942	0.0162219
CDK9	0.0857926	0.023009	0.0220622	0.0498767	0.0240205	0.024074	0.0520351	0.0395791	0.0112961	0.02175	0.0123385	0.0227487	0.0250658	0.0382986	0.00924313	0.0315014	0.0167181	0.0157375	0.0224381	0.0345955	0.027894	0.0747576	0.0304574	0.0143129	0.0088604	0.0368201	0.0250337	0.0257441	0.00898845	0.0465499	0.0148757	0.0721199	0.0548792	0.0311149	0.087933	0.115893	0.0288708	0.0396926	0.0569309	0.00599183	0.0123154	0.0490246	0.084548	0.031161	0.0532009	0.0147706	0.0217081	0.0350803	0.0181318
CEBPZ	0.017384	0.0134617	0.0106567	0.025851	0.0108239	0.0130969	0.0303349	0.0210303	0.0072168	0.00843488	0.00627813	0.0165354	0.0110859	0.0104665	0.00827057	0.0122115	0.00782541	0.00420556	0.00890325	0.0153314	0.0302344	0.0168524	0.0277011	0.00559752	0.00223819	0.0167763	0.0143878	0.0153895	0.0101647	0.0464915	0.00931957	0.0234573	0.0360233	0.00921634	0.0361332	0.0122883	0.014287	0.0275781	0.0266811	0.00386026	0.0107967	0.0160524	0.0219127	0.0108378	0.0198886	0.0048444	0.0135258	0.0176634	0.00500265
CELF1	0.0133454	0.0141218	0.0333961	0.019482	0.0257046	0.012528	0.0553594	0.0388996	0.00710757	0.00965856	0.00768169	0.0145074	0.0247404	0.0107177	0.00842486	0.0112666	0.00646962	0.00438192	0.00733423	0.0124864	0.00851552	0.0150461	0.0159923	0.00655809	0.00894988	0.0194158	0.0146658	0.0122616	0.00908508	0.0155464	0.0087098	0.0177533	0.0101857	0.0086033	0.0187738	0.00665986	0.012177	0.0312985	0.0362141	0.00361954	0.00786768	0.0149596	0.0194265	0.0122998	0.0149696	0.00504426	0.01128	0.00902801	0.00797346
CELF2	0.0143103	0.0122798	0.0169363	0.0143807	0.0179816	0.00879365	0.0418999	0.021687	0.00650412	0.00673508	0.00492923	0.010872	0.0189479	0.0344664	0.00676322	0.00903421	0.00481892	0.00791759	0.0214574	0.0143367	0.0105389	0.0121997	0.0258547	0.00530524	0.00160648	0.016391	0.0141491	0.0115577	0.00881747	0.0113328	0.00674362	0.0166654	0.00849367	0.00724955	0.0132703	0.00371586	0.0100619	0.0254774	0.027417	0.00168531	0.00533292	0.0127406	0.0201802	0.0100152	0.0181361	0.00548752	0.00795142	0.00853955	0.0075443
CELF3	0.010066	0.00602471	0.00757268	0.0116041	0.00505891	0.00991151	0.0131346	0.00949398	0.00343454	0.00315699	0.00400555	0.00651546	0.00704882	0.00833952	0.00686836	0.0113217	0.00568564	0.00208079	0.00749428	0.0102149	0.0241963	0.0202097	0.111542	0.00396327	0.00235752	0.0100971	0.0142524	0.0115876	0.00531416	0.00983854	0.0065533	0.0140093	0.0101728	0.00491218	0.0104867	0.00345245	0.0133015	0.0517766	0.0176014	0.00312527	0.0176963	0.0163151	0.0154218	0.00730322	0.0106731	0.00247505	0.00481224	0.0141165	0.004526
CELF4	0.0154811	0.0104638	0.0243939	0.0234512	0.0214054	0.0135348	0.0338291	0.020038	0.00822715	0.00607509	0.00732014	0.00953924	0.02311	0.00847107	0.00657638	0.0130417	0.00577291	0.0261648	0.0103799	0.0168018	0.0021403	0.0168021	0.0100835	0.0155561	0.00244934	0.0169449	0.0142178	0.0146148	0.00710838	0.00883584	0.00547474	0.0192751	0.0203608	0.0139592	0.0276054	0.00496458	0.0122967	0.0218665	0.0166313	0.00257209	0.00418666	0.0119444	0.0136174	0.0117175	0.0151902	0.00338456	0.00654448	0.0109845	0.00471458
CELF6	0.00631279	0.00185889	0.0164279	0.0116939	0.00321362	0.00598791	0.0278459	0.0122133	0.00342656	0.0151012	0.00609207	0.00965458	0.0135813	0.00212947	0.00433559	0.00688414	0.00642445	8.7e-05	0.00327939	0.011634	0.00196949	0.0074029	0.00522978	0.0382467	0.00103614	0.015631	0.0131387	0.0201103	0.00419572	0.00328223	0.00537053	0.0129909	0.00601731	0.00566207	0.0392732	0.00175289	0.00533436	0.00761992	0.00698425	0.00152879	0.00116723	0.00781003	0.00405581	0.00507639	0.0372813	0.00630776	0.0218731	0.00572841	0.00884643
CHERP	0.0130713	0.0171627	0.0173999	0.0106908	0.0111221	0.0448452	0.022835	0.0183753	0.0040098	0.0109929	0.00422814	0.0107092	0.0100799	0.00709682	0.0114129	0.0052179	0.00362317	0.000694	0.00708036	0.0169709	0.0297812	0.014279	0.00840442	0.00161755	0.0003	0.0109638	0.0121227	0.00682198	0.00169549	0.0157309	0.00147569	0.0073527	0.00924902	0.00429499	0.0132956	0.00567626	0.0181668	0.0160863	0.0171096	0.00297782	0.00315298	0.0156131	0.0182443	0.0227647	0.0124921	0.00578074	0.0135323	0.00765831	0.00302839
CHTOP	0.0209113	0.0130809	0.0110738	0.0292898	0.0228823	0.0176637	0.0327975	0.0326669	0.00420797	0.00257724	0.00710389	0.0335261	0.010596	0.00460175	0.00818791	0.0158847	0.00619957	0.0036612	0.0135293	0.0129743	0.0101122	0.0243272	0.011716	0.00484549	0.00522191	0.0402081	0.0151424	0.0167717	0.00483748	0.0243108	0.00495577	0.0213074	0.0247418	0.00647547	0.0322396	0.0176287	0.0140733	0.0463802	0.04264	0.00712371	0.0120941	0.018455	0.0291347	0.0107873	0.0155415	0.00456884	0.0120475	0.0158433	0.014249
CIRBP	0.0127649	0.00748067	0.00547909	0.0112144	0.00923346	0.00679526	0.0192648	0.0158037	0.0037352	0.00389289	0.00333593	0.00622428	0.00793417	0.0077368	0.00381099	0.00621103	0.00362931	0.00306094	0.00589158	0.0111294	0.00914888	0.0147268	0.0156008	0.00506373	0.00118358	0.0220963	0.00926745	0.00869996	0.00482438	0.00529612	0.00497394	0.0176231	0.00867662	0.0051716	0.00821783	0.00284018	0.00735327	0.0150013	0.0188136	0.00252076	0.00500776	0.0118075	0.0197104	0.00662798	0.00721931	0.0028666	0.00736909	0.00870647	0.0041794
CLASRP	0.00654267	0.0326741	0.0021881	0.00503778	0.00194122	0.00478838	0.0188623	0.0132435	0.0028272	0.000398	0.000859	0.00261989	0.00484605	0.0020666	0.000624	0.00892588	0.00565377	0.000485	0.00781632	0.00189393	0.00357949	0.0100621	0.00429634	0.00265245	0.000324	0.0076369	0.00318525	0.00592493	0.000272	0.00758037	0.0173508	0.0121404	0.00641702	0.00252615	0.00487757	0.00141856	0.0102118	0.00367187	0.0120637	0.000468	0.00227789	0.00689253	0.00632804	0.00856967	0.0136134	0.000812	0.00167266	0.00312298	0.00350954
CLK1	0.016473	0.0106271	0.0101355	0.0166669	0.0102326	0.0106199	0.0301135	0.0265842	0.00719976	0.00597353	0.00534609	0.012507	0.0136196	0.0122716	0.00770787	0.0132932	0.00604637	0.00267354	0.00845187	0.0155854	0.00900186	0.0246955	0.0136044	0.00523849	0.00170871	0.0168204	0.0152691	0.0328011	0.00822157	0.0190544	0.0103582	0.0187147	0.0118775	0.00803414	0.0151887	0.00565502	0.0148341	0.0201265	0.0249472	0.00586962	0.00505945	0.0163379	0.0255806	0.0154002	0.019814	0.00501786	0.0120648	0.0115492	0.0092795
CLK2	0.0188668	0.0122279	0.0131403	0.021459	0.0243895	0.0112802	0.0422802	0.0286907	0.00864757	0.0073054	0.00800717	0.017018	0.0203727	0.0181933	0.00578654	0.0192557	0.00789753	0.00740082	0.012803	0.017914	0.00579957	0.0218065	0.0185258	0.0147383	0.00336019	0.0240993	0.021789	0.0196995	0.0145532	0.0199062	0.0103038	0.0289521	0.0184876	0.0113859	0.0280526	0.00802642	0.0224256	0.0214104	0.0381022	0.0059867	0.00622792	0.0171825	0.0335839	0.0487516	0.031212	0.0159321	0.0230514	0.0110625	0.0126503
CLK3	0.0148479	0.00357195	0.00538127	0.0118286	0.0122018	0.00621072	0.025204	0.0233706	0.00466015	0.00623309	0.00393901	0.0108746	0.0129143	0.0102814	0.00524973	0.0112708	0.00422929	0.00127747	0.00972138	0.0165346	0.00567538	0.023031	0.0105424	0.00358569	0.00410645	0.0176398	0.0154476	0.0182368	0.0154503	0.0147993	0.00916684	0.0320183	0.00924701	0.0112177	0.00932564	0.00416322	0.0129993	0.0108147	0.0224938	0.00186896	0.00343327	0.0150665	0.0325475	0.0186534	0.0231974	0.00577119	0.0114344	0.00895997	0.0160386
CLK4	0.00971855	0.00495449	0.00588356	0.00826814	0.00657471	0.0061853	0.0162755	0.0133133	0.00236066	0.00239176	0.00353733	0.00673363	0.00745949	0.00681051	0.00385727	0.0131534	0.00325465	0.00107851	0.00718788	0.00930924	0.00416912	0.0108121	0.00690154	0.00310399	0.000331	0.0131415	0.0167877	0.00975147	0.00607632	0.00780592	0.00357115	0.0125412	0.00710725	0.00959403	0.00828034	0.00205368	0.00782025	0.0124426	0.0144806	0.00227195	0.00369796	0.0108147	0.0171003	0.0095855	0.0119321	0.00369338	0.00887997	0.00567112	0.0105148
CLP1	0.00461975	0.00727263	0.00365644	0.00778718	0.00426358	0.00873556	0.0114135	0.00877945	0.00293459	0.00176676	0.00435138	0.014223	0.00660517	0.00761594	0.00768882	0.0072786	0.00583759	0.00273417	0.00516713	0.00911349	0.00559232	0.00618062	0.00606312	0.00245762	0.00165963	0.00875236	0.00901232	0.00621387	0.00554518	0.00616053	0.0109087	0.0084588	0.00544817	0.00349723	0.00612626	0.0041647	0.00992025	0.0194643	0.0255852	0.00291828	0.00611917	0.00965637	0.00766059	0.00634354	0.00549999	0.00311642	0.00599382	0.00510936	0.00458155
CMSS1	0.00804039	0.00807911	0.010095	0.0116397	0.00363574	0.00728781	0.0146566	0.023423	0.00388451	0.0261782	0.00362607	0.00640278	0.00516512	0.00547712	0.00608191	0.00852797	0.00448114	0.00138867	0.00479348	0.0394329	0.0275482	0.00635872	0.0149824	0.0232334	0.000163	0.0139314	0.00818454	0.0142413	0.00769144	0.00188321	0.000812	0.00791839	0.0114226	0.00246896	0.0351557	0.00392276	0.00748691	0.010189	0.00917526	0.000311	0.00271986	0.0100169	0.00665758	0.00471784	0.00859896	0.00395961	0.00790564	0.00576982	0.00563222
CMTR1	0.00478802	0.00157905	0.00898206	0.0110781	0.000602	0.00388192	0.00754369	0.00748374	0.00276973	0.00209989	0.00347821	0.0042093	0.00447753	0.00889501	0.000774	0.00670937	0.0021536	0.00260111	0.00209583	0.01301	0.00179326	0.00705696	0.00662178	0.0163705	0.000323	0.00961744	0.00491143	0.00737326	0.00292573	0.00594934	0.00953827	0.0161834	0.0297894	0.00352204	0.0187576	0.00197468	0.00306523	0.00528618	0.00901826	0.00216054	0.0018425	0.00301718	0.00485738	0.00203759	0.0122568	0.000755	0.00106936	0.00895223	0.0133167
CMTR2	0.00323352	0.00358049	0.00312896	0.00303574	0.000278	0.0054218	0.0106049	0.00574398	0.00229326	0.000195	0.000889	0.00456436	0.00282482	0.00322294	0.00119561	0.00818535	0.00220041	6.57e-05	0.00205122	0.00397589	0.00459141	0.00241924	0.00252196	0.0020453	0.000691	0.00634792	0.00568692	0.00178259	0.0067399	0.0149679	0.0227754	0.0021932	0.00134123	0.000652	0.00176056	0.00296492	0.00441655	0.00680124	0.00769526	0.000287	0.00305394	0.00406849	0.00373523	0.00250025	0.00374898	0.00136635	0.00179461	0.0121479	0.0309686
CNBP	0.0577347	0.0107651	0.0492965	0.0408088	0.0183503	0.019273	0.0284873	0.0278733	0.00949129	0.0142824	0.0144184	0.00980659	0.0274053	0.0502839	0.00582492	0.0198145	0.00992239	0.00952001	0.0113706	0.0193342	0.0217855	0.0403081	0.021272	0.019155	0.00244656	0.0230559	0.0147279	0.0216312	0.00675065	0.0111115	0.00760809	0.0335975	0.0303442	0.0197209	0.0289498	0.0062039	0.0176661	0.023887	0.0236331	0.00255782	0.00366717	0.0242016	0.0269583	0.0133525	0.0248937	0.00433437	0.0123303	0.027076	0.0135251
CNOT1	0.0154214	0.0127507	0.00967838	0.016085	0.0110097	0.0155014	0.0203457	0.017345	0.00531762	0.00782538	0.00539298	0.0227197	0.00939417	0.00903981	0.00935326	0.0137633	0.00878989	0.00511069	0.00947399	0.0195469	0.0251249	0.0125342	0.0165162	0.00881333	0.00552346	0.0155842	0.0150336	0.0130128	0.0147135	0.0139647	0.0119179	0.0126645	0.0113748	0.00528615	0.0174674	0.0101165	0.0139659	0.0685222	0.0609795	0.0104149	0.0106051	0.0176468	0.01523	0.0112617	0.0157632	0.0045071	0.00958747	0.0106888	0.0076956
CNOT10	0.00262678	0.00297009	0.00262689	0.00365558	0.00410183	0.00723127	0.00796333	0.00501245	0.00329229	0.000482	0.00233832	0.00742704	0.00305346	0.00609812	0.000682	0.00571443	0.00176144	0.0147298	0.00237542	0.00306972	0.0212005	0.0026712	0.00449645	0.00037	2.75e-05	0.00395909	0.00555343	0.00151824	0.00363743	0.0075296	0.00448746	0.00549098	0.00228469	0.000422	0.00149295	0.00333524	0.00836833	0.0271278	0.0216033	0.000591	0.00196189	0.00630776	0.00401432	0.00635818	0.00362548	0.00111942	0.00645733	0.00287164	0.00368535
CNOT2	0.00539872	0.00479961	0.0120231	0.0145601	0.00805061	0.0090333	0.0139769	0.0103579	0.00282238	0.00349742	0.00339205	0.0178446	0.00952417	0.00686117	0.00837447	0.00789417	0.0054993	0.000695	0.0057284	0.0141545	0.0142322	0.00931659	0.00780081	0.0035645	0.000525	0.0090923	0.0140295	0.011968	0.00635216	0.00933919	0.00523759	0.0135677	0.00810946	0.00347264	0.00793807	0.00935173	0.00911197	0.0259794	0.0261178	0.00746055	0.00515878	0.0101788	0.0109115	0.00723196	0.0094391	0.00338427	0.0059047	0.00987971	0.00512828
CNOT3	0.0111001	0.0175617	0.0109039	0.0186343	0.0085534	0.0132552	0.0223482	0.0227036	0.00578701	0.00724506	0.00920152	0.0218055	0.0103926	0.0110735	0.0206381	0.01259	0.00680208	0.00205355	0.00984353	0.023698	0.0284159	0.0127065	0.0191835	0.00767922	0.0295138	0.0141455	0.0147505	0.0248688	0.00940477	0.0159483	0.011029	0.0126064	0.0131458	0.00813058	0.0215624	0.00717278	0.0159291	0.0365357	0.0396593	0.00490863	0.00865427	0.0181557	0.01946	0.0143739	0.0203809	0.00608232	0.0113621	0.00895216	0.0105786
CNOT4	0.00447012	0.00433028	0.00431406	0.00814722	0.0039905	0.00607651	0.0117647	0.0092913	0.00251773	0.00214931	0.00383311	0.017934	0.00693174	0.00436808	0.00301916	0.00706169	0.00488376	0.00197917	0.00708803	0.0109065	0.0165445	0.00564257	0.00641357	0.0010607	0.00352722	0.00663328	0.00740283	0.00772722	0.00425311	0.0109677	0.00501623	0.00626373	0.00466538	0.00281461	0.0096634	0.00597946	0.00765493	0.0141499	0.0173684	0.00246826	0.00627755	0.00908663	0.00849322	0.00587202	0.00522293	0.00357576	0.00671013	0.00553266	0.00779288
CNOT6	0.0123805	0.0168636	0.0125715	0.0178636	0.0164436	0.0226309	0.0318965	0.022052	0.00683133	0.00555637	0.00763963	0.0262082	0.0142073	0.0110565	0.0104866	0.0170871	0.00815294	0.0111357	0.0112625	0.019422	0.0263626	0.0140017	0.0196535	0.00807898	0.00613578	0.0174098	0.0156421	0.0134018	0.0114468	0.0237075	0.0126485	0.022305	0.0209487	0.00651625	0.0173303	0.0102763	0.0198822	0.0912178	0.0745375	0.0139263	0.0150795	0.0176983	0.0204149	0.0166385	0.0162769	0.00734338	0.015893	0.0117469	0.0138976
CNOT6L	0.00768468	0.00448327	0.00398933	0.00770256	0.00714929	0.00596497	0.0102879	0.00906538	0.00171043	0.000811	0.00151292	0.00597918	0.00464914	0.0056009	0.00229786	0.00926234	0.00299819	0.000308	0.00437205	0.00835287	0.00439458	0.00793326	0.00575519	0.000792	0.00211364	0.00653698	0.0057255	0.00745356	0.00262708	0.0134738	0.0149932	0.00687032	0.00932102	0.00276629	0.00619702	0.0032682	0.00912898	0.0209004	0.0221688	0.00547081	0.00438366	0.00949715	0.011408	0.0101908	0.00708125	0.00813829	0.00840459	0.00569223	0.00786442
CNOT7	0.01301	0.00878342	0.00807438	0.0137405	0.00777309	0.0125882	0.0216948	0.0170178	0.00512693	0.00458268	0.00622504	0.0122261	0.00831776	0.0103908	0.00799263	0.0128042	0.00673716	0.0175455	0.00795355	0.0127832	0.010422	0.0129787	0.0247501	0.00753908	0.0014676	0.0122353	0.00961912	0.0102021	0.00783817	0.0178525	0.0118243	0.0129431	0.0125863	0.00661776	0.0132763	0.00614236	0.0133702	0.0300543	0.0281756	0.00589435	0.0072862	0.0178769	0.0237733	0.0106567	0.0131559	0.00535042	0.00928784	0.0118375	0.0109031
CNOT8	0.0230546	0.0103773	0.0147548	0.0334866	0.00976509	0.0199362	0.0263084	0.0175457	0.00519949	0.00800739	0.0106224	0.0149177	0.0129156	0.0253176	0.0107841	0.0273625	0.0130868	0.00825199	0.0191345	0.0153464	0.0147435	0.0800178	0.0241847	0.00849707	0.00469705	0.0212152	0.0202289	0.0262529	0.00731836	0.0165784	0.0120518	0.030535	0.0538577	0.0157643	0.019912	0.00490482	0.0206926	0.0363578	0.031552	0.00583154	0.00886484	0.0298985	0.0226269	0.0132774	0.0212632	0.00459082	0.012531	0.0298567	0.00931654
CNP	0.099884	0.0112166	0.0131046	0.0199262	0.0100297	0.0167819	0.022568	0.0215292	0.00437663	0.00944634	0.0057818	0.00735755	0.0144369	0.0203205	0.00343481	0.0124207	0.00634026	0.00372166	0.00873197	0.0140148	0.00612556	0.0441813	0.0169513	0.00579823	0.00152429	0.0165891	0.0140494	0.0179296	0.00533407	0.00956881	0.00930565	0.0223126	0.0190849	0.0150886	0.0116297	0.0040183	0.0158911	0.0162317	0.0216242	0.00208326	0.00360704	0.0241798	0.0408858	0.0332084	0.0211759	0.00666982	0.00675615	0.0228064	0.0067947
CPEB1	0.0135784	0.023858	0.0122069	0.0216014	0.0143727	0.0181667	0.0335193	0.0255954	0.00674206	0.0128876	0.00509549	0.0173429	0.0195336	0.0115185	0.00547693	0.0152814	0.00783426	0.0167489	0.00861453	0.0246611	0.0122934	0.0183724	0.0195332	0.0097698	0.00862115	0.0263125	0.0219815	0.0161841	0.0085205	0.018263	0.010481	0.0172621	0.00995397	0.00691744	0.0124595	0.00709367	0.0177513	0.0426458	0.0465194	0.00816352	0.00716476	0.0203592	0.02874	0.0228369	0.0178174	0.00744875	0.0144594	0.0109582	0.00949157
CPEB2	0.00569514	0.00451754	0.00459272	0.00800299	0.00626168	0.00790113	0.0160012	0.00852241	0.00375695	0.00606669	0.00248582	0.00641868	0.00586568	0.0031512	0.00186578	0.00571545	0.00222976	0.0195301	0.00455036	0.0161754	0.00439846	0.00714337	0.0115401	0.00253441	0.000569	0.00991749	0.00963163	0.00596342	0.00495053	0.00736016	0.0029927	0.00604389	0.00422917	0.00293026	0.00560649	0.00235689	0.00652007	0.0188988	0.019578	0.0022152	0.00419821	0.00569586	0.00974421	0.00824261	0.00309686	0.00192931	0.00232541	0.00444746	0.00771326
CPEB3	0.0040496	0.00384034	0.00453809	0.0074029	0.00639099	0.00655543	0.0123796	0.00764217	0.00250293	0.00336037	0.0019103	0.00668702	0.00896882	0.00304492	0.00190671	0.00671731	0.00191957	0.0118654	0.00247657	0.00680448	0.00308442	0.00444589	0.00575413	0.00212845	0.000564	0.0196201	0.0354446	0.0107595	0.00487231	0.0034569	0.0019261	0.00704133	0.00369153	0.00213427	0.00350045	0.00191958	0.00557111	0.0148783	0.0132853	0.00200688	0.00282715	0.00489728	0.00709359	0.0102043	0.00337811	0.00159403	0.00327376	0.00347249	0.00465698
CPEB4	0.00611031	0.0062715	0.00602196	0.00720837	0.00605291	0.00594951	0.0139705	0.0108255	0.00345817	0.00830295	0.00285312	0.00641655	0.00671571	0.00592208	0.00205517	0.00565518	0.00305766	0.00924618	0.00369169	0.0127456	0.00224698	0.00638701	0.00663693	0.00562131	0.000339	0.00809591	0.00907926	0.00681443	0.00556275	0.00816833	0.00191704	0.0078199	0.00465115	0.00328907	0.0148006	0.00180183	0.00497774	0.0145879	0.0170266	0.00256699	0.00295685	0.00670277	0.00701087	0.00499688	0.00635169	0.00216397	0.00448788	0.00510014	0.00812872
CPSF1	0.00777987	0.00755368	0.00587209	0.0150245	0.00861903	0.011487	0.0383105	0.0175217	0.00610888	0.00543316	0.00475701	0.0232487	0.0121207	0.00781836	0.00968497	0.0130229	0.00694962	0.00310138	0.00637193	0.012463	0.0172309	0.00875865	0.0106526	0.00511154	0.00467282	0.0152271	0.0130676	0.0107995	0.0130066	0.0111505	0.00857973	0.0141283	0.00812811	0.00419991	0.0112806	0.00722919	0.0116752	0.0292185	0.0270764	0.00734902	0.00958266	0.0150609	0.0103118	0.0083735	0.0109265	0.00413377	0.00945131	0.00787647	0.00762752
CPSF2	0.00869032	0.00483274	0.00540569	0.0134392	0.00759679	0.00929733	0.0260936	0.0162326	0.00447244	0.00357445	0.00325132	0.0150806	0.00727222	0.00828685	0.00478136	0.00785609	0.00283161	0.0102701	0.00539419	0.00923811	0.0069345	0.00966606	0.00894366	0.00606299	0.000725	0.0180368	0.0164265	0.0273667	0.0112033	0.0520257	0.00844691	0.0160411	0.0088284	0.00657232	0.00821145	0.00792424	0.00912667	0.0468611	0.0409419	0.00767767	0.0234402	0.0120622	0.00981553	0.00554255	0.00757847	0.00338129	0.00604529	0.00749366	0.00610108
CPSF3	0.00824666	0.00843424	0.00618567	0.0132983	0.0114186	0.0122512	0.0345723	0.0164341	0.00510751	0.00504289	0.00624911	0.0228265	0.00855445	0.00729454	0.0140267	0.0116179	0.00619309	0.00470226	0.00780636	0.0117183	0.015161	0.00969498	0.0103327	0.00638286	0.00309637	0.0138961	0.0142541	0.00906077	0.0172149	0.0166292	0.013963	0.012094	0.00654602	0.0040359	0.00955279	0.0113725	0.0111411	0.0293333	0.0367922	0.00864133	0.00886137	0.0130803	0.00866043	0.00892398	0.00911464	0.00511401	0.00855404	0.00957025	0.00865787
CPSF3L	0.00628635	0.00474513	0.00655165	0.00943267	0.011457	0.00500596	0.0257969	0.0143123	0.00514786	0.0149211	0.0063566	0.00854228	0.00760275	0.00981507	0.0105484	0.00566223	0.00603538	0.0113979	0.00811562	0.0186181	0.00477885	0.00784172	0.0115117	0.00897569	0.00160315	0.010786	0.00909531	0.00716356	0.0159631	0.0137329	0.0100602	0.0187887	0.00617934	0.00334112	0.018002	0.018384	0.0119616	0.0257372	0.0252113	0.00263722	0.007832	0.00922314	0.0118463	0.00730262	0.0110807	0.0042697	0.00500215	0.0054287	0.00364362
CPSF4	0.0373125	0.0109301	0.019015	0.0363404	0.0131429	0.0211226	0.0323584	0.0278715	0.0089779	0.0141887	0.00949403	0.0110914	0.0150636	0.0325821	0.0092156	0.0358491	0.0177983	0.00593781	0.0454066	0.0221775	0.0147214	0.0722451	0.0253344	0.0122928	0.00274549	0.0293227	0.0269305	0.0453765	0.0129983	0.0176688	0.0137739	0.0550197	0.0575547	0.0211834	0.0215367	0.00867703	0.0261454	0.0394369	0.0348934	0.00466657	0.0106276	0.0341912	0.0345122	0.0160022	0.0351061	0.00512938	0.00989051	0.0544808	0.0104249
CPSF6	0.00457005	0.0057608	0.00329623	0.0112992	0.00655619	0.00729681	0.013986	0.0109749	0.00301041	0.00135892	0.00192954	0.0092296	0.00901397	0.00396982	0.00879371	0.00567838	0.00233772	0.00213866	0.00549575	0.007858	0.00328666	0.00610848	0.00458307	0.00473799	0.000993	0.0093851	0.00488327	0.0148586	0.00650822	0.00806305	0.00276696	0.00551187	0.0062321	0.00281992	0.00678717	0.00311622	0.00664483	0.0129898	0.0143929	0.00343669	0.00285615	0.00670838	0.00652419	0.00471906	0.00839022	0.00191474	0.00431011	0.00504429	0.00577609
CPSF7	0.00811155	0.0386911	0.0053271	0.00658731	0.00391413	0.0057542	0.0144066	0.0137021	0.00292443	0.00237728	0.00326427	0.00956352	0.00568768	0.0108354	0.00333071	0.00642577	0.00399263	0.000385	0.00463899	0.0270339	0.00671575	0.0113194	0.0159571	0.00223009	0.00719203	0.00844744	0.00735362	0.0114199	0.0028102	0.0109449	0.00926097	0.00807936	0.0044879	0.0033353	0.00878051	0.00469598	0.0178216	0.0283665	0.0305536	0.00047	0.00362701	0.0115061	0.00959081	0.00943654	0.012427	0.00203007	0.00390152	0.00599466	0.0141573
CRNKL1	0.0131993	0.00447273	0.011995	0.0192637	0.00525692	0.0183066	0.0160002	0.0111202	0.00492712	0.0138015	0.00850203	0.00657896	0.014467	0.00870361	0.0318844	0.0107949	0.0105739	0.00108273	0.00578057	0.00854936	0.00688579	0.0250788	0.0151307	0.00735769	0.000415	0.0148939	0.0170667	0.0149593	0.00428045	0.00554497	0.0114706	0.0235252	0.015324	0.00926576	0.0146325	0.00306734	0.0117018	0.0213499	0.019762	0.00301433	0.00476095	0.0120286	0.00993673	0.00640903	0.0180486	0.00281373	0.00430728	0.0139873	0.00475934
CRYZ	0.0382125	0.0130507	0.0138452	0.0254638	0.0117963	0.0144638	0.0323924	0.0300662	0.00909315	0.0402029	0.00770775	0.00966357	0.0175664	0.0257671	0.0108262	0.0262072	0.0133316	0.00598939	0.0207845	0.0412621	0.0105212	0.0567961	0.0448268	0.0104939	0.00285851	0.0198412	0.0220338	0.0425014	0.0113111	0.0446438	0.0149548	0.0367272	0.0313805	0.0141095	0.0190601	0.00702601	0.0215954	0.0238619	0.0263762	0.0127411	0.00557517	0.0290029	0.049674	0.0151127	0.0225824	0.00654742	0.0182549	0.038301	0.0162568
CSDC2	0.0123971	0.00318121	0.00512009	0.00688254	0.00907304	0.00303824	0.0116488	0.0173054	0.00189843	0.0013391	0.00305105	0.00510947	0.00933032	0.00135885	0.000668	0.00505637	0.0030162	0.0103781	0.00856981	0.00699998	0.00641648	0.00834526	0.00440026	0.00180375	0.000126	0.00984408	0.00581505	0.00603109	0.010956	0.00428623	0.00744648	0.00971002	0.00308985	0.00197275	0.00545862	0.00157918	0.00511323	0.047484	0.0661468	0.000425	0.00804993	0.0213392	0.0205208	0.0044271	0.00224703	0.00414097	0.00556157	0.00430778	0.00989766
CSDE1	0.0135409	0.00855086	0.00902048	0.0163021	0.0143935	0.0106461	0.0412659	0.0205337	0.00481942	0.0121198	0.00396283	0.00804995	0.00861506	0.0296276	0.00269115	0.0120277	0.00628216	0.00386046	0.0115721	0.0151884	0.00635929	0.02235	0.0180068	0.00550433	0.000472	0.0158528	0.0129266	0.0125413	0.00478917	0.00887013	0.00840218	0.0172315	0.0178435	0.00621234	0.0174194	0.00760581	0.0113425	0.0172148	0.0315586	0.00273868	0.00490256	0.0172422	0.0188013	0.00775321	0.0158126	0.00248012	0.00530488	0.0130542	0.00627009
CSTF1	0.00512335	0.00871738	0.00437681	0.0107149	0.0182413	0.012193	0.028401	0.015687	0.00757853	0.00129078	0.00523558	0.0229925	0.0097034	0.00453131	0.00807856	0.00844049	0.00454282	0.00157207	0.00464903	0.0253566	0.01537	0.0110887	0.00613644	0.00682977	0.00227257	0.0121793	0.0118368	0.0107727	0.0157302	0.0124258	0.012579	0.0142273	0.00652058	0.00320089	0.0153187	0.0167882	0.0094626	0.0245866	0.0225212	0.00719849	0.00945773	0.00931551	0.00946668	0.00833106	0.0118056	0.00308208	0.0100316	0.00801907	0.00786088
CSTF2	0.0107168	0.0129009	0.00825587	0.020414	0.0130612	0.0119541	0.0724189	0.0339562	0.0076838	0.00694558	0.00800692	0.0441877	0.0206676	0.0114918	0.00708079	0.0155818	0.00608201	0.00493605	0.00740791	0.0124577	0.0235095	0.0134516	0.014807	0.0127093	0.00384404	0.0162445	0.016374	0.0122037	0.0125424	0.0212664	0.0120062	0.0201098	0.0109061	0.00627953	0.0116445	0.00907224	0.0152574	0.0318526	0.0368265	0.00752003	0.0141428	0.0180256	0.0152693	0.010975	0.0162059	0.0048487	0.00859388	0.01104	0.0139173
CSTF2T	0.00986534	0.00639548	0.0108799	0.0128714	0.00542726	0.00696366	0.0278781	0.0164972	0.0044441	0.00864466	0.00728157	0.0155558	0.0168428	0.0106175	0.00366217	0.0110874	0.0047124	0.0131137	0.00633434	0.0112985	0.0111836	0.0092649	0.0109545	0.0286981	0.0039522	0.00969819	0.0144527	0.0159593	0.0127191	0.0110922	0.00929145	0.0167093	0.00916172	0.00631903	0.0184267	0.0134811	0.0109283	0.0153846	0.0132335	0.00301966	0.00512366	0.0138758	0.00696152	0.00935153	0.00998987	0.00476183	0.00513504	0.00813689	0.00932331
CSTF3	0.00671045	0.00838046	0.00667689	0.01209	0.00639394	0.0142878	0.0876836	0.0181941	0.00659266	0.00129338	0.00599997	0.0248139	0.00944448	0.00480903	0.00903746	0.0139053	0.00593732	0.000445	0.00632798	0.019599	0.0147238	0.00786445	0.00906939	0.00652708	0.000948	0.0142423	0.0154934	0.0120841	0.0177761	0.0205053	0.0113578	0.0185362	0.00787181	0.00430087	0.00873305	0.00412308	0.0122988	0.0276147	0.0224148	0.00939549	0.015397	0.0114396	0.00786739	0.00722294	0.0107406	0.00237682	0.00692612	0.0077395	0.0130154
CTIF	0.00799169	0.00292904	0.004735	0.00942183	0.0423644	0.0473876	0.0191501	0.00908383	0.00368834	0.00433909	0.00306302	0.0103843	0.00765508	0.00419526	0.00481197	0.00748602	0.00343263	0.00776202	0.00647411	0.00993307	0.00235805	0.00724247	0.00696925	0.0105657	0.000726	0.00702109	0.00614702	0.010514	0.00604696	0.00849223	0.00873915	0.00835791	0.00540861	0.00339711	0.013494	0.00250351	0.0086705	0.0144843	0.0283094	0.00165493	0.00357334	0.00530325	0.00937142	0.00646854	0.0058301	0.00158033	0.00431157	0.0102506	0.0105556
CTU1	0.0337167	0.0396857	0.0176985	0.0338241	0.0155216	0.0225267	0.0468594	0.051533	0.0124747	0.0154171	0.0112732	0.0177224	0.0221585	0.0202667	0.00934125	0.0386037	0.02124	0.0154514	0.0210285	0.0320527	0.0213903	0.0513876	0.0224284	0.0147187	0.00426177	0.0278342	0.0232727	0.0259156	0.019622	0.0752573	0.0602861	0.0354815	0.0305165	0.0158109	0.0292962	0.00931448	0.0291866	0.0394801	0.0541238	0.00713285	0.010667	0.0462669	0.0423584	0.0216907	0.0434284	0.0103782	0.0226325	0.0380092	0.0164148
CTU2	0.013565	0.00697297	0.00997136	0.0674596	0.00861407	0.0164325	0.0216683	0.0120045	0.00456992	0.00424252	0.00641468	0.0105409	0.00990118	0.0144841	0.0054149	0.0318915	0.0200334	0.00354017	0.0169358	0.0183584	0.0148109	0.0215766	0.0253259	0.00727024	0.00222796	0.0142939	0.0174913	0.0291043	0.0126801	0.0734146	0.0547889	0.0133651	0.0176392	0.00571484	0.0146733	0.00319262	0.0197271	0.0285572	0.0139421	0.0066225	0.0101259	0.0200349	0.0117288	0.00963688	0.0168809	0.00431855	0.0036286	0.020438	0.0140465
CWC15	0.00977399	0.00422655	0.00932119	0.0129965	0.00462443	0.00811528	0.0216989	0.0145456	0.00626478	0.0100085	0.00547911	0.00697912	0.00630995	0.00765635	0.0127152	0.0167237	0.011302	0.00252699	0.0114866	0.021001	0.00651867	0.0148681	0.0174392	0.0105977	0.00127605	0.0184569	0.0108764	0.0154552	0.0116353	0.0099314	0.0228884	0.0133522	0.0147747	0.011251	0.0138118	0.00329603	0.0149664	0.0217668	0.0157337	0.0041429	0.00659987	0.0251488	0.00901999	0.00632626	0.015583	0.00288782	0.00704316	0.0212555	0.0040265
CWC22	0.0179292	0.00978881	0.0112456	0.0251792	0.00873862	0.0140341	0.00995501	0.00989796	0.00683892	0.00755081	0.0057476	0.00407213	0.00771056	0.0170972	0.0127871	0.0156543	0.00692923	0.00206821	0.00771532	0.0171627	0.0100743	0.0343569	0.00916338	0.00556815	0.00109724	0.013189	0.0123154	0.0272357	0.00490728	0.00478519	0.00404358	0.0194067	0.02295	0.00994186	0.0121203	0.00220445	0.0130575	0.0128008	0.0133535	0.00205193	0.0029393	0.0121128	0.0153854	0.00814089	0.0112884	0.0023408	0.0030144	0.0145521	0.00308343
CWC25	0.00539399	0.00379004	0.00236405	0.00867204	0.00890947	0.00877153	0.0211572	0.01378	0.00281549	0.000795	0.00263611	0.00615368	0.00308746	0.00334549	0.0576915	0.00812235	0.00616638	0.000664	0.00645418	0.00702305	0.00569569	0.00796708	0.00447333	0.00369972	0.00625795	0.00661258	0.00694084	0.00406738	0.00214419	0.0063427	0.00623614	0.00890193	0.00814744	0.00192379	0.00620045	0.00395327	0.00628499	0.00810082	0.0117122	0.00163203	0.00195542	0.00658686	0.00576668	0.00436591	0.00679677	0.00221314	0.00739735	0.00510843	0.00227029
CWC27	0.00445546	0.00356862	0.00224326	0.0215345	0.00195573	0.00714087	0.00952212	0.017369	0.00459016	0.000996	0.00102882	0.00491824	0.0127371	0.0050867	0.00486653	0.010646	0.0052034	0.000542	0.00354884	0.00283791	0.000832	0.00540222	0.00348011	0.000734	0.000608	0.00338485	0.00317699	0.00225876	0.00561488	0.00847335	0.00424188	0.00383539	0.00509797	0.00342564	0.00148308	0.00255062	0.00496496	0.00914787	0.00612024	0.00026	0.00111672	0.00467754	0.00327235	0.00268053	0.0127924	0.000589	0.00256395	0.00618622	0.00457027
CWF19L1	0.00463233	0.00572766	0.025146	0.0107855	0.00618801	0.0126158	0.0110377	0.00683926	0.00317368	0.00712834	0.0153849	0.00201868	0.00804606	0.00764227	0.00487262	0.00499432	0.00940807	0.00110018	0.00308647	0.0067924	0.0112033	0.014008	0.0114603	0.0161694	0.000262	0.00799356	0.00539571	0.0071419	0.0207877	0.00194603	0.0146188	0.0105415	0.00500189	0.00731615	0.012186	0.00220943	0.00511481	0.0121232	0.00739216	0.000469	0.00109674	0.00729617	0.0043232	0.00339896	0.0165669	0.00237529	0.0122283	0.00337026	0.00215963
CWF19L2	0.00387921	0.000864	0.00611741	0.00473426	0.0315525	0.00291597	0.00438481	0.00770246	0.00104895	0.000494	0.00205453	0.00812693	0.0023321	0.000978	0.0017886	0.00249007	0.00144102	0.00109612	0.00729958	0.0238496	0.000289	0.00610251	0.00309645	0.00631625	5.64e-05	0.00277668	0.00171355	0.0130361	0.00619074	0.00846747	0.000363	0.00182372	0.00448805	0.00094	0.0141154	0.004068	0.00345216	0.00265225	0.00363488	0.00413429	0.00310635	0.0092526	0.00249479	0.00228452	0.0021837	0.0041681	0.0158344	0.00379828	0.000672
DALRD3	0.00381361	0.00165607	0.000981	0.00315875	0.000638	0.00079	0.00656434	0.00430046	0.000915	0.0003	0.000549	0.00155961	0.00243455	0.00145992	0.000438	0.00356068	0.000998	0.000758	0.00415688	0.00480637	0.000673	0.00409011	0.00406982	0.00179789	0.000105	0.00379568	0.00255455	0.0136743	0.000882	0.00388413	0.00144043	0.0227783	0.00338166	0.00122451	0.00911891	0.00244044	0.00252149	0.00717883	0.032015	0.00116725	0.00264626	0.00462889	0.01162	0.00155315	0.000907	0.000336	0.000666	0.00264289	0.00467716
DAP3	0.00589993	0.00643176	0.00280641	0.00637196	0.00500717	0.00402576	0.00761422	0.00787894	0.00463454	0.0016122	0.00157353	0.00454328	0.00380081	0.00450538	0.00398097	0.00526309	0.00291174	0.00554843	0.0043548	0.00795681	0.00367596	0.00864912	0.00458501	0.0017521	0.000877	0.0054618	0.00460123	0.00378646	0.0024465	0.00458464	0.00868103	0.021704	0.00615448	0.00305546	0.0079903	0.00350308	0.00586733	0.00598345	0.00978631	0.00128516	0.00134297	0.0141563	0.0143267	0.00513565	0.00956644	0.00184831	0.00333006	0.00491957	0.00269587
DARS	0.0159955	0.00574274	0.010513	0.0174906	0.0080134	0.0154324	0.0182363	0.0105442	0.00551216	0.00325513	0.00503944	0.00832852	0.0101193	0.071317	0.00629581	0.287106	0.0808989	0.00487156	0.0104305	0.0165455	0.00606663	0.0240149	0.0127733	0.00413553	0.00513859	0.0145365	0.0137445	0.0135035	0.0205496	0.0328096	0.0413377	0.0171217	0.0153529	0.00635738	0.00946892	0.00380476	0.0163937	0.0190951	0.0184268	0.00271166	0.00468644	0.0528434	0.0153654	0.0121242	0.0123952	0.00334771	0.00546036	0.0150123	0.0122556
DARS2	0.0173463	0.007819	0.019619	0.018677	0.00685558	0.0133404	0.0198966	0.0116932	0.00559072	0.00364946	0.0180922	0.00894028	0.0134124	0.0740136	0.0105339	0.221604	0.0929419	0.00265232	0.0114839	0.0173439	0.00674185	0.0234754	0.0140044	0.00457782	0.0040352	0.0152392	0.0143414	0.0154493	0.0252119	0.0347674	0.0415945	0.0145255	0.0152007	0.00592667	0.00998539	0.00379361	0.015919	0.0153812	0.0141094	0.0028582	0.00408673	0.0489091	0.0135507	0.00946805	0.0145436	0.00326605	0.00698203	0.0161123	0.016527
DAZ1	0.0121213	0.00547206	0.0173843	0.0171873	0.00825007	0.00923642	0.0168961	0.0175344	0.00459443	0.00751691	0.00753277	0.00958327	0.00950969	0.0126245	0.00606734	0.0111616	0.00603714	0.0065628	0.00631006	0.0159484	0.00768017	0.0150802	0.01029	0.0451731	0.000939	0.0137548	0.0110065	0.0122237	0.0106846	0.00581855	0.00694289	0.016517	0.015066	0.0101823	0.0211244	0.00854076	0.0112799	0.0208579	0.0139472	0.00726316	0.00574127	0.0144293	0.00768484	0.00796255	0.025266	0.00309893	0.00618198	0.0136844	0.015429
DAZ2	0.00369097	0.000548	0.00708927	0.00625009	0.00133618	0.0026395	0.00419049	0.00588576	0.00162125	0.00241488	0.00323059	0.00219505	0.00358731	0.00421927	0.000658	0.00361127	0.0035223	0.000432	0.00164784	0.00810063	0.0043021	0.00491248	0.00327384	0.0603942	8.51e-05	0.00396057	0.0020555	0.00337789	0.000816	0.000926	0.000616	0.00492135	0.00586751	0.00368577	0.0118373	0.00349272	0.0072984	0.00428308	0.00267222	0.00126224	0.00109927	0.00842728	0.00201353	0.00203386	0.00511127	0.00052	0.00123929	0.00614389	0.00884377
DAZ3	0.00456412	0.00063	0.00737853	0.00695214	0.00105979	0.0020789	0.00442225	0.00568143	0.00161873	0.0063095	0.00372226	0.00175656	0.00377022	0.00431891	0.000833	0.00429815	0.00418357	0.000459	0.00198355	0.00772089	0.00412455	0.00484006	0.00326577	0.0536275	0.000121	0.00473262	0.00228932	0.00421619	0.00220779	0.000901	0.00157557	0.00889969	0.00574276	0.00374788	0.0115072	0.00254557	0.00381339	0.0032443	0.00299064	0.00120344	0.000848	0.0123194	0.00235892	0.00178541	0.00535	0.000703	0.0020031	0.00652029	0.0171476
DAZ4	0.00417581	0.000493	0.00732942	0.00674588	0.00107808	0.00199895	0.00363577	0.00468716	0.00141518	0.00280034	0.00431812	0.00179174	0.00359704	0.00309261	0.00101598	0.00394674	0.00505906	0.000532	0.00200056	0.00536186	0.00564245	0.00479166	0.00327743	0.0508394	0.000109	0.00464606	0.00182921	0.00355833	0.00121917	0.000967	0.00117184	0.00535148	0.0057478	0.00370397	0.00952105	0.00253301	0.00364805	0.00276883	0.00275485	0.00141892	0.000935	0.0110787	0.00234669	0.00146221	0.00640107	0.000755	0.00200111	0.00717783	0.0182106
DAZAP1	0.00397784	0.00620884	0.0043968	0.008929	0.00427976	0.00579456	0.0497385	0.0700545	0.00225316	0.00474983	0.00283249	0.0085846	0.00657554	0.0034485	0.00266304	0.00408036	0.00218743	0.00103425	0.00229816	0.00452845	0.00397959	0.00504164	0.00430226	0.00707058	0.00430999	0.00591945	0.00636492	0.0084372	0.0046018	0.00397204	0.00398676	0.00428498	0.0181206	0.00271	0.0112472	0.00431656	0.0046255	0.010801	0.00708942	0.00234869	0.00273669	0.00540218	0.00613495	0.00387353	0.00956394	0.00230797	0.00417618	0.00363539	0.00435248
DAZL	0.0226062	0.013508	0.0149898	0.0224076	0.011247	0.0130446	0.0291669	0.0322459	0.00843811	0.0112871	0.00870239	0.0145324	0.0133954	0.0160493	0.00586899	0.0158604	0.00723367	0.0201043	0.00963741	0.0173728	0.0143484	0.0298512	0.0148802	0.0326257	0.0021651	0.0221997	0.0207091	0.0172624	0.0139226	0.0104929	0.0121205	0.025833	0.0180313	0.0144358	0.0241838	0.0113723	0.0176169	0.040974	0.0333551	0.0172329	0.00981669	0.0214653	0.0232171	0.0152266	0.0310896	0.00862372	0.00828714	0.0185997	0.0177281
DBR1	0.00846054	0.00634478	0.0103578	0.0170351	0.00847146	0.00954131	0.0281139	0.0128612	0.00574661	0.0216939	0.0063639	0.011517	0.0193521	0.00732149	0.0148501	0.0123765	0.00753598	0.00374785	0.00653316	0.0182401	0.00760124	0.0100818	0.0102352	0.0139366	0.00266489	0.0134287	0.0115621	0.012188	0.00378334	0.00744455	0.0150421	0.0135345	0.0110148	0.00860684	0.0165014	0.003157	0.00912295	0.0180692	0.0191185	0.0108135	0.0083094	0.011165	0.00694456	0.00626534	0.0124732	0.00202658	0.00674099	0.0127285	0.0106353
DCAF13	0.00659488	0.00331265	0.00599039	0.00878992	0.00617099	0.00591121	0.0123416	0.0131411	0.00696747	0.0179851	0.00335907	0.00390866	0.00512664	0.00746962	0.000805	0.00658395	0.00219693	0.000443	0.00551996	0.0171138	0.153417	0.00472739	0.00400979	0.0209956	0.000509	0.00763686	0.00460036	0.014865	0.00617123	0.00554578	0.000958	0.020909	0.00410395	0.00454469	0.0217208	0.00398305	0.0066845	0.0124511	0.0107446	0.000612	0.00150881	0.00428094	0.00707049	0.00314385	0.00173474	0.00288367	0.00422497	0.00447636	0.00136801
DCP1A	0.0124738	0.0158748	0.00908595	0.0157707	0.0159432	0.0151115	0.0275502	0.0157416	0.00470358	0.00787953	0.00606302	0.0119766	0.0144329	0.00866984	0.00528043	0.0101322	0.00621971	0.00383868	0.0181193	0.00902735	0.00696596	0.0167062	0.0126859	0.00999472	0.010572	0.0153566	0.0119098	0.0157327	0.00341926	0.0104811	0.00370042	0.0155041	0.0111706	0.00418398	0.0120785	0.00563846	0.0137002	0.055205	0.0744607	0.014618	0.0141162	0.0134514	0.0204476	0.0173683	0.0112617	0.00538023	0.0101638	0.0107642	0.00665818
DCP1B	0.0179866	0.011636	0.0123691	0.0151768	0.016562	0.0156569	0.0200672	0.0118404	0.00389732	0.0013931	0.00699856	0.00914082	0.0146172	0.00670286	0.00535609	0.00775159	0.00343219	0.000417	0.0118173	0.0049469	0.0182709	0.0123877	0.00989736	0.00615148	0.000544	0.0133747	0.0094826	0.0135516	0.0064222	0.0070639	0.00868429	0.0105069	0.00671546	0.00704952	0.014235	0.00366577	0.0111761	0.0506609	0.042314	0.000776	0.00512836	0.00808621	0.0115595	0.00845688	0.00997565	0.00468904	0.00822401	0.00633291	0.00548213
DCP2	0.0164093	0.0148161	0.00918781	0.0170369	0.0108308	0.0177319	0.0257177	0.0201607	0.00699014	0.00542368	0.00489971	0.0149978	0.0115468	0.0128524	0.00941757	0.0135245	0.00903919	0.00332043	0.0146438	0.016131	0.0101979	0.0209453	0.0154561	0.0045626	0.00218337	0.0179156	0.0132334	0.0143431	0.00788663	0.0152564	0.00972498	0.01187	0.0123352	0.00680663	0.0125246	0.00550778	0.0152459	0.0727024	0.0749033	0.0171021	0.0202426	0.0173599	0.0443631	0.0121591	0.0108064	0.00429658	0.0103944	0.0135902	0.0158163
DCPS	0.0154414	0.00714998	0.00920143	0.0215295	0.00744058	0.0173454	0.0203435	0.0116692	0.00349663	0.00488516	0.0047959	0.0114475	0.00989476	0.0146525	0.00715603	0.0189599	0.0105282	0.00234141	0.00959891	0.00992823	0.0133667	0.0303857	0.0126595	0.00543519	0.0030926	0.0152804	0.0136606	0.0119239	0.00456085	0.01866	0.00965791	0.0206054	0.0188674	0.00680521	0.0222695	0.0100552	0.0147955	0.0259847	0.0201427	0.00305798	0.00454816	0.0142104	0.0158363	0.00948608	0.0127325	0.00374987	0.00612151	0.017903	0.00908852
DDX1	0.0125169	0.00963993	0.011178	0.0157015	0.0134496	0.0144234	0.027591	0.0188378	0.00950918	0.0056321	0.00672642	0.0123902	0.0104622	0.00841624	0.00502294	0.00886361	0.00462486	0.00555741	0.00738956	0.0116626	0.00656786	0.0140401	0.00943792	0.00795602	0.008494	0.0142172	0.00875293	0.0131564	0.00668686	0.0121042	0.00705299	0.0167132	0.01225	0.00703387	0.0196345	0.00778642	0.0114224	0.0215371	0.0276323	0.00381426	0.00440909	0.0136949	0.011719	0.00739609	0.0127619	0.00373943	0.00911307	0.00884767	0.00469662
DDX10	0.00763283	0.00322086	0.0131735	0.0431874	0.0070701	0.0195464	0.0166252	0.0195577	0.00525136	0.00167498	0.00514827	0.0191708	0.0047999	0.00536306	0.0035939	0.0050332	0.00380051	0.00296762	0.00825704	0.0122767	0.00560058	0.00588157	0.00792326	0.00226762	0.000372	0.00919386	0.00459223	0.00823805	0.00278266	0.00547357	0.00486127	0.00951571	0.065523	0.0065964	0.0817543	0.0436272	0.00751179	0.0181628	0.0158757	0.00196501	0.00259602	0.00702847	0.00944519	0.00442155	0.0202077	0.00206566	0.00436449	0.00661676	0.00185136
DDX17	0.0214456	0.0230345	0.0129361	0.0214528	0.0144145	0.0153723	0.0376303	0.0275349	0.0179399	0.0185406	0.0107137	0.0151345	0.0131322	0.0138324	0.00648846	0.0151926	0.00945649	0.0149999	0.0120114	0.0214369	0.0111917	0.0295029	0.0175581	0.00622889	0.00307431	0.0233959	0.0140508	0.0140592	0.00880785	0.0244641	0.0134876	0.0339372	0.0266651	0.0160642	0.030944	0.00673278	0.0192372	0.0274943	0.0437838	0.00842108	0.0108077	0.0487181	0.0377673	0.017965	0.0498612	0.0113709	0.0219045	0.0259936	0.00781394
DDX18	0.00974308	0.0188841	0.00729233	0.0173673	0.0167149	0.0141293	0.0246831	0.0264745	0.00490753	0.00604611	0.0064517	0.0138068	0.00996301	0.00564446	0.0205538	0.0165432	0.00984644	0.00148126	0.00747178	0.0246794	0.00560597	0.0177305	0.0130313	0.00274902	0.0180119	0.0192055	0.0114532	0.00879682	0.00677083	0.0151276	0.0086687	0.0227548	0.0235378	0.00943408	0.023143	0.0126696	0.0208134	0.0245794	0.0339244	0.00412711	0.00525579	0.0183031	0.0184247	0.00876592	0.0154423	0.00200191	0.00594214	0.0100715	0.0120544
DDX19A	0.0141434	0.00903405	0.00720851	0.016717	0.0197355	0.346115	0.0433318	0.0223629	0.0063775	0.0160425	0.00628867	0.0205564	0.0115349	0.00982967	0.00692398	0.0154099	0.00894344	0.00403087	0.0120382	0.0181695	0.00911795	0.0153293	0.0142496	0.00529256	0.0271092	0.0256058	0.0163563	0.0216305	0.00630394	0.0149185	0.00750832	0.0225308	0.0131449	0.00539145	0.0110424	0.00550491	0.0149991	0.0282751	0.0509554	0.00715261	0.00707458	0.0237973	0.0216222	0.00854431	0.0241691	0.00524638	0.0171277	0.0160512	0.0138823
DDX19B	0.00977929	0.00763495	0.00623172	0.0151569	0.0165464	0.641001	0.0503194	0.0139225	0.00706395	0.00634687	0.00441893	0.0662801	0.0125537	0.0117107	0.0146447	0.0124135	0.00607406	0.00438086	0.0129172	0.0182315	0.00808191	0.0146767	0.0111551	0.00601178	0.00800753	0.0136004	0.0112038	0.0110415	0.014012	0.0271369	0.0123512	0.00884177	0.0103416	0.00392846	0.0126459	0.00616858	0.016068	0.0244174	0.0250646	0.00537689	0.00763423	0.0132696	0.0111707	0.00959443	0.00938293	0.00282179	0.0078246	0.00870059	0.0153923
DDX20	0.0114725	0.0177993	0.0140162	0.023552	0.0157643	0.0166192	0.0462247	0.0249476	0.00684119	0.00670687	0.012012	0.0162597	0.0261989	0.0116215	0.0276584	0.0138078	0.00805918	0.00185039	0.00866889	0.0173126	0.0176709	0.0118148	0.0123039	0.0109832	0.00295581	0.0151798	0.0142844	0.0133384	0.0106286	0.0172854	0.00575102	0.0142121	0.0114387	0.00773369	0.0189161	0.00646865	0.0151637	0.0465178	0.0683731	0.00813287	0.0130328	0.014646	0.0168758	0.0121172	0.0145584	0.00526763	0.0174521	0.00969216	0.00961884
DDX21	0.0233228	0.00961709	0.0121788	0.026923	0.00954778	0.0119134	0.0279119	0.0238415	0.00655694	0.00940634	0.00785912	0.00889843	0.0102049	0.0247635	0.00744066	0.0365695	0.0172881	0.0113765	0.0157861	0.0161063	0.0103742	0.0651972	0.0171258	0.00622388	0.00645148	0.0220885	0.0189153	0.0195888	0.0119999	0.0382213	0.0263259	0.0452212	0.0278667	0.0142255	0.0128745	0.00389774	0.0136505	0.0202751	0.0281386	0.00266889	0.00702608	0.0235529	0.0220365	0.010245	0.0234791	0.00413823	0.00860152	0.0495273	0.0213409
DDX23	0.00764137	0.00547535	0.00725405	0.0139006	0.00931862	0.0258934	0.0399054	0.0153489	0.00599562	0.00105958	0.00751065	0.0228956	0.0091407	0.00763465	0.205877	0.0130263	0.0136273	0.00226178	0.0108338	0.0195215	0.00911964	0.0105695	0.0094827	0.00586663	0.00244174	0.0160891	0.0148707	0.00760299	0.00857557	0.0158115	0.0102387	0.00629499	0.00705588	0.00395572	0.011141	0.00777743	0.0153754	0.0208889	0.0256595	0.00626862	0.0105443	0.0173902	0.0096902	0.00834217	0.00979111	0.00504388	0.0198352	0.0163825	0.0113235
DDX24	0.00544034	0.00786503	0.00364664	0.0093622	0.0101717	0.0242877	0.0323789	0.00820513	0.0149582	0.000435	0.00234461	0.00620853	0.00809426	0.00920087	0.0044631	0.00633619	0.00374901	0.0294062	0.00680683	0.00415936	0.0122692	0.00738436	0.00732877	0.00847178	0.000467	0.0157437	0.0105768	0.00321291	0.00854857	0.00657323	0.00571913	0.0213384	0.00620361	0.005185	0.0104525	0.00287054	0.0111704	0.0305671	0.0231901	0.00956992	0.00200958	0.00896753	0.0131342	0.00640926	0.0126121	0.007891	0.0384521	0.0046741	0.00842875
DDX25	0.00902676	0.00594923	0.00692681	0.00853293	0.0041205	0.00676583	0.0130746	0.010987	0.00228975	0.00453431	0.00464799	0.00402445	0.00573994	0.00656057	0.00231567	0.00484356	0.00344066	0.00145251	0.00396364	0.00960245	0.00816655	0.00728555	0.00748256	0.0148982	0.000962	0.0073963	0.00632101	0.00520256	0.00398087	0.00586658	0.00822072	0.00750728	0.00485051	0.00410396	0.00709926	0.00325412	0.0110556	0.0115091	0.0110613	0.0036151	0.00244725	0.00985693	0.00674095	0.00578699	0.00823493	0.00166179	0.00318825	0.00528195	0.00520151
DDX26B	0.0112378	0.00406173	0.00524024	0.0219798	0.00173924	0.00383091	0.0101502	0.00800543	0.00216359	0.000403	0.00350903	0.0119163	0.00368212	0.00302657	0.00186138	0.0035196	0.00214539	0.00272591	0.0088785	0.0130163	0.0050671	0.012347	0.00448169	0.00753316	7.09e-05	0.00844113	0.00448704	0.00588151	0.00115287	0.00223878	0.00517864	0.0113976	0.0346308	0.00599832	0.0300059	0.0139924	0.00411318	0.00463691	0.00630643	0.00116167	0.00482308	0.0109549	0.00938353	0.00321721	0.0247779	0.000716	0.00368178	0.00485763	0.000213
DDX27	0.0147088	0.0107922	0.0125991	0.0237886	0.0152297	0.0264526	0.0397579	0.0396874	0.0112477	0.00755359	0.0106517	0.0235064	0.0151785	0.0154201	0.018004	0.0455986	0.0283953	0.00208259	0.0216674	0.0380013	0.0199877	0.0198276	0.0236732	0.0122402	0.000854	0.0198763	0.0207745	0.0188684	0.0191287	0.0165601	0.0276548	0.0240839	0.0138836	0.00963895	0.0644818	0.00977095	0.0239986	0.0512109	0.0338563	0.017076	0.014772	0.0267843	0.0147376	0.0120952	0.0194772	0.00500042	0.0179384	0.0166335	0.00740221
DDX28	0.00542229	0.00208941	0.00723984	0.00920538	0.00593537	0.015536	0.0347223	0.0154672	0.00791397	0.00402979	0.00336992	0.0178392	0.00805672	0.00941916	0.0171578	0.0128886	0.00748471	0.00435742	0.00764803	0.00590233	0.004624	0.00753716	0.00671078	0.00736393	0.000425	0.0114183	0.00621471	0.0135147	0.00634495	0.00949572	0.00108477	0.00730099	0.00565023	0.00495132	0.017744	0.0024159	0.0109348	0.0150349	0.023233	0.0058236	0.00350429	0.00946213	0.0064857	0.0154077	0.00675345	0.00286777	0.00946525	0.00760334	0.00313495
DDX31	0.00419639	0.00165809	0.00189613	0.00728467	0.0167576	0.00605741	0.0119787	0.00879072	0.00477472	0.000667	0.00126966	0.0047549	0.00481384	0.00446524	0.000211	0.00487838	0.00185558	0.000123	0.00379287	0.00480631	0.00274966	0.00261857	0.00426803	0.000851	0.0155185	0.0066868	0.00542534	0.00155386	0.00309295	0.00785835	0.00136917	0.00385894	0.00326869	0.0019812	0.00353625	0.00131177	0.00436856	0.0221177	0.0337306	0.00776556	0.00671387	0.00389474	0.00845011	0.00380995	0.00306269	0.00119177	0.00112641	0.00334068	0.00309232
DDX39A	0.0104995	0.00704755	0.00887329	0.0161416	0.0118092	0.0209491	0.0264321	0.0180931	0.00763951	0.00648377	0.0045638	0.0432173	0.00901715	0.00609344	0.00655843	0.0082463	0.00486141	0.00370677	0.00552607	0.0126754	0.0116769	0.0132434	0.0119313	0.0121158	0.00112708	0.0118166	0.0090698	0.00793437	0.00555535	0.00643667	0.0052229	0.0261657	0.00717259	0.00627158	0.0149644	0.00380796	0.00913517	0.0227697	0.0267452	0.00795686	0.00588623	0.0132791	0.0115223	0.00543919	0.0138556	0.00350881	0.0109615	0.0109821	0.0059184
DDX39B	0.0112645	0.0133097	0.00592603	0.014398	0.0908041	0.0640112	0.0549598	0.0198937	0.0092169	0.00334989	0.0050132	0.0407441	0.0101703	0.00645157	0.0207763	0.0120257	0.00595297	0.00699327	0.0087594	0.0164454	0.0146468	0.0177216	0.0105657	0.00793227	0.00405753	0.0166772	0.0145541	0.0101733	0.00971654	0.0124001	0.00624357	0.0118374	0.00756048	0.00354775	0.0101228	0.00609121	0.0148099	0.0275062	0.0284321	0.0416323	0.0105686	0.0149828	0.011931	0.00890847	0.0149022	0.00533392	0.0166531	0.00940728	0.0120827
DDX3X	0.0180963	0.0150368	0.0114708	0.0246739	0.0193262	0.0368269	0.0367648	0.028523	0.0273993	0.00961746	0.00815703	0.0175418	0.0154117	0.0128652	0.00939957	0.0174306	0.00831688	0.00479727	0.015074	0.0207568	0.0120528	0.0236377	0.0187807	0.00881888	0.0106736	0.0284975	0.0150931	0.015963	0.0119978	0.0189486	0.0107489	0.0249359	0.0218994	0.0105891	0.0212788	0.00915719	0.0190808	0.034455	0.0501082	0.00853319	0.00879027	0.0223558	0.0242185	0.0133135	0.0299222	0.00572613	0.0142211	0.0171462	0.0126938
DDX3Y	0.0117403	0.00584593	0.00969123	0.0140851	0.00827794	0.0087989	0.0126598	0.0158958	0.00442475	0.0121823	0.00559809	0.00667186	0.00736866	0.00854006	0.00375788	0.0100943	0.00523534	0.00365334	0.00985785	0.0139407	0.00658007	0.015915	0.0084673	0.0158572	0.00187349	0.0113889	0.00862064	0.0107788	0.00915073	0.00530871	0.00524829	0.0179367	0.016119	0.0131253	0.0163248	0.00558385	0.0104218	0.0165495	0.0140586	0.00633074	0.00380856	0.0137375	0.00959617	0.00712741	0.0609403	0.00475741	0.00531318	0.0152609	0.0107171
DDX4	0.0161555	0.011708	0.0092749	0.016873	0.00901613	0.0107779	0.0184031	0.0244855	0.00482236	0.00416894	0.00630585	0.0102364	0.0106726	0.0127477	0.00343212	0.0119826	0.00509704	0.00818946	0.00748285	0.0101225	0.0120637	0.0262319	0.0103067	0.0177123	0.00124216	0.0182505	0.0121949	0.0127331	0.00981247	0.00627241	0.0113886	0.0221449	0.0149848	0.0107591	0.0155018	0.00656815	0.0137716	0.035539	0.0291252	0.054498	0.01182	0.0170573	0.0177449	0.0109907	0.0317207	0.0043673	0.0053597	0.0163146	0.0128848
DDX41	0.0695222	0.0269475	0.0331798	0.0549888	0.0300691	0.0321471	0.0568229	0.0539136	0.0111685	0.0219016	0.0177384	0.0173585	0.0304191	0.038533	0.0122776	0.034898	0.0222949	0.0191163	0.0256816	0.042953	0.0156513	0.0732114	0.0326744	0.0421297	0.00618918	0.0409265	0.0243698	0.0302628	0.0098463	0.0242721	0.0305026	0.0512895	0.0848876	0.0603988	0.0515242	0.0113008	0.0428079	0.0419806	0.0537858	0.00780844	0.00953285	0.0826053	0.0757872	0.0323698	0.120509	0.0128651	0.0171316	0.0771302	0.0148567
DDX42	0.0268701	0.010077	0.00864412	0.0537661	0.0207892	0.0109423	0.0223478	0.0235009	0.00581203	0.00517244	0.00599169	0.0168134	0.0121813	0.0108485	0.00431561	0.0172568	0.0062255	0.0369398	0.00635319	0.0180471	0.0137605	0.0151602	0.0147807	0.0120542	0.0189936	0.0186801	0.0123544	0.0154102	0.00777864	0.0091293	0.00515842	0.0378221	0.00954647	0.0116173	0.0160224	0.00350739	0.011128	0.0150609	0.0279585	0.00890909	0.00511691	0.0153673	0.0152964	0.00700884	0.0214737	0.00316904	0.00910855	0.00797704	0.00156809
DDX43	0.0306655	0.0165799	0.0172296	0.0366461	0.0162293	0.0169253	0.0245105	0.0280666	0.00481088	0.00457573	0.0113481	0.00916653	0.0135538	0.0201148	0.00257994	0.0159282	0.00765455	0.00563254	0.0127593	0.0213319	0.00673376	0.0403175	0.0142467	0.00840668	0.000478	0.0199549	0.018137	0.0238075	0.00800199	0.00846645	0.00780143	0.0265205	0.0304162	0.0147061	0.0222134	0.00718892	0.016559	0.0232914	0.0256762	0.00281567	0.00468255	0.0304772	0.0318829	0.0165776	0.0325947	0.00443177	0.00805817	0.0236174	0.0117851
DDX46	0.0184261	0.0164265	0.0133411	0.0389246	0.0200647	0.0319784	0.065292	0.0334521	0.0140881	0.00787903	0.0118592	0.0304353	0.037241	0.0169011	0.0708803	0.0255651	0.0169225	0.0038434	0.0220422	0.0304102	0.0256193	0.0234252	0.0242663	0.0188059	0.00926883	0.0405952	0.0313047	0.0240825	0.0185758	0.0312295	0.0238473	0.0242744	0.0210076	0.00961514	0.0364063	0.012652	0.0251518	0.0558776	0.0572439	0.0118515	0.0166085	0.0319448	0.0278184	0.0150115	0.0251608	0.00787492	0.023065	0.0214405	0.010514
DDX47	0.00570714	0.00915826	0.00822756	0.0103135	0.0134864	0.0161838	0.0288739	0.0371199	0.00468903	0.00706858	0.00468971	0.0119187	0.00742447	0.012459	0.00389075	0.00751652	0.00585738	0.00537443	0.00526863	0.0100122	0.0428958	0.0142413	0.0108687	0.00682326	0.000734	0.0118074	0.0090428	0.0143146	0.00640899	0.00761512	0.00806324	0.025624	0.00973954	0.00550261	0.0278908	0.00560891	0.0118594	0.0276497	0.0232483	0.00242538	0.0046877	0.0129147	0.00814201	0.00794919	0.0107604	0.00464979	0.00746289	0.00768068	0.00406804
DDX49	0.00639088	0.00141165	0.00616581	0.00848244	0.00225516	0.00412742	0.00695876	0.0143698	0.000903	0.0013028	0.000822	0.00164789	0.00525598	0.00185742	0.000259	0.0026787	0.00219742	0.0192053	0.0027746	0.000945	0.000178	0.00747546	0.00233971	0.000449	0.00115154	0.00475079	0.00701879	0.000955	0.000798	0.000586	0.00531095	0.0306952	0.00666685	0.00375173	0.00914554	0.00144669	0.00201734	0.00208937	0.00544611	0.000247	0.000249	0.00397676	0.00897	0.00217515	0.00163137	0.00114614	0.0037077	0.00832557	0.00240093
DDX5	0.040188	0.0486055	0.0204445	0.0481904	0.038784	0.0352078	0.0858025	0.0639018	0.0324206	0.0134977	0.0174289	0.0395692	0.0279004	0.0275181	0.0184781	0.0352907	0.0209755	0.0154738	0.0253154	0.0434428	0.0328162	0.050612	0.0351755	0.0165381	0.0214961	0.0523169	0.0353466	0.0317442	0.0235704	0.0535583	0.0280061	0.040093	0.0357255	0.0222521	0.0432571	0.0163647	0.0430227	0.0709933	0.100137	0.0154312	0.0245741	0.0732999	0.0635905	0.0363127	0.0721886	0.0166516	0.0330293	0.0382218	0.0268017
DDX50	0.0123253	0.00275369	0.00637866	0.0187029	0.00241669	0.0120779	0.0160981	0.0112179	0.00376514	0.00858434	0.00796351	0.0103393	0.00595825	0.00967778	0.00459049	0.0198335	0.0122353	0.00162404	0.00852661	0.00552302	0.00347042	0.0206012	0.0108386	0.00611404	0.000275	0.0168413	0.00968931	0.0120138	0.0119293	0.0317861	0.00721778	0.0137435	0.0144962	0.00890672	0.0114696	0.00378968	0.0115979	0.0179453	0.0158478	0.00142868	0.00574254	0.0183347	0.00620188	0.00580669	0.0386813	0.00279959	0.00198688	0.0283312	0.0178857
DDX51	0.00340639	0.00148589	0.00384432	0.00628243	0.00290797	0.00468497	0.00441333	0.0136046	0.00223382	0.0367911	0.00626547	0.00397516	0.00223176	0.00414352	0.000894	0.00448759	0.00176226	0.000554	0.00859648	0.00176216	0.0162025	0.00424429	0.00463108	0.00218724	5.29e-05	0.0106017	0.00611273	0.00304647	0.00303471	0.00106325	0.000868	0.00740114	0.015305	0.0044016	0.0117961	0.00636506	0.00602595	0.00500144	0.00928977	0.000807	0.00186294	0.00318781	0.0046015	0.0037401	0.00772575	0.00225494	0.0138557	0.00263026	0.00546414
DDX52	0.0248595	0.0393982	0.0108065	0.0194728	0.00560643	0.0263298	0.0323738	0.0252343	0.00951085	0.00353482	0.0473614	0.0204072	0.0113205	0.0129849	0.0154145	0.0140961	0.00976777	0.00253437	0.0124237	0.024115	0.0316779	0.016359	0.0135944	0.0126156	0.00424571	0.0214283	0.0166572	0.0152424	0.0118384	0.0149564	0.0231759	0.0153511	0.011091	0.0077372	0.0231844	0.0065058	0.0189518	0.0290747	0.0346099	0.00335877	0.00736506	0.0318965	0.0237005	0.0182899	0.0149463	0.00747361	0.0111258	0.01734	0.00939872
DDX53	0.0674825	0.0302249	0.0107811	0.0370939	0.0123889	0.0201195	0.0302851	0.0373987	0.00659107	0.00750141	0.00624628	0.0109534	0.0129492	0.028663	0.00398695	0.0173446	0.00758054	0.00958667	0.0286854	0.0348759	0.0103646	0.0501839	0.0203335	0.0183597	0.00282181	0.0233778	0.0138636	0.0237595	0.00401286	0.0162051	0.0129364	0.0385144	0.0364006	0.0367541	0.0224444	0.00618348	0.0217987	0.025759	0.0464986	0.00271472	0.00615309	0.0599918	0.0634784	0.0132615	0.0540573	0.00819762	0.0166027	0.0340044	0.00681715
DDX54	0.00692327	0.00761459	0.0058695	0.00925779	0.0090572	0.012061	0.0257998	0.0127063	0.0036204	0.00123271	0.00401154	0.0101078	0.0114952	0.0124238	0.00144168	0.00581768	0.00304265	0.001	0.0085036	0.0336908	0.00406777	0.0202565	0.00902958	0.00187324	0.000472	0.0095775	0.00615836	0.00697798	0.00461847	0.0073474	0.0120604	0.00665432	0.00599825	0.00436555	0.00495211	0.00211137	0.00821658	0.0176441	0.0221489	0.00731741	0.00474104	0.0118445	0.0143829	0.0096428	0.0122862	0.00194223	0.00433263	0.00693006	0.00620012
DDX55	0.00406526	0.000689	0.0272334	0.0107968	0.00130283	0.011962	0.00376468	0.00669633	0.00532557	0.0351853	0.0099817	0.00275676	0.00579941	0.00088	0.00100935	0.00342391	0.00145795	8.56e-06	0.00346282	0.0270907	8.28e-05	0.0028771	0.00507295	0.0330245	0.000243	0.0100565	0.0142172	0.0126592	0.000622	0.0048568	0.00420736	0.00847076	0.00649528	0.00455345	0.0207954	0.00458768	0.00270134	0.00730634	0.00158975	0.00382341	0.000921	0.00412466	0.00177748	0.00337592	0.00467547	0.00381406	0.000368	0.00777321	0.000925
DDX56	0.0252893	0.0267025	0.0201208	0.0350064	0.0269025	0.103947	0.0736504	0.0458689	0.0195242	0.0145716	0.0138223	0.0474359	0.0234126	0.0179003	0.0228025	0.0346781	0.0200988	0.0103721	0.0275751	0.0368889	0.0598298	0.0301921	0.0382166	0.0159818	0.0201285	0.0456333	0.0324106	0.0262092	0.0197094	0.0468531	0.0254944	0.033562	0.026242	0.0130639	0.0364353	0.0171491	0.0382469	0.0947875	0.12157	0.0289955	0.0300501	0.0399552	0.0332973	0.0259132	0.0269406	0.00968127	0.02254	0.025783	0.0257722
DDX58	0.0253971	0.0237509	0.010787	0.0222143	0.0273679	0.0170224	0.0367527	0.028948	0.00807265	0.00946969	0.00854498	0.0120069	0.0172183	0.014235	0.00805284	0.0185171	0.00778431	0.00817009	0.0203698	0.0222724	0.00974734	0.026254	0.0213069	0.0139278	0.0192117	0.054769	0.0174592	0.0152549	0.0119891	0.0223585	0.0147521	0.0366339	0.0209175	0.0136751	0.0250947	0.00822056	0.0254209	0.0418215	0.0709407	0.00557423	0.0115844	0.035953	0.0566322	0.0178624	0.0298914	0.00583539	0.0127961	0.0197241	0.0106062
DDX59	0.00395573	0.00281107	0.0106709	0.00970574	0.00287758	0.0204947	0.00978871	0.0105607	0.00474499	0.00114613	0.0122017	0.00256151	0.00684025	0.00152811	0.000643	0.00379111	0.00714763	0.000129	0.00413889	0.0131906	0.00140094	0.00884662	0.00815327	0.00949625	0.000148	0.00727378	0.00451149	0.010088	0.00738013	0.00483783	0.0541637	0.0136588	0.00643415	0.00818528	0.0370704	0.00387689	0.00542942	0.028873	0.0114012	0.00795563	0.00349921	0.00693582	0.00639172	0.00617727	0.0172547	0.00415324	0.00781449	0.00449391	0.0105031
DDX6	0.0254949	0.0220008	0.0235407	0.0297365	0.0157482	0.0298787	0.0403077	0.0305008	0.0109248	0.00914442	0.00966078	0.0185353	0.018842	0.0133052	0.00973619	0.0203244	0.0110873	0.00768906	0.0271624	0.0298482	0.0149316	0.0371588	0.0279283	0.0165068	0.00688252	0.02706	0.0225407	0.0187922	0.0109677	0.0227783	0.0194384	0.0246237	0.0275908	0.0172852	0.0320436	0.0121438	0.0263955	0.078607	0.133415	0.0265722	0.0313328	0.0257134	0.0320591	0.0231435	0.0352091	0.00697225	0.0122041	0.0254136	0.0146512
DDX60	0.0113924	0.0078938	0.0112685	0.0214068	0.0237701	0.0153107	0.0240524	0.0273809	0.0104932	0.0122743	0.00844875	0.0156191	0.0214368	0.00955439	0.0119457	0.0142198	0.00655858	0.00976499	0.0082039	0.0178087	0.00206004	0.0121136	0.0117572	0.0143973	0.0050609	0.0385318	0.0179614	0.0194097	0.0118863	0.0162439	0.0114051	0.0393131	0.0122185	0.0119582	0.0263963	0.00711485	0.0113393	0.0267957	0.0479765	0.00280954	0.00759733	0.0155707	0.0198851	0.0084746	0.0235693	0.00374511	0.0102006	0.012125	0.00919904
DDX60L	0.0055658	0.00413145	0.0127223	0.0105574	0.0285522	0.00914605	0.0206985	0.0117906	0.00296924	0.00410267	0.0068939	0.00503562	0.00971037	0.0049609	0.0143741	0.0073881	0.00191388	0.00164693	0.00388626	0.0115073	0.00116554	0.00873692	0.00738491	0.0198722	0.00178477	0.0282903	0.0165359	0.0186702	0.00161396	0.00471361	0.00163248	0.0355715	0.0104352	0.00602141	0.0295334	0.00549009	0.00782283	0.0109466	0.0211535	0.000874	0.00349486	0.00992967	0.0113486	0.00731938	0.0284007	0.00912547	0.00510336	0.00831689	0.00182713
DEK	0.0242654	0.017337	0.0138887	0.0428441	0.0267911	0.027118	0.0343354	0.0369221	0.00785359	0.0130705	0.00956172	0.022246	0.0156019	0.0103579	0.00743625	0.0157745	0.0083548	0.0189995	0.0136122	0.0262294	0.0112241	0.0275692	0.0137813	0.0103568	0.00151439	0.0191968	0.0132411	0.0170135	0.00613662	0.0219047	0.00764016	0.0351227	0.0787338	0.0119614	0.061938	0.0232186	0.0170556	0.0320397	0.0381445	0.00436249	0.00625965	0.0217373	0.0306433	0.0120049	0.0476326	0.00770587	0.0160402	0.0219492	0.0103276
DENR	0.0256845	0.0131858	0.0115558	0.0204201	0.00968911	0.0116284	0.0275514	0.0180776	0.00474682	0.00985817	0.0138272	0.00724833	0.0157641	0.0106447	0.00513621	0.0169343	0.0094033	0.00495702	0.0118703	0.0137504	0.0070213	0.02401	0.0170386	0.00426686	0.00182035	0.0136991	0.0107267	0.00982535	0.00491664	0.014021	0.00954393	0.0184312	0.0165067	0.00718178	0.010678	0.00372455	0.0194915	0.0175802	0.0202197	0.00237483	0.00371179	0.0172471	0.0232794	0.0332504	0.0105307	0.00302511	0.0082092	0.0188987	0.00590811
DGCR14	0.0222296	0.00759029	0.0172814	0.0184863	0.00849779	0.0113806	0.0129159	0.0161668	0.00408075	0.0086324	0.00679922	0.0049347	0.0105202	0.0122634	0.00401434	0.0138784	0.00721143	0.00326239	0.011409	0.0109298	0.00339275	0.0272623	0.00967544	0.0101887	0.000995	0.0146438	0.0123684	0.0275879	0.00375945	0.0098019	0.00802213	0.0263139	0.0177201	0.0110755	0.0118336	0.00235468	0.010188	0.0171437	0.0154369	0.00208507	0.00268534	0.0150459	0.016764	0.00729668	0.0157658	0.00298154	0.00515903	0.0157915	0.00675677
DGCR8	0.0188124	0.0173247	0.0157444	0.0250026	0.0151578	0.014413	0.0439161	0.03877	0.00760077	0.00911202	0.0149582	0.0162193	0.02361	0.011909	0.00828054	0.0166004	0.00804638	0.00880342	0.0127814	0.0248486	0.0108358	0.0228678	0.021315	0.0162942	0.0225033	0.0577346	0.0479637	0.028105	0.0222929	0.0285444	0.0192087	0.0256296	0.018992	0.0107443	0.0264782	0.00874763	0.0174997	0.146367	0.254469	0.0324961	0.0490684	0.0207949	0.0223468	0.0137684	0.0190276	0.0070298	0.0128879	0.0174978	0.0288181
DHX15	0.00861134	0.00590711	0.00873917	0.0136419	0.0107883	0.0183775	0.0245115	0.0144849	0.00468087	0.0135692	0.00599988	0.0134052	0.00837142	0.00775752	0.12529	0.0129239	0.00930428	0.00236811	0.00933581	0.0160303	0.0131905	0.0139094	0.00965275	0.0233843	0.00613492	0.0215568	0.0216942	0.0181619	0.0189172	0.0208811	0.0169096	0.0127135	0.01121	0.00632666	0.0195087	0.00451803	0.0111439	0.0184145	0.0200603	0.00367181	0.00911878	0.0129734	0.0132363	0.0069704	0.0134894	0.00307439	0.00987541	0.0108951	0.00601598
DHX16	0.00953653	0.00814736	0.00853306	0.0156237	0.00944912	0.0206644	0.0474712	0.0176272	0.00733818	0.00715086	0.00825689	0.0206175	0.010278	0.0102552	0.182709	0.0193841	0.0139308	0.00638795	0.0105557	0.0201789	0.018187	0.0141802	0.0148183	0.00820309	0.00649587	0.017865	0.0198481	0.0148822	0.0150008	0.0179246	0.020012	0.0115695	0.0139233	0.00961396	0.0162745	0.00567916	0.0180422	0.0259437	0.0256192	0.0098913	0.0104321	0.0187637	0.0114871	0.00934794	0.0158528	0.0044689	0.0166503	0.0151078	0.0128421
DHX29	0.00799605	0.00551646	0.007789	0.00981129	0.00402845	0.0157899	0.0237475	0.0093229	0.00369759	0.0112114	0.00416245	0.00863643	0.0062968	0.00474215	0.0232762	0.0174573	0.00978717	0.00101027	0.021778	0.0180414	0.00894606	0.00830589	0.0097984	0.0028277	0.00413492	0.0112396	0.0068948	0.00986711	0.00433258	0.017713	0.00490661	0.00840302	0.0061684	0.00535474	0.00550863	0.00432739	0.0102031	0.0141049	0.0150644	0.00403879	0.00464695	0.0111784	0.00674566	0.00611104	0.0112605	0.00169941	0.0396075	0.00835804	0.00701638
DHX30	0.00783383	0.00503611	0.00567798	0.0082037	0.00615761	0.00745967	0.0208999	0.0141135	0.00546467	0.00144093	0.00453729	0.00785236	0.00685276	0.00375511	0.00671144	0.00953321	0.00386783	0.00214237	0.00701277	0.00792509	0.00573608	0.012941	0.0103484	0.00268798	0.00222179	0.012406	0.00984262	0.00623507	0.00519145	0.00590231	0.0018661	0.0100575	0.0062648	0.00228959	0.0101141	0.00418248	0.0132353	0.0195044	0.022937	0.00504668	0.0114224	0.0104921	0.00871497	0.0112887	0.0112255	0.00318936	0.0311496	0.00734128	0.00609717
DHX32	0.0135697	0.0197315	0.00814924	0.0191593	0.0165072	0.00902515	0.0313223	0.0300028	0.007722	0.00408867	0.00873181	0.0139975	0.0103063	0.0128463	0.00182038	0.0102727	0.0101361	0.000921	0.009669	0.0198515	0.00902776	0.014842	0.0151822	0.0192692	0.000279	0.0222246	0.0116872	0.0132867	0.0166284	0.00748684	0.0152211	0.0459256	0.0306208	0.00845384	0.0912586	0.0143795	0.00801652	0.0144065	0.0272584	0.000745	0.00173598	0.0253179	0.0218025	0.00920364	0.0552654	0.0041466	0.00827973	0.00961159	0.00448268
DHX33	0.00547473	0.00260211	0.00152522	0.00342289	0.00359686	0.00566131	0.00630618	0.00385979	0.00130144	0.000193	0.00188204	0.00310257	0.0055064	0.00260453	0.00574399	0.00309911	0.000817	0.0132137	0.00526999	0.0026293	0.00616492	0.00377784	0.00432745	0.00208006	0.00412156	0.0115036	0.00627958	0.00371795	0.00693828	0.00642727	0.00777282	0.00672225	0.00396904	0.00108896	0.00486338	0.00164337	0.00428776	0.0189941	0.0292071	0.00512359	0.00746875	0.0084935	0.0135935	0.00316781	0.00158149	0.00160704	0.00224471	0.00194413	0.00228215
DHX34	0.010859	0.00563386	0.0178636	0.0128217	0.0149999	0.0166629	0.0108918	0.0099741	0.00499222	0.0124173	0.0232348	0.00576121	0.0110006	0.00549371	0.00154622	0.00493373	0.00347875	0.0064307	0.0116269	0.0168551	0.00339043	0.0162403	0.00633346	0.0145109	0.00126859	0.0126596	0.0104293	0.0157776	0.00270693	0.00667701	0.00448266	0.00995577	0.00766073	0.00942451	0.0280574	0.00386376	0.0212616	0.0355837	0.016537	0.0044838	0.00506746	0.00839519	0.00738804	0.00515572	0.00450723	0.0027186	0.00262579	0.00924369	0.00563003
DHX35	0.00647419	0.00189699	0.0139654	0.00885028	0.0087059	0.00917487	0.0122339	0.00839161	0.00117919	0.00323561	0.00344766	0.00462244	0.0054868	0.0031705	0.0156231	0.00874495	0.00308583	0.000902	0.00397168	0.00372413	0.000569	0.0122159	0.00569092	0.0442425	0.000161	0.00581906	0.00749332	0.0121002	0.00958767	0.0290743	0.00982435	0.00732923	0.00843011	0.00278321	0.0485378	0.0059358	0.00553056	0.00563986	0.0124484	0.000241	0.00198612	0.00550724	0.00398619	0.00423371	0.00308348	0.00123651	0.00216314	0.00699008	0.00250458
DHX36	0.00381609	0.0040684	0.00269502	0.00580155	0.0061725	0.0059562	0.0204534	0.0078984	0.00197462	0.000537	0.00258053	0.00504251	0.00355819	0.00302795	0.003418	0.00543172	0.0023651	0.00462686	0.0034595	0.00922098	0.00426421	0.004757	0.00400097	0.00293199	0.00292093	0.00680156	0.00423348	0.0042306	0.00341817	0.00525501	0.00439774	0.0052025	0.00629434	0.00237305	0.00937793	0.00553956	0.0041712	0.00886391	0.0142532	0.00199045	0.00227524	0.00445185	0.00577217	0.00322626	0.00472743	0.00202232	0.00678224	0.00395564	0.00404689
DHX37	0.00613907	0.0134035	0.0171745	0.014679	0.00152044	0.0104525	0.00770088	0.0105483	0.00593132	0.000869	0.00960646	0.0068008	0.0178966	0.00281248	0.000852	0.00688767	0.00653077	0.000303	0.0035032	0.0176532	0.000698	0.00759877	0.0048645	0.00158751	0.0024657	0.0127405	0.00991021	0.0104889	0.0115323	0.00608754	0.0227002	0.0177686	0.00372486	0.00340652	0.0103739	0.00266132	0.00654837	0.0130722	0.00677679	0.00152181	0.00435511	0.00500978	0.00541505	0.00591161	0.0133097	0.00470827	0.0021893	0.00442825	0.00253992
DHX38	0.00544003	0.00783002	0.00549709	0.00913655	0.00537825	0.0134959	0.025468	0.0110855	0.00453751	0.00528938	0.00520827	0.0123093	0.00602035	0.00470424	0.0818676	0.011274	0.0102444	0.00502507	0.00766753	0.0216987	0.0132999	0.00782973	0.0073758	0.00534402	0.00185392	0.0116429	0.0134746	0.005489	0.0095879	0.0111885	0.0115872	0.00599064	0.00585598	0.00334444	0.00977849	0.00375199	0.010585	0.0189433	0.0128064	0.00454685	0.00525537	0.00901576	0.00573805	0.00522056	0.0100704	0.00314884	0.0142913	0.00750992	0.00430846
DHX40	0.00932966	0.0151674	0.0134521	0.0150977	0.00668217	0.0089231	0.0181711	0.0159277	0.00553394	0.0108986	0.00868253	0.00706466	0.0182563	0.00894782	0.00622261	0.0106948	0.0125429	0.000866	0.00654345	0.0142904	0.0118361	0.0101866	0.00828925	0.0160066	0.00362974	0.00839391	0.00936356	0.0116025	0.0117777	0.00377873	0.00850092	0.0279958	0.0157876	0.0101047	0.0413041	0.00453275	0.0107282	0.0118369	0.0130587	0.00422646	0.00337797	0.0124835	0.0108313	0.0123758	0.00718924	0.00414028	0.0165677	0.00854591	0.00507612
DHX57	0.00323558	0.00266921	0.00273975	0.017338	0.0265386	0.00248315	0.00329166	0.0093327	0.00311755	0.000517	0.00182031	0.0103598	0.0040347	0.0011561	0.000446	0.00309127	0.000527	8.46e-06	0.00226726	0.00465167	7.67e-05	0.00521814	0.00069	0.00110833	0.00058	0.00413114	0.0071322	0.0016652	0.00165706	0.024265	0.00249144	0.00330191	0.0150797	0.00214019	0.0243369	0.00729592	0.00389449	0.00402938	0.00618905	0.00103066	0.00034	0.00299453	0.00117541	0.00220797	0.0157238	0.000421	0.000293	0.00328502	0.000129
DHX58	0.0192789	0.0143182	0.00972158	0.0169825	0.0169026	0.0141671	0.0245177	0.0194549	0.0062783	0.00604698	0.00817385	0.0101202	0.011272	0.0108297	0.00751512	0.0163594	0.00622752	0.00863249	0.0141225	0.0230042	0.00708341	0.0258152	0.0175999	0.0132188	0.0151926	0.0425495	0.0153308	0.0151493	0.0126808	0.0153838	0.0115923	0.0291116	0.0173282	0.0112465	0.0198301	0.00573829	0.0188256	0.0290633	0.0451601	0.00478945	0.00748336	0.0240248	0.0307135	0.0131269	0.024693	0.00421643	0.0103802	0.0144299	0.00825557
DHX8	0.00544811	0.00505916	0.00434324	0.00956307	0.00663158	0.0132605	0.0248344	0.00999293	0.00472739	0.00232373	0.00433952	0.0114628	0.00563897	0.0048976	0.0683741	0.0108445	0.00868109	0.0037602	0.00640011	0.0117234	0.00972068	0.00880878	0.00782702	0.00317688	0.00230766	0.0105974	0.0114273	0.00598714	0.00881865	0.00851565	0.00885245	0.00604075	0.00589662	0.00390499	0.00846322	0.00452433	0.0105346	0.0188283	0.014178	0.00261525	0.00494091	0.0100965	0.00598652	0.00509776	0.00943599	0.00320915	0.017373	0.0090373	0.00721194
DHX9	0.0317743	0.0102089	0.0164735	0.0297468	0.0122285	0.0192897	0.0433572	0.03235	0.00832062	0.0118404	0.0112203	0.0142139	0.0156325	0.0234105	0.0107919	0.025343	0.0138924	0.00940936	0.0175406	0.0221507	0.0122312	0.0503026	0.0230807	0.0115708	0.00992473	0.0333437	0.023916	0.0226894	0.0147297	0.0276408	0.0156048	0.0310726	0.0359297	0.0240303	0.0217064	0.00754737	0.0225226	0.0341822	0.0446708	0.00764569	0.0119591	0.0335733	0.0252858	0.0165033	0.028124	0.0130093	0.0329526	0.0422106	0.0119843
DICER1	0.0278915	0.02198	0.0207869	0.0359974	0.0199779	0.021751	0.036312	0.0380688	0.0103877	0.0136981	0.0126456	0.0201817	0.0235671	0.0147037	0.00854175	0.0180781	0.00988554	0.011482	0.0159264	0.03874	0.00962745	0.0367389	0.0225649	0.0220941	0.00611611	0.0383853	0.0271739	0.0243141	0.0173856	0.030152	0.0155622	0.0385625	0.0235188	0.0149509	0.0375775	0.00996931	0.0213908	0.142399	0.178994	0.0281197	0.0416454	0.0314677	0.0359817	0.0152124	0.0335699	0.00705319	0.0122992	0.0222433	0.0162899
DIMT1	0.00487317	0.00520435	0.00377489	0.00877826	0.00307507	0.00743202	0.0106765	0.00733543	0.00215217	0.00231525	0.00186315	0.00609109	0.00388436	0.00361812	0.0134845	0.011559	0.00549958	0.00137951	0.00451449	0.00637137	0.0079616	0.00692098	0.00691914	0.00242937	0.000945	0.00710783	0.0070139	0.00472347	0.005376	0.00903634	0.0112548	0.00591017	0.00568213	0.00252584	0.00459729	0.00234489	0.0117795	0.0104578	0.0123219	0.00347585	0.00400624	0.00697055	0.00613086	0.00372789	0.00593413	0.00177328	0.00343027	0.00732036	0.0104287
DIS3	0.00823916	0.00850974	0.00616139	0.0129519	0.00999767	0.0115185	0.017483	0.0131214	0.00492525	0.00377076	0.00678932	0.0111279	0.00803644	0.00430191	0.00561343	0.0126845	0.00757331	0.0316808	0.00897118	0.0178309	0.0103865	0.00984019	0.00891678	0.00529225	0.0117831	0.0145337	0.0145273	0.0113437	0.0112178	0.0154854	0.016862	0.0250723	0.00809986	0.00407335	0.0114573	0.00418501	0.0121946	0.027044	0.0369024	0.00507797	0.00999235	0.0100836	0.0073033	0.00965162	0.0147024	0.00418746	0.00859624	0.00780981	0.00932802
DIS3L	0.00670324	0.00203265	0.00322191	0.00676533	0.0061958	0.00500585	0.0111173	0.00649449	0.00313923	0.000562	0.00269185	0.00492571	0.00415095	0.00297139	0.00351182	0.00633275	0.00356493	0.0041369	0.00429822	0.0139366	0.00410874	0.0077153	0.00363859	0.00104385	0.00255926	0.00948064	0.00880161	0.00477734	0.00358929	0.0144351	0.0102297	0.0131134	0.00539585	0.00137975	0.00445961	0.00186206	0.00717063	0.0178754	0.0152627	0.00339542	0.004093	0.00583499	0.0045159	0.00469208	0.00636896	0.00319254	0.00579932	0.00474837	0.00827203
DIS3L2	0.0106648	0.00906688	0.0147676	0.0231524	0.0110878	0.00995251	0.0197228	0.0134197	0.00620124	0.00825937	0.0133238	0.0112066	0.0204166	0.0080013	0.0115359	0.0159739	0.0097897	0.0105959	0.00776852	0.0178141	0.00277412	0.0121535	0.00897157	0.00648228	0.00310337	0.0182471	0.0136609	0.0148844	0.00793528	0.0126309	0.00966783	0.0248379	0.00888387	0.00689573	0.0298784	0.00622708	0.010844	0.0450856	0.0475119	0.00594097	0.00852913	0.0122942	0.0114488	0.00719926	0.0120502	0.00239653	0.00612762	0.00913027	0.0116859
DKC1	0.0096089	0.00763763	0.016021	0.0195071	0.00756903	0.0118798	0.0278085	0.0164464	0.00610341	0.00635298	0.011494	0.0110595	0.0154129	0.00825046	0.00957969	0.0124939	0.00895484	0.00158658	0.00663588	0.0123867	0.0209269	0.0150175	0.0104259	0.00542447	0.00248686	0.0148892	0.0109784	0.0105601	0.00752859	0.00941626	0.00994161	0.0139779	0.0106735	0.00671816	0.0126021	0.00396573	0.0104584	0.0191524	0.0241794	0.00428349	0.00732169	0.0117685	0.0137479	0.00618954	0.0161028	0.00324261	0.00768954	0.01094	0.010187
DNAAF2	0.0142031	0.0150163	0.0138986	0.02004	0.0121214	0.0134479	0.0169265	0.0247786	0.00410872	0.00977547	0.00800487	0.00921123	0.0128892	0.0112448	0.0112081	0.0314401	0.0104704	0.00909655	0.0074127	0.0132795	0.00604722	0.0323405	0.0182629	0.015582	0.00113472	0.0157741	0.0118096	0.00946016	0.0118113	0.0098039	0.0121592	0.0259115	0.0235155	0.0124593	0.0165704	0.00311107	0.0306087	0.0277754	0.0180467	0.00421468	0.00531536	0.0191757	0.0135877	0.0261158	0.0268779	0.00342681	0.0062452	0.0248678	0.0106176
DNAJC17	0.0093361	0.00229079	0.0103699	0.0142901	0.0047258	0.00566135	0.0059861	0.0109199	0.00339948	0.0130101	0.00547648	0.00500788	0.00835073	0.00214492	0.00142768	0.00684404	0.00257916	0.000404	0.00625024	0.00350521	0.00358487	0.0110901	0.00762442	0.0168463	0.00067	0.0327626	0.00537381	0.0115228	0.00648499	0.00465754	0.00362077	0.00672343	0.00590678	0.0139687	0.0130431	0.00253916	0.0060508	0.0106443	0.00658799	0.00200197	0.00130609	0.00808987	0.00861099	0.00534452	0.00436019	0.00177018	0.00433788	0.00657978	0.00430959
DNAJC21	0.0234471	0.0110881	0.0210751	0.0271077	0.0111425	0.017034	0.0290048	0.0251466	0.00938487	0.0282513	0.0192435	0.0147544	0.0191067	0.0188212	0.0147109	0.0234837	0.0120522	0.00318057	0.0172126	0.031924	0.0132641	0.0406264	0.0292908	0.0418824	0.00126891	0.0191213	0.020621	0.025433	0.0100902	0.0138596	0.0235185	0.0244167	0.0330944	0.0208005	0.0456748	0.0129683	0.105123	0.04291	0.0283464	0.00534194	0.0132156	0.0302984	0.0183711	0.0129307	0.0243261	0.00562198	0.0134529	0.0362955	0.00833043
DND1	0.00948516	0.00525227	0.00453771	0.0073286	0.00471127	0.00627115	0.00821457	0.00741604	0.00205667	0.00197187	0.00282932	0.0040151	0.00468311	0.0399715	0.00131533	0.0051037	0.00282921	0.00227479	0.00280965	0.00508368	0.00433854	0.00981105	0.0096998	0.00554533	0.000219	0.0100908	0.00787397	0.00483781	0.00335239	0.00519833	0.00383899	0.0125906	0.00585097	0.00385139	0.00744382	0.00251096	0.00587836	0.0207971	0.015492	0.00335777	0.00796024	0.00554988	0.00816755	0.00663271	0.00692227	0.00384055	0.00239034	0.00619045	0.0037703
DNMT1	0.0298133	0.0167482	0.0224524	0.0302411	0.0164578	0.0173957	0.036589	0.0505051	0.0111694	0.00940144	0.0106053	0.0156656	0.0191206	0.0169412	0.00563094	0.0183541	0.00877745	0.00961107	0.0165407	0.0292336	0.0132176	0.0324942	0.0208254	0.0134982	0.00435619	0.0319884	0.0254678	0.021732	0.0114989	0.0268807	0.0238792	0.0445848	0.027046	0.014961	0.0388697	0.0156364	0.0174555	0.0486162	0.0655034	0.00815472	0.0345347	0.0275607	0.0460167	0.0144107	0.0301381	0.0131933	0.024023	0.0336049	0.0475056
DNMT3B	0.0250181	0.0119275	0.028503	0.035939	0.0137629	0.0226038	0.0268776	0.0366695	0.00882416	0.012726	0.0141347	0.0120267	0.0198614	0.0168529	0.00745898	0.0263491	0.00930103	0.00728286	0.0140226	0.0275852	0.00989803	0.0361678	0.0174908	0.0162323	0.00282707	0.0289705	0.0177916	0.0262823	0.00857935	0.0154213	0.0136713	0.037138	0.0379557	0.0172336	0.0359998	0.0102547	0.0190418	0.0644302	0.044211	0.00658249	0.028483	0.0209882	0.0257011	0.0112539	0.0272586	0.007442	0.0131356	0.0276705	0.02592
DNTTIP2	0.0240802	0.0115188	0.0155097	0.0293473	0.0185105	0.0118939	0.0234857	0.0238563	0.00445262	0.0033606	0.00506185	0.00824083	0.0118854	0.0146943	0.00733224	0.0193968	0.00820903	0.0036441	0.00841997	0.0154381	0.0286152	0.0346827	0.0371497	0.00902513	0.00204854	0.0159707	0.0104826	0.0182347	0.00550165	0.0238405	0.00577635	0.0186864	0.0190818	0.0131576	0.0149931	0.00721365	0.0151494	0.0227577	0.0320843	0.00477972	0.00358973	0.0231536	0.0224018	0.0110572	0.0180419	0.00468853	0.0158136	0.0201584	0.00640576
DQX1	0.00465658	0.00123055	0.0101028	0.00718021	0.0022763	0.00559043	0.0103251	0.00644244	0.000814	0.00395201	0.00228544	0.00440074	0.0063584	0.00381008	0.000425	0.00589516	0.00268386	8.13e-05	0.00304809	0.00605345	0.00372253	0.0045841	0.0063266	0.0153449	8.86e-05	0.00646853	0.00509145	0.0113229	0.0212892	0.00058	0.00109552	0.000794	0.00667104	0.00214806	0.0143772	0.000849	0.00477268	0.0162054	0.00780532	0.00590492	0.00274219	0.00842627	0.00401547	0.00261461	0.0092699	0.000938	0.000411	0.00965777	0.00207799
DRG1	0.0072798	0.00839466	0.00347422	0.00740736	0.00484967	0.00440928	0.0104171	0.0113292	0.00254971	0.00202585	0.00266995	0.00388119	0.00455833	0.00384312	0.00224205	0.00523847	0.00245753	0.00372967	0.00510163	0.00867587	0.00439167	0.00758525	0.00616224	0.00189792	0.000662	0.00571713	0.00497013	0.0063466	0.00224916	0.00515102	0.00410761	0.00982122	0.00472367	0.00303049	0.00905857	0.00204736	0.0119934	0.00978075	0.0121024	0.000814	0.00206736	0.00840125	0.0121341	0.00468865	0.00863893	0.00218835	0.00387089	0.0070377	0.00247141
DRG2	0.0128087	0.0244097	0.00854914	0.0119089	0.013411	0.0091296	0.02192	0.0176347	0.004822	0.00648461	0.00484329	0.00839703	0.00921973	0.00577525	0.00580481	0.0140083	0.00524191	0.000455	0.00830098	0.0109503	0.0144241	0.014418	0.0127292	0.00694601	0.00254956	0.0138202	0.00982315	0.00811849	0.00718397	0.0130131	0.0077222	0.0148228	0.0112247	0.00992285	0.0114414	0.00538388	0.0414391	0.0196942	0.021235	0.00389593	0.00473039	0.013217	0.0255609	0.0105487	0.015883	0.00442589	0.00648816	0.0150041	0.00531635
DROSHA	0.0313918	0.0258098	0.0175821	0.040334	0.0252077	0.0237721	0.0726163	0.0431754	0.0124016	0.0145273	0.0160811	0.0267108	0.0337385	0.0210167	0.0190364	0.0382681	0.0299951	0.0099551	0.0256816	0.0369439	0.0248031	0.033009	0.0369982	0.0208409	0.0335008	0.0840357	0.0701299	0.0438298	0.0461718	0.0471366	0.0408889	0.0351692	0.0279061	0.0161072	0.0321223	0.0122181	0.0285306	0.224017	0.331398	0.0282427	0.0689375	0.0369032	0.0313947	0.0194807	0.0311621	0.00752692	0.0165312	0.0318629	0.0274475
DUS1L	0.00351334	0.00165551	0.00543624	0.00478122	0.0006	0.00585711	0.00431541	0.00574966	0.00421288	0.00012	0.00140919	0.00504012	0.00398053	0.00154115	0.00238974	0.0272646	0.00715342	0.000322	0.0119575	0.00888094	0.0136128	0.00463784	0.0806793	0.00373436	0.000164	0.00702161	0.00974045	0.0056384	0.0088177	0.0428521	0.0223845	0.00496925	0.00629931	0.00121316	0.00146879	0.000349	0.0106957	0.00882362	0.0047228	0.00582606	0.00292645	0.0153593	0.00408794	0.00365695	0.00296626	0.000773	0.00468667	0.00641428	0.00199562
DUS2	0.0072592	0.00131101	0.00705248	0.0108424	0.0110292	0.00904846	0.0138732	0.00875338	0.0046882	0.00160812	0.003227	0.00694402	0.00575641	0.0148747	0.00738678	0.0435991	0.0229012	0.000681	0.0123417	0.0249081	0.0121736	0.0232662	0.0143103	0.00190988	0.000491	0.00883861	0.00772667	0.0105334	0.0218317	0.0306449	0.0331333	0.0142617	0.0123399	0.00376082	0.00296713	0.00278178	0.0133197	0.0151918	0.00949395	0.00430935	0.00566487	0.0177277	0.00745322	0.0058386	0.00591339	0.000729	0.00453919	0.0141542	0.00238163
DUS3L	0.0135737	0.0179997	0.00140424	0.00474755	0.00358952	0.0025632	0.0110583	0.0087972	0.00449041	0.00230814	0.0011241	0.00312458	0.00247729	0.00127577	0.000565	0.0048432	0.00806629	0.000224	0.00281783	0.00562047	0.00117399	0.00750257	0.00813424	0.00120981	0.000176	0.00570007	0.0121857	0.00167734	0.00611946	0.00328481	0.00516957	0.00243339	0.00308973	0.00200345	0.00254651	0.00124569	0.00549271	0.00616276	0.00784206	0.00187628	0.00169046	0.00938429	0.017123	0.00379191	0.00234103	0.00228564	0.00424977	0.00206866	0.0111596
DUS4L	0.0209639	0.0458086	0.0178822	0.0208194	0.00926128	0.00982643	0.0233245	0.0259653	0.0127533	0.00931503	0.00933573	0.0106671	0.0121668	0.0141454	0.0159873	0.0131505	0.0118044	0.00955036	0.0141511	0.0252879	0.00381953	0.0414406	0.0233049	0.0175667	0.00029	0.0143617	0.0107428	0.0121418	0.0111304	0.0155513	0.0174116	0.0240818	0.0185198	0.0113863	0.0535411	0.00365665	0.0255883	0.0202245	0.0202755	0.00887147	0.00340465	0.0435849	0.0385494	0.0490507	0.0424856	0.0140412	0.0191697	0.0166246	0.00367636
DUSP11	0.0239818	0.0283484	0.010811	0.0240886	0.0123232	0.0180937	0.0312556	0.0266538	0.0115471	0.00833054	0.0241096	0.0190175	0.0111078	0.01781	0.0105149	0.0309133	0.0172785	0.00173331	0.0133447	0.0346947	0.00767614	0.0344504	0.044125	0.0203697	0.00164746	0.0259582	0.0236152	0.0189045	0.0430963	0.0203444	0.0131516	0.0290518	0.0243599	0.0128439	0.0190115	0.00756964	0.0327425	0.0294234	0.0343353	0.00606045	0.010403	0.0356831	0.0239213	0.0229027	0.0231097	0.00688019	0.0147079	0.0379905	0.0143339
DXO	0.0233011	0.00693625	0.00478679	0.0129083	0.00387669	0.00838896	0.0122115	0.0176964	0.00474744	0.00284697	0.00449875	0.00629333	0.00540767	0.0109819	0.00185984	0.00960187	0.00322516	0.000316	0.00742432	0.00900407	0.00293275	0.0306247	0.00895792	0.00444347	0.00212591	0.00960397	0.00593681	0.00652322	0.00241453	0.00564763	0.00220817	0.0170977	0.0140198	0.00822092	0.00803927	0.00272471	0.00733197	0.0150644	0.0191596	0.00722745	0.00396381	0.0137615	0.026281	0.0148282	0.0148017	0.00473251	0.00661909	0.0151908	0.00464485
DYNC1H1	0.0136327	0.0241994	0.0327279	0.0401693	0.00901696	0.0141452	0.0222071	0.0263169	0.0151895	0.0140529	0.0671935	0.0139215	0.0464008	0.0127157	0.00992322	0.0614519	0.0455061	0.00209404	0.00784443	0.0133302	0.0186483	0.0236286	0.0172159	0.00786834	0.00384699	0.0198867	0.0320055	0.0226969	0.00821004	0.00954949	0.0144344	0.0150159	0.0131077	0.0125274	0.0161716	0.00444405	0.0394924	0.0205614	0.0210468	0.00306487	0.00523421	0.0181722	0.0196285	0.0191285	0.0162329	0.00646188	0.00958071	0.0132279	0.00411861
DYNLL1	0.0155731	0.0121238	0.00584352	0.00983689	0.00628509	0.00806758	0.0161652	0.0110959	0.00349177	0.00426545	0.00307714	0.00621624	0.00871731	0.00855761	0.00421373	0.0129224	0.00597191	0.00119594	0.0074301	0.00927984	0.00509497	0.0170662	0.00932507	0.00224504	0.00154036	0.0108346	0.00844434	0.00716342	0.00389091	0.0204835	0.00618569	0.0104477	0.00854084	0.00431108	0.00686966	0.0030377	0.0186581	0.0133994	0.0152201	0.00300365	0.00469609	0.0148683	0.0188838	0.0144952	0.0129887	0.00420763	0.00684644	0.00875632	0.00427814
DZIP1	0.0126123	0.00769169	0.0104866	0.0127701	0.00550454	0.00814599	0.0265506	0.0137039	0.00339285	0.00548565	0.00367204	0.0176858	0.0109113	0.00487937	0.00552112	0.00810174	0.00445492	0.00938232	0.00592988	0.0164471	0.00513495	0.0193622	0.0106558	0.00706744	0.000529	0.0315069	0.0160611	0.00532836	0.00525375	0.00734508	0.00353239	0.0121152	0.0093173	0.00697984	0.0279315	0.00561259	0.0216953	0.0244585	0.0237633	0.00595028	0.00440487	0.0101839	0.0151106	0.0126883	0.0107593	0.00610673	0.00734731	0.0109921	0.00623551
DZIP1L	0.00476186	0.00831384	0.00411305	0.00393994	0.00351327	0.00181798	0.0125353	0.0075472	0.000894	0.000192	0.00219789	0.00763527	0.00406727	0.00184067	0.000198	0.00247645	0.00175412	0.000514	0.00192395	0.00217881	0.00130333	0.0228222	0.00316214	0.000882	0.000297	0.031117	0.0110068	0.00273057	0.00558995	0.00464897	0.000975	0.00134056	0.00265795	0.00726921	0.0202628	0.00048	0.00631341	0.011479	0.00862121	0.00133337	0.00131108	0.00642361	0.0111497	0.00837627	0.00136297	0.00213519	0.00126153	0.00765838	0.00395329
DZIP3	0.00866514	0.0106327	0.00937878	0.0100971	0.0132	0.00618265	0.0153299	0.0135121	0.00538197	0.00119918	0.00291047	0.00945741	0.00768551	0.00327574	0.00214892	0.00777595	0.00255944	0.0010125	0.0051301	0.0105701	0.00855547	0.00674897	0.00501888	0.00104461	0.00136587	0.0116778	0.0263251	0.00933308	0.00489331	0.0109471	0.00318762	0.0106552	0.00944266	0.00269211	0.0126541	0.028943	0.0109585	0.0148436	0.0244899	0.00424936	0.00933633	0.0100798	0.011477	0.00592991	0.00590861	0.00393314	0.0133248	0.00504119	0.030984
EARS2	0.0184282	0.00855687	0.0118428	0.0171711	0.00562742	0.0114989	0.0180058	0.0127967	0.00598357	0.0053934	0.00524662	0.00829541	0.0152579	0.0272021	0.00679966	0.196469	0.0491062	0.00226019	0.00845863	0.0175727	0.00509236	0.0245343	0.0165529	0.0053264	0.00255198	0.0605631	0.121257	0.0613068	0.0245008	0.0299608	0.0367446	0.0226924	0.0124378	0.00820732	0.012142	0.0043868	0.0178423	0.0196371	0.0159334	0.00334493	0.00428712	0.0559094	0.0211723	0.026243	0.0190856	0.00447279	0.00821306	0.0165987	0.0110558
EBNA1BP2	0.0511223	0.0213916	0.0281358	0.0405229	0.0196686	0.0333089	0.045955	0.0390367	0.0100352	0.0160198	0.0137073	0.015484	0.0235491	0.0276052	0.00866238	0.0228774	0.0136559	0.0205546	0.0179586	0.0299434	0.0146817	0.0535285	0.0276587	0.0491057	0.00485541	0.0273195	0.0174685	0.0235942	0.00853617	0.0309542	0.0229822	0.045588	0.046819	0.0339246	0.0439984	0.00795967	0.0335783	0.0323328	0.0400601	0.0032951	0.00667408	0.0654125	0.0610012	0.0196989	0.0677243	0.00930702	0.0190306	0.0414208	0.0104136
EDC3	0.00519221	0.0081007	0.0062772	0.00721718	0.00358156	0.0114689	0.0129582	0.0104695	0.00300602	0.00227092	0.00390737	0.0155501	0.0065348	0.00393225	0.00552685	0.00790557	0.00426823	0.0004	0.00476719	0.00622527	0.00837155	0.00632555	0.00668124	0.00275607	0.000456	0.00729902	0.0059532	0.00624863	0.00427254	0.00863409	0.00361746	0.00520764	0.00409647	0.00217161	0.00528368	0.00491391	0.00801145	0.0354502	0.0252556	0.00558543	0.00498789	0.0079848	0.00888693	0.00791808	0.00404238	0.0024593	0.00474877	0.00458298	0.00781532
EDC4	0.0226739	0.0134905	0.0185457	0.0248382	0.0135809	0.0183965	0.0341022	0.0280338	0.00835964	0.015295	0.00897428	0.0157673	0.0175912	0.017503	0.0106009	0.0217097	0.0154999	0.00454003	0.0177942	0.0211455	0.0121113	0.0350377	0.0193874	0.0294798	0.00855562	0.0234236	0.0159846	0.0186751	0.0118566	0.0188083	0.0106398	0.0191653	0.0274647	0.0157969	0.020881	0.00504273	0.0237354	0.0782111	0.102783	0.0134636	0.0169556	0.0319874	0.0323248	0.0153759	0.0318552	0.00652159	0.0130859	0.0371828	0.0117117
EED	0.0201429	0.0132116	0.0198002	0.0374164	0.0137788	0.0158377	0.0270261	0.0280395	0.00769012	0.0102186	0.00839159	0.0155367	0.0158683	0.0151531	0.00646104	0.0191067	0.00809699	0.0124995	0.00996116	0.0190701	0.0137046	0.0274071	0.0139592	0.0120591	0.00216612	0.0252523	0.0146168	0.0173491	0.00774538	0.0172028	0.0117371	0.0325639	0.0379166	0.0117713	0.0439821	0.0203436	0.0212396	0.0422628	0.0425715	0.00873396	0.0119558	0.0176676	0.02155	0.0129651	0.0307238	0.00849788	0.0139397	0.0215641	0.0164223
EEF1A1	0.0293226	0.0405678	0.015376	0.0314941	0.0194412	0.0224937	0.0490401	0.0414559	0.0104411	0.0115537	0.0100181	0.020263	0.018445	0.0254965	0.0129273	0.0928543	0.0660757	0.00837571	0.0282751	0.034151	0.0195449	0.0402717	0.0305163	0.0125698	0.00859476	0.0302238	0.0258447	0.0283082	0.0266626	0.043478	0.0389061	0.030914	0.0280086	0.0142867	0.0232073	0.0106438	0.0599326	0.0448088	0.0426613	0.00825268	0.0147423	0.0453928	0.0295202	0.0219864	0.030657	0.0079973	0.0188098	0.0304909	0.0184614
EEF1A2	0.0237874	0.0109833	0.0567068	0.035053	0.0101992	0.0127231	0.0163799	0.0208005	0.00721908	0.0083864	0.0135572	0.00976681	0.0277937	0.0144641	0.003831	0.0170922	0.00947126	0.00534388	0.00889642	0.0128366	0.00518026	0.0316277	0.0156621	0.00671182	0.00408525	0.020319	0.0128781	0.0192986	0.00417815	0.00856062	0.00731633	0.0347377	0.0246484	0.0126223	0.0138694	0.0033936	0.0153894	0.0211281	0.0197086	0.00359509	0.00382901	0.017142	0.0202658	0.0111601	0.0250478	0.00426315	0.00482572	0.0350949	0.0073664
EEF1B2	0.00845639	0.0216424	0.00583301	0.0118278	0.00779291	0.0107122	0.0151654	0.0217455	0.00508857	0.00369649	0.00389115	0.010757	0.00638578	0.00562229	0.00703741	0.0186799	0.00838091	0.0040663	0.0125658	0.0140287	0.00605848	0.0178179	0.0116311	0.00343894	0.000497	0.0105534	0.00773177	0.0113739	0.00809285	0.0104639	0.00646727	0.0221879	0.0178131	0.00506875	0.0130458	0.00585956	0.0168054	0.025283	0.0217976	0.00205826	0.00730439	0.0136577	0.0104262	0.00680554	0.0116101	0.00422161	0.0121437	0.0135943	0.00626283
EEF1D	0.0218651	0.0158005	0.0211197	0.034007	0.0363747	0.0167871	0.0428669	0.0636847	0.0151702	0.0159934	0.0121277	0.0290905	0.0304299	0.0141761	0.00684698	0.0184308	0.00986034	0.0171568	0.0206308	0.0421994	0.00427979	0.0374007	0.0145221	0.0142734	0.0028901	0.0175815	0.01553	0.0173749	0.0175702	0.0123207	0.0132354	0.0251758	0.0188123	0.0118185	0.0311451	0.00952678	0.0184833	0.0354569	0.0380208	0.00277197	0.00485305	0.0187614	0.0247455	0.0119943	0.0211182	0.00581919	0.0210907	0.0150693	0.0100358
EEF1E1	0.0383832	0.0177662	0.0193067	0.0311145	0.0222467	0.0180447	0.0380628	0.0341301	0.0100881	0.0179016	0.0128184	0.0118594	0.0213777	0.018053	0.00486099	0.050126	0.0158315	0.0225546	0.0197908	0.0284139	0.0121439	0.0411282	0.0232916	0.00824023	0.00600856	0.0265016	0.0215253	0.0241733	0.00956081	0.0192326	0.0169734	0.043209	0.0317304	0.0214391	0.0216323	0.0081092	0.0335317	0.0355635	0.0402574	0.00544972	0.00688267	0.165647	0.0485721	0.0292067	0.0432219	0.0126383	0.029747	0.0297583	0.00718169
EEF1G	0.0199598	0.00982451	0.0111373	0.0213786	0.0203	0.0141953	0.0336662	0.0498516	0.0107527	0.0363861	0.00670722	0.0141851	0.0148104	0.013912	0.00481563	0.0247634	0.0132711	0.00609818	0.0186995	0.0331111	0.0157323	0.0281382	0.0288295	0.0221091	0.00106669	0.0173772	0.0160197	0.0153457	0.0253344	0.0152461	0.0176901	0.0317992	0.0167401	0.0106447	0.026315	0.0152151	0.022567	0.0376561	0.0299905	0.00398484	0.0083432	0.0322166	0.0212752	0.0135009	0.0173079	0.00848325	0.02842	0.0225628	0.00496532
EEF2	0.0407928	0.0214228	0.0134063	0.0262094	0.0437739	0.0235295	0.0353389	0.0371146	0.0129188	0.0118764	0.00709329	0.0131702	0.0173768	0.0276907	0.011566	0.0388673	0.0220995	0.00380968	0.0234488	0.0303895	0.0120697	0.0404099	0.0323783	0.0107249	0.0052036	0.0258038	0.0249352	0.0240983	0.0154621	0.0303132	0.0221742	0.0319637	0.0221887	0.0129152	0.0195418	0.00875732	0.0330054	0.0316271	0.0348649	0.00451822	0.00714817	0.0398739	0.0515816	0.032502	0.0275967	0.00954034	0.0227074	0.0238437	0.0124984
EEF2K	0.0288285	0.0108234	0.0057905	0.0114569	0.0193958	0.017512	0.0153279	0.0140067	0.00721255	0.00707185	0.00303479	0.00538383	0.00988341	0.0086555	0.0023193	0.0104426	0.00468013	0.00238937	0.00791055	0.0134136	0.00432502	0.017413	0.0112931	0.00327339	0.00124262	0.013974	0.0137648	0.0103696	0.00333988	0.0134374	0.00774156	0.0156344	0.0087208	0.00531341	0.00851723	0.00362948	0.0130611	0.0139236	0.0193849	0.00165742	0.00278101	0.0192631	0.0401406	0.025863	0.0123653	0.00492002	0.0196244	0.00800246	0.00569322
EEFSEC	0.00452994	0.00709233	0.00347593	0.00642596	0.00282355	0.0165515	0.0109498	0.00643824	0.0020131	0.00237203	0.00172316	0.00524031	0.00304978	0.00553057	0.00509773	0.0221456	0.0157852	0.00170677	0.00562792	0.00684103	0.0154126	0.0111492	0.00758564	0.00304887	0.00107072	0.0154835	0.013993	0.0215952	0.00489984	0.0131656	0.0121625	0.00366051	0.00685293	0.00601451	0.00723783	0.00499116	0.0106618	0.00961432	0.011979	0.00211421	0.00244479	0.00951516	0.00429011	0.00398473	0.00549638	0.00161586	0.00374647	0.00705768	0.00790972
EFTUD1	0.0188998	0.0219511	0.0104256	0.0146451	0.0173547	0.0104839	0.0160864	0.0144176	0.00398884	0.00553579	0.00814142	0.0137771	0.0113616	0.0119491	0.00363694	0.00978853	0.00485141	0.00305615	0.00985437	0.0172431	0.00864228	0.0271826	0.0124154	0.008105	0.000801	0.00963767	0.0114997	0.0201045	0.00385576	0.03141	0.00992066	0.014509	0.0188096	0.00687632	0.024446	0.00345201	0.0159821	0.0174131	0.01955	0.00205461	0.0022339	0.0158044	0.0180076	0.012817	0.0085283	0.00559679	0.0162977	0.0120318	0.00374666
EFTUD2	0.0107451	0.00852195	0.0264735	0.0226108	0.00966161	0.0237604	0.0302525	0.0199756	0.0174871	0.00881781	0.0170928	0.013289	0.0164566	0.00833226	0.390283	0.0148091	0.0129055	0.00770665	0.00999857	0.0181987	0.00817421	0.0170423	0.0101941	0.00973841	0.00884933	0.0216066	0.0129127	0.00919772	0.00985234	0.010913	0.0125272	0.0174155	0.0107277	0.0139491	0.0212819	0.00848743	0.0154111	0.0377874	0.0250188	0.00356407	0.00878328	0.019138	0.0125665	0.00957531	0.017573	0.00769092	0.0266732	0.0129533	0.0131792
EIF1	0.0197707	0.0139968	0.01092	0.0195182	0.015795	0.0242404	0.0360091	0.0232528	0.00662846	0.00627181	0.0070274	0.0166238	0.0113301	0.0143197	0.0159698	0.0301805	0.0181851	0.00482474	0.0587788	0.0829024	0.0150829	0.0247194	0.0206248	0.00941074	0.00806154	0.019173	0.017848	0.0182572	0.016771	0.0311577	0.0234614	0.0199483	0.0167959	0.00898906	0.0169729	0.00766057	0.0273747	0.0353864	0.0359428	0.00634967	0.0082513	0.0272631	0.0220248	0.0136599	0.0322789	0.00559782	0.0119265	0.0200856	0.0140691
EIF1AD	0.0045698	0.000341	0.00269825	0.00535958	0.00319657	0.00479928	0.0131147	0.00765309	0.00212859	0.00102908	0.00370052	0.00389531	0.00342176	0.00164705	0.00558437	0.00624585	0.00389989	0.000142	0.00202311	0.00504859	0.00793757	0.0024802	0.00568076	0.000319	0.000252	0.00366641	0.00405462	0.00684641	0.00102399	0.0172147	0.000471	0.00349178	0.00618901	0.00248334	0.00103189	0.00113319	0.0061629	0.00506077	0.0103622	0.000118	0.000563	0.0113171	0.00587843	0.00460341	0.00312004	0.00509326	0.0121162	0.00726417	0.00232345
EIF1AX	0.0185614	0.0103555	0.010057	0.0219083	0.0188547	0.0123918	0.0215744	0.0273532	0.00753235	0.0081672	0.00680145	0.0116064	0.0109253	0.0102742	0.00670364	0.0197476	0.0114491	0.00626066	0.0159775	0.0284985	0.0133017	0.022252	0.0157791	0.0112221	0.00150496	0.0201794	0.0130982	0.0131965	0.0110813	0.0440038	0.0141467	0.0252937	0.0177158	0.00963663	0.0186327	0.00678155	0.0140876	0.0236588	0.0247446	0.00351661	0.00634114	0.0295211	0.0213756	0.014835	0.0217674	0.00587292	0.0102592	0.0150765	0.00596481
EIF1AY	0.0127679	0.00810519	0.00813521	0.0159162	0.0094735	0.00929116	0.0141553	0.0178264	0.00481934	0.00995911	0.00731436	0.00642964	0.0063856	0.00939604	0.00197417	0.0108007	0.00541274	0.00481815	0.0100163	0.0241863	0.00967281	0.0170142	0.0100268	0.0205775	0.00118631	0.0132906	0.00866897	0.0108675	0.00598093	0.00733476	0.00405936	0.0213533	0.0179667	0.0139493	0.0214947	0.00430685	0.0113996	0.0255264	0.0174248	0.00575583	0.00525834	0.0166402	0.010726	0.00735932	0.0434418	0.00262196	0.00458025	0.0152381	0.0229916
EIF1B	0.00521917	0.00140387	0.00239552	0.00747349	0.000992	0.00258993	0.00589391	0.00764999	0.00134164	0.000661	0.000859	0.00241619	0.00214095	0.0063056	0.000414	0.00706558	0.00359963	0.000288	0.00224747	0.00542334	0.00480975	0.0101544	0.00563205	0.00124085	0.0013738	0.00273307	0.00392858	0.00765847	0.00255001	0.00522938	0.000708	0.00670372	0.00728654	0.00242645	0.00757252	0.000323	0.00240711	0.00989052	0.010894	6.16e-05	0.000552	0.0152417	0.00631826	0.00163356	0.00916272	0.00196694	0.00937447	0.00965219	0.00120694
EIF2A	0.0158712	0.0069178	0.00532494	0.0118982	0.0100493	0.00751026	0.0159903	0.0123085	0.00399906	0.00352609	0.0028635	0.00540835	0.00832147	0.00966705	0.00248673	0.00877833	0.00485052	0.00201239	0.00648432	0.0149952	0.00784136	0.0162494	0.0138603	0.00565257	0.0009	0.00914174	0.00660745	0.00723614	0.00518749	0.0103426	0.00509223	0.0153023	0.00809862	0.00570991	0.00849501	0.00309083	0.00991504	0.0163737	0.016587	0.00198021	0.00360252	0.0138771	0.0215855	0.00993064	0.00887022	0.00323112	0.00633252	0.0075895	0.0032675
EIF2AK1	0.0357196	0.0193277	0.0122841	0.0233436	0.0128129	0.0139932	0.0271136	0.0198265	0.00619506	0.00882896	0.00704727	0.00939918	0.0136871	0.0256228	0.0082281	0.0217219	0.0122062	0.00620507	0.0136197	0.0218634	0.00829835	0.033542	0.0395869	0.00662955	0.00505894	0.0258854	0.0168191	0.0225021	0.0076178	0.0195586	0.0108684	0.0267545	0.0227556	0.0114514	0.0145151	0.00723053	0.0289183	0.03513	0.0319738	0.00234572	0.00622766	0.0284362	0.0352911	0.0176833	0.0215086	0.00561958	0.0107929	0.0236803	0.0113478
EIF2AK2	0.0388655	0.0307803	0.0147576	0.0327752	0.035516	0.019325	0.0580187	0.0379175	0.0129505	0.0105771	0.00917221	0.0177887	0.0272583	0.0227558	0.00878372	0.0241112	0.012155	0.0130976	0.0316629	0.0309575	0.0147427	0.0333709	0.0328527	0.0138844	0.0669473	0.121242	0.0483924	0.0321551	0.0311455	0.0484201	0.0260856	0.0457459	0.0243749	0.0146835	0.0245941	0.013195	0.0274186	0.062374	0.0858816	0.00572217	0.0172993	0.0485402	0.100879	0.0281241	0.0353166	0.0113086	0.0244819	0.02291	0.0137491
EIF2AK3	0.0348831	0.0143282	0.0257143	0.0402768	0.0142942	0.0181168	0.0260264	0.0224091	0.00956424	0.0147564	0.0142841	0.0111296	0.0324734	0.0203351	0.00529523	0.0187271	0.00919202	0.00681884	0.0088944	0.0202386	0.00789647	0.0389786	0.0211889	0.00715581	0.0053029	0.0215513	0.0133438	0.0140974	0.00472999	0.0147795	0.0138364	0.0304537	0.0192197	0.0151691	0.019009	0.00652142	0.0186147	0.0287835	0.0277256	0.00343645	0.00476723	0.0248462	0.0472063	0.0175668	0.0179791	0.00539039	0.0128888	0.0181372	0.00664756
EIF2AK4	0.0235709	0.0191674	0.0105041	0.0228695	0.0209004	0.0149854	0.0292766	0.0228808	0.00887898	0.00743706	0.00666222	0.0134791	0.0173367	0.0262793	0.00865088	0.0300441	0.0144088	0.00942949	0.0152419	0.028232	0.0195043	0.0249291	0.0282815	0.00558018	0.0060865	0.0228067	0.0174643	0.0146241	0.0085387	0.0329722	0.0156501	0.0338383	0.0146384	0.00965568	0.0163762	0.00767085	0.0204854	0.0308469	0.0339506	0.00378983	0.00876014	0.0261185	0.0491291	0.0188052	0.0185972	0.00656392	0.0118098	0.0216558	0.0122926
EIF2B1	0.0236154	0.0812705	0.0222123	0.0225415	0.0407384	0.0157231	0.0266383	0.019254	0.00878045	0.00884309	0.0125304	0.0118514	0.0193297	0.0151858	0.00812904	0.0232693	0.0173099	0.00386852	0.0149326	0.025424	0.0098299	0.0280787	0.021668	0.00599613	0.00334087	0.0214271	0.0151496	0.0152187	0.00898496	0.0221284	0.0171643	0.0232095	0.0138324	0.0100545	0.014973	0.0052327	0.0474112	0.0261197	0.026406	0.00700068	0.00628526	0.0248841	0.0341405	0.023608	0.0210131	0.00700819	0.0122564	0.014531	0.00830969
EIF2B2	0.00821614	0.0152018	0.0330204	0.0189822	0.00923448	0.0142863	0.0127492	0.0129948	0.00428489	0.00741001	0.0163282	0.00621462	0.0207216	0.00464897	0.00423158	0.0104168	0.0116574	0.00849016	0.00386252	0.00619618	0.00244748	0.0123469	0.00820872	0.0060927	0.000206	0.0104714	0.00691234	0.00770333	0.00565154	0.0045803	0.00470336	0.00669453	0.00780656	0.00643072	0.0101939	0.00227671	0.00875747	0.00970194	0.0088661	0.00204221	0.00191085	0.00878782	0.00757652	0.005872	0.0104192	0.00200223	0.00270316	0.00945081	0.00264078
EIF2B3	0.00943523	0.00602647	0.0331649	0.0200568	0.0116533	0.00997992	0.0199063	0.0124189	0.00566956	0.0121775	0.017811	0.00755859	0.0170645	0.00703197	0.00590462	0.00989695	0.0106635	0.00572317	0.0050056	0.0123555	0.00480189	0.013726	0.00920043	0.0112992	0.000433	0.0147415	0.00861177	0.0103905	0.00553287	0.00737006	0.00550692	0.015508	0.0116696	0.00749675	0.0221992	0.00239943	0.00986731	0.0134275	0.0197942	0.000983	0.00401423	0.0106521	0.00942901	0.00670083	0.0123118	0.00252254	0.00381525	0.010525	0.00407081
EIF2B4	0.0113477	0.0201446	0.0274419	0.0197086	0.00948697	0.00885817	0.014368	0.0157253	0.00449121	0.00988925	0.0125338	0.00839814	0.021524	0.00735425	0.00194614	0.0083713	0.00835991	0.0027094	0.0057254	0.0327555	0.00105942	0.0140372	0.00963284	0.00872245	0.000196	0.012809	0.00767898	0.0102342	0.00369205	0.00783274	0.00336296	0.0135543	0.00978468	0.00535884	0.0119143	0.00265682	0.0103461	0.0134239	0.0147713	0.000877	0.0027688	0.00973384	0.0200152	0.00801997	0.0126062	0.00163896	0.00392597	0.00974928	0.00393589
EIF2B5	0.0239586	0.0231656	0.02132	0.0230234	0.0152854	0.0173934	0.0181286	0.0169124	0.00528757	0.00939876	0.0103536	0.0081224	0.0156944	0.0127912	0.00456808	0.0164183	0.0132165	0.0100515	0.00999406	0.0158225	0.0102699	0.0408649	0.0160914	0.00916166	0.00192443	0.0163157	0.0111223	0.0113338	0.00462248	0.0119442	0.00972443	0.0207223	0.0190566	0.0109719	0.0155781	0.00425471	0.0194859	0.0272538	0.0190365	0.00362359	0.0106553	0.0182868	0.0217045	0.0110466	0.0190599	0.00335877	0.00797301	0.0192786	0.00618806
EIF2D	0.00889374	0.0129357	0.00457219	0.00962221	0.00223816	0.01261	0.0183394	0.00888536	0.00345163	0.00331847	0.00386949	0.00803704	0.00641265	0.00655268	0.00602237	0.0184225	0.00949688	0.000795	0.310607	0.206901	0.00595927	0.0139567	0.0157933	0.00690656	0.000256	0.0124266	0.0113163	0.00864642	0.00904787	0.00768893	0.00916481	0.0106369	0.0074957	0.00412492	0.00839772	0.00348527	0.0184825	0.0162157	0.0238588	0.00126347	0.00370028	0.0133684	0.0123794	0.0129424	0.0111578	0.00224911	0.00390567	0.00785798	0.00541985
EIF2S1	0.0353267	0.0533238	0.010911	0.0275043	0.0301668	0.017391	0.0487649	0.0297728	0.0134747	0.0099535	0.00686065	0.0183132	0.0219608	0.0225985	0.00928931	0.02792	0.0172328	0.00482872	0.0218224	0.0328283	0.0170002	0.0380843	0.0393446	0.00611122	0.0132313	0.0418693	0.0242662	0.0221072	0.011182	0.0351541	0.0202677	0.0294487	0.0190613	0.0106159	0.0175082	0.0086004	0.0402823	0.0451565	0.0500065	0.00592662	0.010807	0.0457225	0.0729636	0.0317882	0.0258268	0.00958256	0.0213233	0.0209876	0.0107492
EIF2S2	0.0249823	0.0649628	0.0201123	0.0348831	0.0352465	0.0254296	0.0495493	0.0330918	0.0134778	0.01078	0.00954028	0.0221815	0.0252034	0.0260792	0.0134697	0.0366376	0.0206622	0.00584916	0.0403886	0.088083	0.0241639	0.029926	0.0336164	0.0156075	0.0153662	0.0368643	0.0231665	0.018294	0.0124652	0.0416582	0.0237746	0.0312132	0.0178155	0.0100632	0.0226042	0.0110952	0.05698	0.0497624	0.0585365	0.00919499	0.0148964	0.0431237	0.048496	0.0297277	0.0323522	0.0101974	0.0193182	0.0186441	0.0130175
EIF2S3	0.0347312	0.0645367	0.0164631	0.0326419	0.0396286	0.027061	0.053068	0.0361595	0.0129878	0.0123813	0.0100865	0.0212373	0.0236275	0.0388631	0.0145528	0.0410066	0.0240695	0.00938837	0.0444982	0.0817985	0.0215042	0.0383143	0.0339976	0.0108121	0.0185573	0.0383842	0.0259693	0.0242629	0.0161844	0.046316	0.0317131	0.0391365	0.0208203	0.0131522	0.0239695	0.0107336	0.058904	0.0471887	0.0589412	0.00613329	0.0136187	0.0479222	0.0649639	0.0315355	0.0336121	0.0240981	0.0338866	0.0219152	0.0149084
EIF3A	0.0424106	0.0345288	0.0221225	0.0411066	0.036565	0.0376324	0.0608161	0.051727	0.01127	0.0135007	0.010713	0.0242916	0.0237584	0.0287184	0.037371	0.0308443	0.0168682	0.0100824	0.0454403	0.0570904	0.0179134	0.0500036	0.0301136	0.00980613	0.00704123	0.0339169	0.0239251	0.0258143	0.0148025	0.0379296	0.0251647	0.0387344	0.0422413	0.0195408	0.0372181	0.0140414	0.0369719	0.0476413	0.0593414	0.00683841	0.0128421	0.0581493	0.0525166	0.0266778	0.0670289	0.0126519	0.0221785	0.038238	0.0319087
EIF3B	0.00768228	0.0100573	0.006183	0.0118809	0.0101746	0.0137238	0.022775	0.0126624	0.00503922	0.00731975	0.00430574	0.0110089	0.00748647	0.00706858	0.00797834	0.0138459	0.00910204	0.0019145	0.0231056	0.0183698	0.0102373	0.012538	0.0117709	0.0042545	0.00108145	0.0126841	0.0107541	0.0108796	0.0111269	0.0149883	0.0121767	0.00957431	0.0101304	0.0044416	0.00932892	0.00461269	0.0133612	0.0191629	0.020828	0.00370711	0.0077469	0.0198015	0.00906183	0.00967343	0.0108967	0.00448941	0.00690216	0.0107093	0.0056295
EIF3C	0.006452	0.00872808	0.0059263	0.00817421	0.00569162	0.0102515	0.0165115	0.0103498	0.00329459	0.0032997	0.00558735	0.00614932	0.00574724	0.00482388	0.00336948	0.00909827	0.00603628	0.00402764	0.0268312	0.0338797	0.00699816	0.0078045	0.0075192	0.00523576	0.00642284	0.012235	0.00962642	0.0127775	0.00501816	0.0176796	0.0123126	0.00845239	0.00595212	0.00280543	0.0144846	0.00484535	0.00889595	0.0178177	0.0175037	0.00284744	0.00321873	0.0101521	0.00908863	0.00975366	0.0250933	0.005285	0.00526608	0.00649276	0.0102843
EIF3D	0.0140268	0.0181348	0.0123814	0.0162475	0.0119934	0.0207593	0.0284693	0.0248303	0.00733811	0.00538553	0.00591987	0.0117586	0.0134188	0.0153591	0.00841585	0.0107579	0.00649981	0.00576402	0.0163831	0.0236725	0.0131833	0.0128975	0.0224421	0.0142849	0.0119588	0.0341081	0.0268924	0.010482	0.00248605	0.0150422	0.0106963	0.0275748	0.0100342	0.00526162	0.0179698	0.00386599	0.0137027	0.0319301	0.0314897	0.00314966	0.00555724	0.023228	0.0401743	0.0108309	0.0102319	0.00637272	0.013643	0.0106294	0.00846783
EIF3E	0.0175232	0.00757867	0.0127175	0.0111928	0.00942478	0.0104589	0.0150859	0.0163791	0.00316749	0.00834254	0.00381637	0.00751175	0.00764101	0.00504963	0.00585255	0.00680063	0.00402455	0.00232805	0.00709343	0.0108027	0.00633075	0.0160448	0.00947325	0.00410461	0.000777	0.00980198	0.00882254	0.00875864	0.00280692	0.0106777	0.00501007	0.0105494	0.00925602	0.00425772	0.00902451	0.00316965	0.00943745	0.0151405	0.0165484	0.00201563	0.00360069	0.0130859	0.0132574	0.0076856	0.00808018	0.00350828	0.00687899	0.00856095	0.0134447
EIF3G	0.00537561	0.00683985	0.00417867	0.00697254	0.0133987	0.0122947	0.0138694	0.00869864	0.00318904	0.00210193	0.00230077	0.00742767	0.00406961	0.00633171	0.00444081	0.0056772	0.0046304	0.000944	0.00860214	0.00870579	0.00617426	0.00477682	0.00776803	0.00411879	0.00064	0.00658044	0.00657542	0.00643849	0.00378957	0.00822056	0.00680771	0.00402689	0.00423317	0.00205529	0.00505759	0.002773	0.00777982	0.0224126	0.0127347	0.00226838	0.00553055	0.00957521	0.00851842	0.00598526	0.005223	0.00308096	0.00570648	0.00514692	0.00761089
EIF3H	0.00771708	0.0152905	0.00906869	0.0124161	0.0122615	0.010105	0.0142611	0.0174288	0.00423382	0.00361055	0.00544173	0.00691035	0.00728774	0.00551886	0.00535523	0.00905694	0.00441795	0.00156437	0.0101114	0.014133	0.0133177	0.00963267	0.00949292	0.0105866	0.00342354	0.0109372	0.00984901	0.00892901	0.0049527	0.00842566	0.0111433	0.0114844	0.00800519	0.00438841	0.0198333	0.00436995	0.0097123	0.0210968	0.018482	0.00184992	0.00486299	0.0114291	0.0101528	0.00715133	0.0158883	0.00377633	0.0078224	0.0070614	0.003559
EIF3I	0.010395	0.0072229	0.00543347	0.0104269	0.0109117	0.00785896	0.0155481	0.0177774	0.00476883	0.00395361	0.00282905	0.00747633	0.00643854	0.00544113	0.00419604	0.00777238	0.00498806	0.00421483	0.00715892	0.0150387	0.00791261	0.0191869	0.010516	0.0061183	0.00339277	0.00970983	0.00840942	0.00758121	0.00703575	0.0113667	0.00886301	0.0114095	0.00797198	0.00461803	0.0110998	0.00411515	0.0102982	0.0125066	0.0187298	0.00261434	0.00286696	0.0170121	0.0177927	0.00684399	0.0111991	0.00452999	0.00795251	0.00678844	0.00367143
EIF3J	0.00274026	0.00497898	0.00162876	0.00471442	0.00507626	0.00538231	0.0112307	0.00603025	0.00228353	0.000432	0.00107826	0.00687869	0.00298839	0.0036778	0.00327345	0.00837109	0.00467694	0.000192	0.0244603	0.0168824	0.00434156	0.00331718	0.00493276	0.000539	0.00616723	0.00490466	0.00389612	0.00359259	0.0142445	0.0104809	0.0103753	0.00309406	0.00389971	0.00123717	0.00324178	0.00307193	0.00929047	0.00767405	0.00938801	0.00103078	0.00162619	0.00827413	0.004665	0.00506205	0.00433594	0.00186982	0.00393145	0.00334259	0.00525456
EIF3K	0.0126768	0.0106619	0.00735805	0.0127764	0.00865251	0.00657019	0.030375	0.0313055	0.00576154	0.0664238	0.0053622	0.00970853	0.00753938	0.0100037	0.00534432	0.0103347	0.0049169	0.0211574	0.00941304	0.0244339	0.0177213	0.021969	0.00835427	0.00192678	0.000644	0.0119539	0.00517623	0.00620487	0.00259696	0.00666718	0.00328379	0.0227111	0.0112482	0.0056792	0.00951266	0.00358629	0.0100295	0.00699839	0.0113768	0.00209004	0.00263421	0.0133202	0.0127037	0.00699637	0.00636807	0.00466165	0.0056099	0.0120358	0.00647482
EIF3L	0.0128381	0.0116498	0.00539374	0.0124426	0.0210288	0.012041	0.0235731	0.0226201	0.0054491	0.00401025	0.00759469	0.011329	0.00820343	0.00732635	0.00624289	0.0131792	0.00713886	0.000841	0.0105966	0.0162636	0.00724663	0.0203907	0.00878679	0.0121639	0.00137272	0.0141618	0.0098597	0.0064168	0.00796231	0.0164734	0.01871	0.0260208	0.0129189	0.00441295	0.0138621	0.00650182	0.0359763	0.0246469	0.0283295	0.000952	0.00586748	0.0199928	0.0182614	0.00883314	0.0122523	0.00306189	0.0136815	0.0098704	0.0304005
EIF3M	0.0384084	0.0123869	0.0170358	0.0330475	0.0121938	0.0171535	0.0363574	0.0363322	0.0077342	0.0192796	0.00882017	0.0110137	0.0149816	0.0297755	0.0068191	0.0272144	0.0155401	0.00743367	0.0207507	0.0367383	0.0160829	0.0865667	0.0319688	0.0140972	0.0056359	0.0216484	0.0190592	0.0305277	0.00793801	0.0192163	0.0182102	0.0394679	0.0418452	0.0273188	0.0244902	0.00876041	0.0235302	0.0244011	0.0284222	0.00289855	0.00867555	0.0379991	0.0356152	0.0150064	0.0525189	0.00536498	0.0124693	0.055408	0.0385347
EIF4A1	0.0266262	0.0316741	0.0151646	0.0319291	0.0430663	0.0486495	0.0769036	0.0458158	0.0138518	0.00892388	0.0107131	0.0321003	0.0271132	0.0267406	0.0175049	0.0338608	0.019686	0.00770711	0.0311943	0.0468264	0.0242137	0.0330734	0.0403677	0.012965	0.0160353	0.0368026	0.0266651	0.022779	0.0232773	0.0435396	0.0264476	0.033112	0.0242333	0.0116543	0.0259709	0.0135757	0.0337872	0.0735084	0.0749762	0.0171559	0.0270365	0.0447335	0.0402845	0.0268657	0.0313018	0.0107945	0.0239059	0.0235002	0.0177859
EIF4A2	0.0242528	0.022838	0.0133908	0.0263611	0.0358262	0.0574033	0.0575372	0.0359183	0.00978719	0.00686205	0.00997067	0.0243148	0.0179499	0.0197107	0.0194533	0.0300806	0.0163253	0.00813937	0.0356496	0.0451464	0.0209648	0.0303995	0.0378706	0.00951444	0.0204133	0.032212	0.0229872	0.0184231	0.0156113	0.0379358	0.0193238	0.0332505	0.0251376	0.011684	0.0266306	0.0134544	0.0266871	0.0689203	0.066986	0.00813581	0.0363093	0.0392919	0.0354919	0.0224736	0.0291222	0.00861129	0.0207184	0.0214225	0.0151697
EIF4A3	0.00690534	0.00967686	0.0063475	0.0125463	0.0571332	0.0441293	0.0330839	0.022311	0.02815	0.00441122	0.00485705	0.0128858	0.0103681	0.00783393	0.0116081	0.0108219	0.00563088	0.00202966	0.00771039	0.00811911	0.00721678	0.0238581	0.0097932	0.00415097	0.00749858	0.0137079	0.0119921	0.00987379	0.0059876	0.0112913	0.00981565	0.00916452	0.00800163	0.00508382	0.00895293	0.00513097	0.0110422	0.0234317	0.0320719	0.00576491	0.00595456	0.0106146	0.00886621	0.00989137	0.010607	0.00338066	0.0119991	0.00746167	0.00881592
EIF4B	0.0294032	0.0295495	0.0194078	0.0272852	0.0828431	0.028309	0.0711359	0.0396018	0.0269569	0.00984881	0.00831159	0.0378906	0.0201345	0.0210338	0.0116402	0.0274763	0.0168531	0.00514869	0.0289858	0.0468568	0.0197513	0.031218	0.0340632	0.00991835	0.0145232	0.0332452	0.0251758	0.0215372	0.0195932	0.0418108	0.0283158	0.0424615	0.020982	0.0106315	0.017853	0.0109957	0.029498	0.0529931	0.0627613	0.00729259	0.0134318	0.0441915	0.05489	0.0251865	0.0243607	0.00966607	0.0207602	0.0203128	0.0171061
EIF4E	0.0472421	0.030646	0.0155491	0.0367417	0.0731109	0.034647	0.0672721	0.0468516	0.0150191	0.0143405	0.00898993	0.0231193	0.022614	0.0274238	0.0120199	0.0317028	0.014802	0.00748808	0.0240691	0.0406088	0.0175335	0.0401101	0.0387164	0.0103034	0.0145523	0.0343784	0.0253114	0.0251763	0.0114164	0.0523801	0.0246342	0.0409245	0.0273745	0.0137309	0.0295413	0.0129449	0.0318409	0.0778687	0.0746151	0.00700486	0.0130748	0.0420117	0.0944478	0.0313155	0.036495	0.0127476	0.0223787	0.0280624	0.0184978
EIF4E1B	0.00765158	0.00938778	0.00455843	0.00931309	0.00691104	0.00716638	0.0215739	0.0132379	0.00408954	0.00215441	0.00342261	0.0101829	0.00619841	0.00503942	0.00336842	0.0113106	0.00551955	0.000424	0.00570629	0.005714	0.0239208	0.0103461	0.0113335	0.00587648	0.00161187	0.0118427	0.00970258	0.0069611	0.00478347	0.00779031	0.00577726	0.00935599	0.00848047	0.00306895	0.00627462	0.00605688	0.0114307	0.0440944	0.0248215	0.00618637	0.0056904	0.0147184	0.0124222	0.0125337	0.00699401	0.00429259	0.00687238	0.0085256	0.00664266
EIF4E2	0.0176555	0.0201622	0.0106078	0.0194074	0.0296912	0.0168197	0.034728	0.0268711	0.0107217	0.00387625	0.00555218	0.0155264	0.0117994	0.0134842	0.0211568	0.0239425	0.00964478	0.00600677	0.0115015	0.026028	0.0157083	0.0198954	0.025036	0.0137459	0.00171229	0.0199561	0.0154262	0.0186821	0.0120319	0.028593	0.0183248	0.0201537	0.0153031	0.0100076	0.0207155	0.00794971	0.0198956	0.072265	0.065465	0.00593491	0.00803446	0.0218485	0.0217026	0.0158681	0.0159264	0.00776304	0.0111662	0.0150132	0.0120248
EIF4E3	0.0161215	0.0218446	0.0191892	0.0197848	0.0246029	0.0152442	0.0310308	0.0224498	0.00757397	0.00821827	0.00958145	0.0134049	0.0137301	0.00843973	0.00827421	0.0167966	0.0137391	0.0184441	0.0132774	0.0250383	0.0110438	0.0158431	0.0152005	0.0186443	0.00173623	0.0205621	0.0172169	0.0203548	0.0136451	0.0360035	0.0456555	0.0286743	0.0142677	0.0125976	0.0235725	0.00747795	0.020501	0.0403321	0.0349337	0.00571061	0.00931921	0.016728	0.0208121	0.0127982	0.0120392	0.00504799	0.0162615	0.0136507	0.0139168
EIF4ENIF1	0.0163031	0.0259268	0.0158792	0.0196766	0.0333376	0.0240583	0.043989	0.0271028	0.0100597	0.00796932	0.00902404	0.0197174	0.0155475	0.0091501	0.0119615	0.0158857	0.00901723	0.0153166	0.0108636	0.0190701	0.00938726	0.016589	0.0398386	0.00694453	0.00943673	0.0196641	0.0155166	0.0117007	0.00863375	0.0281571	0.012416	0.0180441	0.00954073	0.00479554	0.0179223	0.00501429	0.0208342	0.0672937	0.0776701	0.0118834	0.0106402	0.0187886	0.023686	0.0175532	0.0132512	0.00989314	0.0173458	0.0117746	0.0113951
EIF4G1	0.0356655	0.0270311	0.0211346	0.0310768	0.068269	0.0397209	0.0768527	0.0383357	0.0143681	0.00981742	0.00922153	0.0294868	0.0268476	0.0252758	0.0135848	0.0302005	0.0171336	0.00575703	0.0288494	0.0389347	0.0146633	0.0351984	0.0392794	0.0107985	0.0087785	0.0334146	0.0232011	0.0230708	0.0145619	0.0440486	0.0241683	0.0445828	0.0220769	0.0124616	0.0242875	0.0118541	0.0316873	0.0660617	0.071294	0.00782137	0.0144892	0.0437079	0.0561407	0.0294811	0.0279731	0.0099231	0.0185278	0.0221437	0.0175795
EIF4G2	0.0313743	0.0181665	0.0205385	0.0435218	0.0170462	0.0243215	0.0575443	0.0454179	0.0143917	0.0145944	0.0127309	0.0241843	0.045127	0.0287555	0.0117982	0.0240927	0.0151891	0.0053099	0.0218286	0.0268356	0.0191807	0.0385546	0.0410063	0.0131144	0.00616715	0.0270645	0.0250483	0.0211053	0.0141108	0.03484	0.0227568	0.0382709	0.0265039	0.0164235	0.0220489	0.0106466	0.0506208	0.0318901	0.0428557	0.00599796	0.00870103	0.0499126	0.0382612	0.0276376	0.0492174	0.0118295	0.0248016	0.0282039	0.0112727
EIF4G3	0.00708199	0.00789859	0.00458363	0.0084778	0.00777419	0.00878793	0.0238536	0.0100104	0.00409466	0.00337292	0.00229738	0.00514644	0.00653799	0.00642098	0.00262614	0.00847221	0.00549998	0.00332081	0.00926013	0.0112784	0.0056433	0.0091524	0.0081151	0.00730794	0.000578	0.0108005	0.00688901	0.00657614	0.00371708	0.0123977	0.00984434	0.0123722	0.0062211	0.00367295	0.0082383	0.00306329	0.00975816	0.0178982	0.0204132	0.00268897	0.00578323	0.0137346	0.0111382	0.0076014	0.0112085	0.00301607	0.00957727	0.0064901	0.00510195
EIF4H	0.00894573	0.0063114	0.00549481	0.00970805	0.00694952	0.0114993	0.0219841	0.0169323	0.00409601	0.00548481	0.0038288	0.00866563	0.00648818	0.00545044	0.00436681	0.00857004	0.00568854	0.00250404	0.00819448	0.00986103	0.00717258	0.00804268	0.00959477	0.00247599	0.00499971	0.0104053	0.00807926	0.00847353	0.00877391	0.010595	0.00559623	0.00904433	0.00678353	0.00362855	0.00893393	0.00368022	0.00865152	0.0202601	0.0285527	0.00330438	0.00506568	0.0109816	0.00976688	0.00650143	0.00679865	0.00250945	0.00537774	0.00640164	0.00492094
EIF5	0.0148144	0.0333417	0.00847394	0.0149847	0.0174831	0.0257554	0.0344925	0.0248497	0.00790252	0.0054489	0.00565482	0.017656	0.0100564	0.0118916	0.0105052	0.0281591	0.0171331	0.0018583	0.0712774	0.0819573	0.0146447	0.0201679	0.0185151	0.00598524	0.0022681	0.0184769	0.0142736	0.0135	0.0125977	0.0355384	0.0202903	0.0204597	0.0131539	0.00596629	0.0127918	0.00767765	0.0536258	0.0306198	0.0366127	0.00468449	0.00564711	0.0254912	0.0215028	0.0161918	0.0319279	0.00676416	0.0145033	0.0141503	0.0122056
EIF5A	0.0177753	0.0127714	0.00784171	0.0154559	0.0139551	0.0152932	0.0293133	0.029003	0.00986114	0.00504908	0.00483703	0.0172632	0.0107229	0.0112664	0.00571434	0.0238056	0.0116219	0.00396596	0.0158089	0.0204076	0.0120964	0.0242392	0.0256687	0.00790246	0.00264161	0.0173571	0.0129914	0.0158455	0.00959129	0.0191847	0.0164375	0.019462	0.0148687	0.00797738	0.0139788	0.00494388	0.0231689	0.025074	0.0284436	0.00316801	0.0065859	0.0215017	0.0274342	0.0117268	0.0173421	0.00556428	0.013022	0.0174821	0.0115583
EIF5A2	0.00827122	0.00825879	0.00310196	0.00785823	0.00532112	0.00714633	0.00938252	0.016141	0.00205233	0.00163276	0.00285779	0.0044577	0.00449494	0.00300554	0.00204614	0.0041767	0.00155839	0.00146488	0.00621017	0.0119844	0.0020105	0.00872191	0.00557212	0.00417787	0.00239223	0.00601793	0.00448796	0.00346026	0.00242769	0.00453336	0.00305348	0.0102737	0.00480618	0.00243576	0.00704186	0.00198889	0.00477408	0.0129468	0.0176627	0.00111725	0.00220593	0.00656845	0.0103901	0.00293065	0.00736373	0.00187047	0.00314848	0.00753401	0.0026743
EIF5AL1	0.000757	0.000233	0.00111043	0.00257357	0.00181828	0.00585259	0.0273559	0.00693693	0.0178513	0.000301	0.00127059	0.00351063	0.00218062	0.000464	0.000496	0.00462813	0.00222986	0.00291639	0.0037619	0.00299316	0.000118	0.00209174	0.00357112	0.000356	0.000363	0.00769426	0.0023683	0.00115127	0.000416	0.000611	0.000127	0.000596	0.0019951	0.000468	0.00295023	0.00547303	0.00993119	0.00217047	0.00764259	0.00106316	0.000551	0.00249495	0.00121573	0.00207965	0.00193095	0.00371077	0.0118611	0.00208647	0.00106217
EIF5B	0.0112548	0.0124367	0.00761486	0.0145457	0.00954841	0.0113555	0.0215398	0.0131913	0.00415155	0.00496662	0.00460025	0.0147233	0.00791923	0.0104192	0.0058246	0.0290903	0.0167748	0.00356131	0.0165392	0.0228364	0.00759637	0.0167072	0.0117359	0.00544017	0.00536546	0.0117822	0.0110248	0.0125055	0.00973337	0.0242403	0.0169065	0.011897	0.0126381	0.0119882	0.0103348	0.004612	0.0213333	0.0170053	0.0187193	0.00374918	0.0050133	0.0181273	0.0106764	0.00886441	0.0138417	0.00298666	0.00607785	0.0142543	0.00857098
EIF6	0.0164934	0.0191064	0.00969219	0.0146073	0.0127402	0.0121045	0.0224704	0.0230684	0.00708218	0.00511252	0.00545257	0.0126505	0.00932179	0.00823626	0.00713412	0.0128764	0.00679645	0.00844767	0.0109812	0.0147153	0.0160957	0.0196986	0.0142565	0.00499114	0.00344092	0.0143779	0.0151266	0.0114469	0.00862263	0.0146437	0.0081456	0.0207221	0.0121366	0.00652937	0.0120094	0.00528613	0.0164404	0.0516977	0.0375961	0.00378499	0.00715317	0.0157891	0.0187073	0.0125667	0.0132538	0.00523722	0.0121943	0.0120992	0.006506
ELAC1	0.0168738	0.00545437	0.0063761	0.0176271	0.00471014	0.00739539	0.0114165	0.0111692	0.00308585	0.00606619	0.00382069	0.00499833	0.00537969	0.0131205	0.00288898	0.0170275	0.0177333	0.00434091	0.00878123	0.0180633	0.00497738	0.0210515	0.0107052	0.00354585	0.00177794	0.0106149	0.00747753	0.0100868	0.0105733	0.0096702	0.00966322	0.0186529	0.0193682	0.00971496	0.0103917	0.00232998	0.00996113	0.0122565	0.0168775	0.00287264	0.00355509	0.015778	0.0117313	0.00403951	0.0217027	0.00211016	0.00342093	0.013937	0.00564488
ELAC2	0.0095694	0.00563872	0.0141111	0.013353	0.00744455	0.00757528	0.0104814	0.0118778	0.00362825	0.0102865	0.00622367	0.00580891	0.00791575	0.00530711	0.00384573	0.0104108	0.0060962	0.00296339	0.00684522	0.01034	0.00523856	0.00889872	0.00597021	0.0121051	0.00200128	0.00835574	0.00594235	0.00994794	0.00490467	0.00744377	0.00598709	0.0101976	0.00861031	0.00443808	0.0215659	0.00303183	0.00699082	0.0120195	0.0128593	0.0032574	0.00301694	0.00791288	0.00661681	0.00450816	0.00983393	0.00229418	0.00460623	0.00806678	0.00579273
ELAVL1	0.0718027	0.0354367	0.0213752	0.0552952	0.0412394	0.0315774	0.117077	0.0657477	0.017723	0.0199363	0.0117554	0.030901	0.0337926	0.0321965	0.0117622	0.0308723	0.0146922	0.0274479	0.0245219	0.037313	0.0247835	0.05833	0.0448405	0.0261488	0.0139808	0.044176	0.03226	0.0293085	0.015347	0.0349177	0.0215754	0.0544533	0.0405752	0.0205417	0.0365991	0.0126198	0.03088	0.0868846	0.120161	0.00970106	0.0194644	0.0456439	0.106775	0.0288499	0.0413605	0.0142903	0.0225116	0.0361459	0.0225943
ELAVL2	0.0102143	0.00826832	0.00781556	0.0115203	0.0119054	0.00803845	0.0259357	0.0175276	0.00493149	0.00493838	0.00427711	0.00853583	0.00904303	0.00975375	0.00336242	0.00663125	0.00442552	0.00244265	0.00574791	0.0102298	0.00798507	0.0100349	0.0117574	0.00401657	0.00528834	0.01292	0.0101127	0.012817	0.00722148	0.00628137	0.00638253	0.0112781	0.00855667	0.00684141	0.0155377	0.00364253	0.0101821	0.0173538	0.020383	0.00409011	0.00381505	0.0109159	0.0134431	0.00768486	0.0156014	0.00359302	0.00434087	0.0109112	0.005434
ELAVL3	0.0440638	0.0206915	0.0156718	0.028601	0.0300514	0.0167582	0.033558	0.0313551	0.00629034	0.010587	0.00870473	0.0118094	0.0243786	0.0232935	0.00524308	0.0158714	0.00713509	0.00682034	0.0131587	0.0197614	0.0082344	0.0431047	0.0190013	0.010623	0.00284045	0.0221332	0.0151339	0.0155925	0.0063299	0.0170749	0.0108373	0.0302579	0.0245669	0.0213967	0.0164561	0.00497966	0.0174227	0.0242712	0.0361547	0.0023932	0.00466887	0.0319115	0.0555873	0.0144355	0.0326841	0.00548373	0.00888764	0.0400878	0.0059356
ELAVL4	0.022174	0.0234209	0.0210469	0.0336808	0.0244492	0.0202842	0.0471409	0.0349206	0.00898864	0.0146911	0.0115831	0.016009	0.0316386	0.015687	0.00788318	0.0186699	0.0100203	0.0044428	0.0114252	0.0174944	0.0124465	0.0306174	0.0193441	0.0116649	0.00736452	0.0251867	0.0179408	0.0217432	0.00942285	0.0199476	0.00931321	0.0265521	0.0545742	0.0183032	0.0218959	0.00650918	0.0207971	0.0354454	0.0409763	0.00620966	0.0072609	0.0221825	0.0266686	0.0161221	0.0299088	0.00464894	0.00690819	0.0244667	0.00782957
EMG1	0.0205263	0.0116901	0.00790597	0.0135892	0.00599264	0.0115693	0.0144468	0.0121855	0.00374136	0.00351527	0.00489759	0.00660262	0.0115979	0.00762463	0.0058746	0.0148005	0.00681162	0.00155915	0.0092554	0.00946777	0.0189018	0.018826	0.0129036	0.00498411	0.00194289	0.0100167	0.0093953	0.0101217	0.00710764	0.0101403	0.00709334	0.0143706	0.011596	0.00773225	0.00931566	0.00295783	0.014299	0.0194496	0.0138727	0.00220306	0.00775944	0.0143838	0.0165796	0.00825561	0.00940709	0.00233289	0.00536628	0.0105377	0.00517951
ENDOG	0.0338857	0.0148038	0.011355	0.0217754	0.013938	0.0152731	0.030405	0.0283293	0.0112091	0.00738894	0.00632633	0.00994774	0.0198991	0.0159764	0.00439923	0.0148373	0.00785419	0.0104788	0.0124424	0.0258079	0.0081347	0.0376431	0.0221981	0.00800835	0.00253167	0.0156935	0.0137767	0.0136364	0.00537081	0.0274502	0.012244	0.0713508	0.0194303	0.0111321	0.0143951	0.00625687	0.0186887	0.0210914	0.033351	0.00516016	0.00479327	0.0483947	0.0848977	0.0167813	0.0209192	0.00881777	0.0181512	0.0181434	0.0075327
ENDOU	0.0463837	0.0227794	0.0356675	0.187253	0.0309206	0.0320651	0.043352	0.0439095	0.0161593	0.0163131	0.0205893	0.0846552	0.0319653	0.0329734	0.0134642	0.0322338	0.0203861	0.00711832	0.0208413	0.0352138	0.0135246	0.0647335	0.0305322	0.0219647	0.00709698	0.037176	0.0315903	0.0394271	0.021126	0.0246893	0.0270738	0.0439915	0.107816	0.0405897	0.101452	0.0385508	0.0302278	0.0577234	0.0409764	0.0100965	0.0099953	0.0496005	0.0407455	0.0254394	0.11195	0.00918882	0.0191472	0.0445741	0.010668
ENDOV	0.0116582	0.00530431	0.00558246	0.0237638	0.00508988	0.0114328	0.0221567	0.0149957	0.00344601	0.00467722	0.00616425	0.0100843	0.00616549	0.0106245	0.008468	0.0205041	0.0116042	0.0112757	0.00999078	0.0140947	0.00468269	0.0199284	0.0110232	0.0055445	0.00653349	0.0224284	0.0212135	0.0164153	0.0128236	0.0270655	0.0326078	0.0163374	0.0148803	0.0061659	0.00849667	0.00286236	0.0101768	0.0145913	0.0240602	0.0031874	0.00482436	0.0154277	0.020086	0.00605211	0.0145549	0.00262372	0.00508421	0.0332981	0.0152286
ENOX1	0.024574	0.00962326	0.0104361	0.0170599	0.0122815	0.00869537	0.014954	0.0171431	0.00645686	0.00521752	0.00600421	0.00979314	0.0131291	0.0157611	0.00754625	0.0141264	0.00609925	0.0028986	0.00729298	0.0129237	0.00855605	0.0339409	0.0149911	0.0117532	0.000648	0.0141458	0.0174397	0.0245851	0.0101191	0.00704923	0.00492664	0.0436804	0.0141855	0.0080491	0.0257243	0.00318987	0.0116112	0.0240985	0.0193963	0.00282914	0.00374088	0.0169329	0.019197	0.0114189	0.0181601	0.00331192	0.00588404	0.0125077	0.00521083
ENOX2	0.0100466	0.00441003	0.00268949	0.00750746	0.00322158	0.00656362	0.00795346	0.0126844	0.00274718	0.00102271	0.0015	0.00392789	0.0043773	0.00823006	0.00140858	0.00471127	0.00257037	0.000826	0.00407322	0.00668111	0.00206271	0.0146864	0.00723594	0.0011332	0.000283	0.00463387	0.00403027	0.00594062	0.00135726	0.00263939	0.00278984	0.00697834	0.00506981	0.00342434	0.00354203	0.000838	0.00587366	0.00867075	0.00742364	0.000603	0.00190409	0.00795857	0.0127258	0.00485421	0.00725394	0.00162994	0.004639	0.0068631	0.00256932
EPRS	0.0427921	0.0126788	0.0160559	0.0278769	0.0128977	0.0169237	0.0226785	0.020971	0.00736068	0.0118154	0.00722079	0.00991155	0.0139379	0.0244428	0.0086828	0.133887	0.0648228	0.0052292	0.0116769	0.0463532	0.00781096	0.0396115	0.0269868	0.0115225	0.00443086	0.0231299	0.021349	0.0367034	0.0165917	0.0221197	0.0269573	0.0273439	0.0252544	0.0160529	0.0164737	0.00426815	0.0195437	0.0251558	0.0286764	0.00374786	0.00477765	0.0727562	0.0450237	0.0151426	0.0224025	0.00475781	0.00974788	0.0241647	0.0127215
ERAL1	0.0250695	0.0248616	0.0132609	0.0241904	0.0128146	0.0175483	0.0217826	0.0251094	0.0053289	0.0107325	0.00514805	0.0106997	0.0126702	0.0654048	0.0038805	0.0202775	0.00965473	0.00194034	0.0138425	0.0216924	0.00774521	0.0432279	0.013807	0.0142727	0.00365557	0.015863	0.0125676	0.0236446	0.00924892	0.0124356	0.00930016	0.0304159	0.0167177	0.00935315	0.0163927	0.00451409	0.0190217	0.0195396	0.0230748	0.00533373	0.0046871	0.0298523	0.0311137	0.0132331	0.0390155	0.00425177	0.00847345	0.0179648	0.0104177
ERI1	0.0246032	0.0187734	0.0155461	0.0316326	0.0187159	0.0307267	0.052346	0.0285497	0.0103449	0.00970397	0.0142695	0.030466	0.0178108	0.0271388	0.0123371	0.0331241	0.0183572	0.0136701	0.0252828	0.0199055	0.0283817	0.036958	0.0335285	0.00951801	0.00930372	0.0353538	0.0402653	0.0299308	0.0178436	0.031697	0.0260475	0.0340551	0.0183599	0.0121182	0.0208623	0.0109835	0.027617	0.0886637	0.105589	0.0126773	0.0297986	0.0345035	0.0240543	0.020463	0.0188262	0.00679467	0.0181475	0.0262315	0.0201311
ERI2	0.00756865	0.00501003	0.00550104	0.0108726	0.00146719	0.00504675	0.0147624	0.00914124	0.00410897	0.00952166	0.0114625	0.00659268	0.00895439	0.0114268	0.00584145	0.0137253	0.00675595	0.00700464	0.00512613	0.0081801	0.00369734	0.00855798	0.0101345	0.00996821	0.00194698	0.0136201	0.0125049	0.0106222	0.00404105	0.00334096	0.00332782	0.0190506	0.00771348	0.0041755	0.0283147	0.025147	0.00673204	0.0592383	0.113455	0.00757166	0.0122597	0.0107524	0.00829519	0.00701671	0.0058639	0.000939	0.00438341	0.0129055	0.0101165
ERI3	0.0120039	0.00679468	0.00592602	0.0106882	0.00813528	0.00712698	0.0132141	0.0106721	0.00272009	0.00149947	0.00286826	0.00748745	0.00577521	0.00330658	0.00146433	0.0125202	0.00195611	0.000128	0.00590719	0.00442468	0.00100626	0.0106237	0.00888034	0.00118038	0.00947597	0.00634791	0.00293229	0.00952366	0.00217839	0.00323032	0.00481959	0.00365931	0.0103058	0.00239681	0.0119292	0.00248069	0.0106566	0.00431997	0.00971666	0.000262	0.0028677	0.0161909	0.0107874	0.0103768	0.00979329	0.00400511	0.0133396	0.00803968	0.000492
ERN1	0.0352103	0.0240231	0.0136666	0.0328648	0.0184954	0.0175241	0.034753	0.0287911	0.0165231	0.00971773	0.00707712	0.0167301	0.029674	0.0160044	0.0170127	0.0176057	0.00972027	0.00659424	0.0155242	0.0291913	0.0115347	0.0333419	0.0332538	0.0077128	0.00560794	0.0222798	0.0187434	0.0177899	0.00724293	0.024828	0.0126649	0.0344808	0.0162186	0.0114976	0.0220267	0.00753928	0.0288146	0.0371709	0.0421163	0.00528173	0.00828226	0.0343605	0.080673	0.0192734	0.0240789	0.00647109	0.0190484	0.0173417	0.00976162
ERN2	0.0201012	0.0185053	0.00747914	0.0171913	0.01171	0.0114024	0.0209196	0.0133022	0.00846736	0.0051311	0.00583715	0.0118402	0.01441	0.0241052	0.00273365	0.0138458	0.00767963	0.00460674	0.0122034	0.00981064	0.0171113	0.0201033	0.0191112	0.00992386	0.00464085	0.0134578	0.0139749	0.00980732	0.00667663	0.0261999	0.0112256	0.0234655	0.0102777	0.00784039	0.00855282	0.00616444	0.0230687	0.0273884	0.029789	0.00568986	0.0114949	0.0210707	0.028094	0.0098592	0.0160191	0.00511881	0.0129011	0.017268	0.00564928
ESF1	0.00764076	0.00676783	0.00455378	0.0137674	0.00398736	0.00932181	0.0129248	0.0109841	0.00402559	0.00135106	0.00202224	0.0180291	0.00625196	0.00597732	0.00399468	0.00809613	0.00731998	0.000246	0.00585438	0.0168915	0.281065	0.0209688	0.00598894	0.00756693	0.000334	0.00613385	0.00825121	0.00278095	0.00706829	0.0274565	0.0215136	0.0030455	0.0092747	0.00376355	0.0176869	0.00484112	0.0130193	0.0142545	0.0188756	0.000849	0.0117334	0.0173377	0.00954009	0.0117727	0.0114307	0.005925	0.0107147	0.00924472	0.00484886
ESRP1	0.00718982	0.00836092	0.00441257	0.0084864	0.0113477	0.00513154	0.0216697	0.0174089	0.00371213	0.00172548	0.00408933	0.00553971	0.00517351	0.0046144	0.00192276	0.00496575	0.00213079	0.0054306	0.00370555	0.00751761	0.00266099	0.0106973	0.00708313	0.00262749	0.000769	0.0083472	0.00567707	0.00481351	0.00369407	0.00480919	0.00867039	0.00953528	0.00518796	0.0031916	0.0112344	0.00340808	0.0080467	0.0148784	0.0186483	0.00163888	0.00323785	0.00808919	0.0110135	0.00511263	0.0064433	0.00184415	0.0031307	0.00584381	0.00823545
ESRP2	0.00593817	0.0136375	0.00431651	0.0106043	0.0112678	0.00726104	0.0288978	0.0211361	0.00449471	0.00245692	0.00306577	0.00778684	0.00589983	0.00680386	0.00759916	0.00584753	0.00341159	0.00474492	0.00549682	0.0103648	0.0058523	0.00991772	0.00979342	0.00364724	0.00194677	0.0120311	0.00772619	0.00689174	0.00445376	0.00612262	0.0108112	0.0122366	0.00482812	0.00321389	0.0128859	0.00279705	0.00861902	0.0232093	0.0257403	0.00319113	0.00474086	0.00972264	0.0111987	0.00470435	0.00434351	0.00234408	0.00453484	0.0059133	0.00527351
ETF1	0.0152571	0.0148618	0.0111099	0.0200936	0.0106696	0.0402858	0.0295025	0.0199434	0.00553501	0.00619343	0.00821755	0.0179311	0.0126058	0.0138412	0.0114253	0.0614219	0.0272297	0.00400134	0.081359	0.0343461	0.0145171	0.0222639	0.0319119	0.00839793	0.00444458	0.0196153	0.0184644	0.0157523	0.0135775	0.032448	0.037684	0.0135826	0.0163695	0.00852002	0.013447	0.00593177	0.0243085	0.0320671	0.0243185	0.00558534	0.0119025	0.0208215	0.0181824	0.0105149	0.0191773	0.00395708	0.00911279	0.0169833	0.0120457
EWSR1	0.0177158	0.0133053	0.0160167	0.174175	0.0189759	0.0174302	0.0281539	0.0318949	0.00594115	0.0137513	0.0103489	0.202136	0.0254147	0.0118888	0.00513322	0.0130193	0.00672039	0.00411461	0.00940889	0.0218908	0.0106398	0.032399	0.0113602	0.00803786	0.00245877	0.0187636	0.0115792	0.0155959	0.00618843	0.0218565	0.0142895	0.0200853	0.0445936	0.0117749	0.0464094	0.015842	0.0124048	0.0233379	0.0264071	0.00417284	0.00491516	0.0174248	0.020546	0.00924788	0.0363937	0.00483405	0.00836015	0.0175766	0.00639197
EXO1	0.0185418	0.0158501	0.0172287	0.0349475	0.0138978	0.018243	0.0416154	0.0300777	0.0102308	0.0111805	0.022237	0.0188754	0.0141167	0.0180496	0.016556	0.0266598	0.0164581	0.0158032	0.0151317	0.042027	0.0140139	0.0340351	0.0197194	0.0158757	0.0109317	0.0289389	0.0524326	0.0211142	0.0135974	0.0346682	0.0279276	0.0578168	0.0232085	0.0109993	0.0256624	0.00674304	0.0244263	0.0328054	0.0415098	0.00693472	0.0111521	0.0284439	0.0224897	0.0143183	0.0229704	0.00584557	0.0116445	0.0415037	0.0204782
EXOG	0.0428572	0.00954285	0.0244081	0.0464206	0.0139235	0.0188743	0.0192932	0.0237854	0.00768431	0.0106095	0.00947843	0.00862803	0.0193434	0.0263063	0.00616265	0.0214191	0.0103488	0.00827145	0.0142749	0.0165641	0.00622525	0.0482888	0.0172871	0.0148685	0.00348008	0.0215714	0.0159204	0.0279435	0.00452418	0.00986933	0.00817116	0.0386242	0.0408958	0.0195586	0.0261311	0.00671943	0.0177256	0.025348	0.0236605	0.00254143	0.00506677	0.0239504	0.0247989	0.0111792	0.0323139	0.00454592	0.00784507	0.0301032	0.00748422
EXOSC1	0.0244088	0.0199565	0.0217453	0.0717087	0.0220472	0.0180212	0.0338697	0.0302681	0.00928375	0.00825262	0.0109825	0.0379794	0.0159791	0.023788	0.00856864	0.0218951	0.0114421	0.0166845	0.0125394	0.0231432	0.0104509	0.0285936	0.0175416	0.0388215	0.00212312	0.0251405	0.0169216	0.0431565	0.0118401	0.0221221	0.0183899	0.0349072	0.158232	0.0251473	0.168864	0.0363011	0.0219563	0.0384399	0.0318117	0.0054527	0.00684273	0.0299252	0.0277873	0.0157214	0.105807	0.00742091	0.0143885	0.0218239	0.00637231
EXOSC10	0.0467337	0.0542223	0.0181644	0.0250422	0.0168224	0.0563613	0.0355252	0.025942	0.0103443	0.0157197	0.0135489	0.018165	0.0190316	0.0210493	0.0101172	0.0327469	0.0224733	0.0139191	0.014894	0.0237655	0.013043	0.0544017	0.0217769	0.00981793	0.00624691	0.0259351	0.0223507	0.0230321	0.0112453	0.0397016	0.020172	0.0333681	0.0263172	0.0142719	0.0216883	0.00740602	0.0394944	0.027913	0.0383897	0.00621354	0.0125632	0.0514876	0.0413781	0.0357942	0.0328124	0.00937758	0.0128176	0.0252221	0.0126862
EXOSC2	0.076643	0.0456638	0.046416	0.0599623	0.0242235	0.0397158	0.0621024	0.0561274	0.0140315	0.0283684	0.0183437	0.0221815	0.0582202	0.0349005	0.0158131	0.0456042	0.0246038	0.0229173	0.0265079	0.043529	0.0191232	0.0969746	0.0456538	0.014004	0.00733866	0.0647469	0.061611	0.052886	0.0171238	0.0494177	0.0303147	0.0726752	0.0483816	0.0363265	0.0380183	0.0122012	0.0536183	0.0547941	0.0683736	0.00932236	0.0127871	0.0811916	0.0770491	0.0540833	0.0629521	0.0136241	0.0187452	0.0467897	0.015199
EXOSC3	0.0811812	0.0403511	0.0591423	0.0761317	0.0320664	0.0463354	0.0604597	0.0547897	0.0241142	0.029851	0.0255989	0.0251344	0.0605911	0.0423814	0.0173183	0.0425911	0.0261942	0.0157527	0.0263602	0.0378785	0.0199383	0.111878	0.0461802	0.0167768	0.00833229	0.0553932	0.0557012	0.0511927	0.0146076	0.0260681	0.0270584	0.0689589	0.0761408	0.0439986	0.0526076	0.0124177	0.0487841	0.0758491	0.0559526	0.0106396	0.011617	0.0864057	0.068915	0.0424491	0.0693745	0.0127422	0.0189891	0.0530674	0.012868
EXOSC4	0.0319986	0.0179475	0.0227175	0.0266759	0.0146934	0.0167235	0.0287811	0.022324	0.00830494	0.00779716	0.00977632	0.0133268	0.0171079	0.0355208	0.00805216	0.0248846	0.0141055	0.0381979	0.0138746	0.0348345	0.0144276	0.0248062	0.0176395	0.0276924	0.00834773	0.0204229	0.0174241	0.0300383	0.0126923	0.0258373	0.0129822	0.0290546	0.0254283	0.0153166	0.0358422	0.00662733	0.0182661	0.0364667	0.0481167	0.00629449	0.007646	0.0295656	0.0248355	0.0148591	0.0252969	0.00602468	0.0140099	0.0243127	0.0279007
EXOSC5	0.0208873	0.0165145	0.0105431	0.0277737	0.0147619	0.011961	0.0411183	0.0306569	0.00774218	0.0124047	0.00557457	0.0126527	0.0111175	0.0153714	0.00422623	0.0251988	0.0154031	0.0299282	0.0182267	0.0334857	0.0163068	0.022163	0.0193834	0.00658661	0.00124067	0.0206652	0.0144448	0.0137128	0.0209833	0.017681	0.0128428	0.028873	0.0454257	0.0287332	0.0338858	0.0130643	0.019089	0.0363987	0.0391156	0.00235993	0.0103846	0.0402616	0.0229637	0.0163317	0.0565626	0.00810354	0.00995646	0.0289913	0.00806767
EXOSC6	0.0509797	0.0205854	0.040725	0.139324	0.0318879	0.0323545	0.0423498	0.040041	0.0243552	0.0205011	0.0209079	0.060789	0.0319185	0.027536	0.0163408	0.0275602	0.017902	0.0126309	0.0178762	0.0332291	0.0133917	0.0657433	0.0318406	0.0165545	0.0028871	0.0372123	0.0253808	0.0331782	0.0156158	0.0207659	0.0214413	0.0424716	0.102225	0.0435393	0.0981445	0.0328455	0.032455	0.0594553	0.0391755	0.00829601	0.00832236	0.0593899	0.0465132	0.0238127	0.105432	0.0105047	0.0207782	0.0405303	0.00943676
EXOSC7	0.0293213	0.0167752	0.0200285	0.0309618	0.0155277	0.0236134	0.0397773	0.028597	0.0104267	0.0175492	0.0112474	0.015463	0.0244907	0.0193662	0.00957243	0.0387803	0.0226616	0.0353219	0.0188474	0.0294499	0.0176872	0.0404434	0.0214721	0.00509332	0.0103369	0.0333789	0.0298386	0.0272012	0.01095	0.0281512	0.0224258	0.0264434	0.0307385	0.016841	0.0159362	0.00859162	0.0266753	0.0342115	0.0443653	0.00344888	0.00968117	0.0375369	0.0331055	0.0215843	0.0269848	0.00693154	0.0134032	0.0284905	0.0137147
EXOSC8	0.0586015	0.0274694	0.0329569	0.0479615	0.0185078	0.0302417	0.0508054	0.0399181	0.0149668	0.0309142	0.013983	0.0181523	0.037684	0.0330611	0.0172149	0.0430495	0.0227571	0.00993664	0.0242385	0.0344466	0.0192153	0.0740383	0.0373002	0.031399	0.0127763	0.0466296	0.0431295	0.0360148	0.0182809	0.033549	0.0274619	0.0571793	0.0491691	0.0326353	0.0354466	0.00915474	0.0408066	0.0513388	0.0500882	0.00790158	0.0129463	0.0797241	0.0527855	0.042179	0.0609969	0.0107265	0.0170955	0.0420711	0.014297
EXOSC9	0.0601442	0.0358874	0.0365609	0.0533397	0.0251173	0.0814968	0.0556231	0.0479305	0.0140003	0.0277398	0.0590439	0.021479	0.0425475	0.0359857	0.0163407	0.0512971	0.0303349	0.0163405	0.0322076	0.0390316	0.0198891	0.087172	0.0387927	0.0193829	0.0107598	0.0507304	0.0393956	0.046731	0.0195787	0.0469915	0.0336177	0.056526	0.0646266	0.0337841	0.0372548	0.0107445	0.0464142	0.0595993	0.0609743	0.0068115	0.0187477	0.0757697	0.0617312	0.0369084	0.0558393	0.0122074	0.0218942	0.0560994	0.0187227
EZH2	0.0321004	0.0234883	0.0144142	0.03392	0.0234463	0.0194437	0.0353077	0.0520656	0.00970144	0.00833465	0.00922553	0.0173026	0.0169977	0.0131835	0.00739036	0.0147573	0.00691637	0.00896303	0.0173535	0.0316678	0.0127806	0.0311428	0.0175697	0.00963261	0.00355935	0.0263862	0.0184177	0.0198476	0.00804167	0.0285154	0.01166	0.0358954	0.0324654	0.012163	0.0471867	0.021512	0.018281	0.0607784	0.085183	0.00738906	0.0162791	0.0253226	0.045501	0.0135868	0.0422501	0.00986137	0.0149602	0.0263877	0.0299148
FAM103A1	0.00502207	0.00406398	0.00319835	0.00477098	0.00168831	0.00815091	0.00905879	0.00582757	0.00289789	0.00111795	0.00210783	0.0059042	0.0034921	0.00484469	0.00115676	0.00475946	0.0287352	0.00184706	0.00384893	0.00462926	0.00616876	0.0205707	0.0131772	0.00174824	0.00621831	0.00448903	0.00473479	0.00432761	0.00126951	0.0176697	0.00255584	0.00238844	0.00659467	0.00171346	0.00368546	0.00261196	0.0734351	0.00913547	0.00723922	0.000511	0.00169043	0.0097528	0.00907316	0.0272731	0.00966308	0.00536385	0.01218	0.00781161	0.00191808
FAM120A	0.0289828	0.019517	0.024132	0.0468197	0.00944847	0.0305123	0.0247659	0.0217096	0.00767229	0.0105649	0.0110734	0.00995041	0.0182004	0.017079	0.00623007	0.0273173	0.0142412	0.00225017	0.0143964	0.0295331	0.00648718	0.0598026	0.0153929	0.00915486	0.00261191	0.0260612	0.0126893	0.0190437	0.00584063	0.0117559	0.00863864	0.039152	0.0362317	0.0197335	0.0245604	0.00627293	0.0215193	0.0233616	0.0288675	0.0172319	0.00363193	0.0273683	0.0261172	0.0122845	0.0191855	0.00502263	0.0136445	0.0408717	0.00318578
FAM120B	0.0104866	0.0147408	0.0376318	0.0163406	0.00860724	0.0114689	0.0227087	0.0175162	0.00497016	0.0153204	0.00958096	0.0188759	0.0118685	0.00923312	0.00242492	0.0175378	0.00913196	0.00497196	0.00748303	0.0370468	0.0552665	0.0161042	0.0128632	0.0761962	0.00102355	0.01231	0.0109012	0.018798	0.011455	0.00792101	0.00597064	0.0160127	0.0139213	0.00872354	0.100711	0.00604298	0.0115658	0.0241487	0.0200152	0.00603118	0.00502514	0.0138659	0.0156198	0.00878416	0.0251146	0.00723815	0.0149812	0.0135882	0.00860658
FAM120C	0.021336	0.0117594	0.00956638	0.0196934	0.00532332	0.0123749	0.0355423	0.0229108	0.00687061	0.0100682	0.00703597	0.0117728	0.00917285	0.0115345	0.0107562	0.016211	0.0151812	0.0106346	0.0120157	0.0201776	0.0132674	0.0151379	0.0208913	0.0127533	0.00356663	0.018711	0.0121158	0.0118704	0.0142603	0.0146111	0.0165031	0.0209222	0.0131165	0.0206929	0.0327921	0.0123641	0.0156031	0.0399024	0.0283946	0.0085577	0.00832692	0.0236868	0.0134305	0.0117631	0.01573	0.00439262	0.0148312	0.0181884	0.00792004
FAM46A	0.0101581	0.00293625	0.0175659	0.0194359	0.0067451	0.0110038	0.0119069	0.0166256	0.00599865	0.0125684	0.0100481	0.00567386	0.0101974	0.00893932	0.0128938	0.00961832	0.004245	0.00522946	0.00563168	0.0471377	0.00600161	0.0142133	0.0077121	0.0247838	0.000113	0.0115226	0.00813561	0.0124636	0.00669246	0.00308429	0.00228057	0.0544341	0.0119498	0.00534778	0.0415003	0.00247686	0.00814737	0.0153306	0.0169151	0.00190392	0.00422422	0.00921482	0.00721834	0.00333172	0.0191427	0.00208467	0.00856937	0.00910422	0.0393289
FAM98A	0.00216253	0.00554502	0.00514893	0.00577359	0.00139966	0.00672663	0.0056224	0.0056813	0.00295764	0.000454	0.000681	0.00496905	0.00715901	0.00141443	0.00449659	0.00824803	0.00295904	0.000153	0.00483837	0.00153205	0.00151141	0.00387564	0.00249053	0.00872798	0.000451	0.00698513	0.00420708	0.00414724	0.00130418	0.00221364	0.000972	0.0074471	0.00481651	0.00106143	0.00487324	0.00304664	0.0106236	0.015128	0.00693948	0.000333	0.000442	0.00708127	0.00376926	0.00827638	0.00182311	0.000489	0.0028089	0.0031461	0.00112394
FAM98B	0.00698092	0.00627067	0.00990303	0.00893146	0.00537867	0.0120832	0.0284932	0.0112063	0.003972	0.0520971	0.00857203	0.0150285	0.00711389	0.00113899	0.00135004	0.00646488	0.00401371	0.000343	0.00193891	0.00423755	0.00549541	0.0034548	0.00359587	0.000833	0.0255083	0.00682225	0.00259563	0.00474352	0.00204099	0.00190725	0.00408589	0.00556102	0.00153625	0.00166853	0.00164091	0.0031592	0.00538761	0.00713167	0.0103415	0.000391	0.00230505	0.00370713	0.00295644	0.00287164	0.00124403	0.00162258	0.0116973	0.00750945	0.00234922
FARS2	0.0127901	0.00815731	0.00786547	0.0135051	0.0053256	0.0113898	0.0197948	0.0133768	0.00553406	0.00423019	0.00559841	0.00752584	0.00753789	0.0232782	0.007159	0.238627	0.108432	0.00307688	0.0120137	0.0167473	0.00622617	0.0236077	0.0138567	0.00458288	0.0023307	0.0184905	0.0214744	0.0270451	0.0277479	0.0330369	0.0454457	0.00993155	0.0147997	0.00583955	0.0122777	0.00344665	0.0160146	0.0160739	0.0145771	0.00301897	0.00375702	0.0380987	0.0114513	0.00953681	0.0155674	0.00386814	0.00681318	0.0192018	0.0112624
FARSA	0.016807	0.00437461	0.0258281	0.0277191	0.00793052	0.0170834	0.0127973	0.0127734	0.00458563	0.0269579	0.00893872	0.00538017	0.0112385	0.0160323	0.00563775	0.0201827	0.00820718	0.00823489	0.00805882	0.0178154	0.0148766	0.0345565	0.0149064	0.0115352	0.00128101	0.0200935	0.00790321	0.0136744	0.00537348	0.00631944	0.00570924	0.0302928	0.0379641	0.0151841	0.0184328	0.0029766	0.0138823	0.0252334	0.0131211	0.00220577	0.00319392	0.0239442	0.0103352	0.00524598	0.0295404	0.00275679	0.00618764	0.0272776	0.00620628
FARSB	0.00680671	0.00219429	0.00719052	0.0104043	0.00278742	0.00448977	0.0136732	0.015762	0.00476235	0.0020636	0.00565612	0.00483502	0.00942635	0.00980459	0.00275888	0.205733	0.0639627	0.00119404	0.00566334	0.00924678	0.00308702	0.011748	0.00836979	0.00400598	0.00590601	0.012727	0.0105529	0.0109438	0.0103823	0.014928	0.0155908	0.00822627	0.00708491	0.00557196	0.00613371	0.00125176	0.00683954	0.0102137	0.0101604	0.000589	0.00267165	0.0292873	0.0101061	0.00427692	0.0131262	0.00452958	0.00270068	0.0100121	0.00521963
FASTK	0.030332	0.0344113	0.0220371	0.0304534	0.0280684	0.0197909	0.0410875	0.036532	0.0087831	0.0146803	0.0142628	0.014484	0.0243672	0.0238089	0.0149235	0.0183157	0.0102514	0.0137015	0.0142378	0.0309721	0.0136741	0.0377555	0.0234551	0.00858564	0.00110324	0.0296646	0.0178692	0.0193661	0.00639249	0.0201678	0.00801538	0.0468544	0.0421563	0.012752	0.0280514	0.0084423	0.0217884	0.0395698	0.0531796	0.00613694	0.00671583	0.035204	0.0484265	0.0287535	0.0428402	0.0154424	0.0302189	0.0171408	0.00621387
FASTKD1	0.0104897	0.00567886	0.00736885	0.0161579	0.0268304	0.00514032	0.018038	0.022146	0.00208224	0.00444976	0.00655637	0.00559651	0.00754173	0.0109458	0.00868495	0.00628253	0.00589681	0.00782965	0.00510976	0.0145525	0.00122438	0.0125789	0.0120768	0.013532	0.00383349	0.0111614	0.00937627	0.00580556	0.011054	0.00341251	0.00265857	0.008327	0.0377957	0.00317848	0.0283081	0.0104471	0.0078486	0.0142459	0.021124	0.00516286	0.0021828	0.0147603	0.0153985	0.00552659	0.041133	0.00273335	0.00849567	0.00597438	0.00308278
FASTKD2	0.0160541	0.0165124	0.0192719	0.020601	0.0218939	0.010285	0.0250446	0.0211702	0.00664787	0.0203557	0.00907043	0.00920624	0.0262539	0.0201921	0.00400201	0.010179	0.00801281	0.0016848	0.00702742	0.0258372	0.00537619	0.018723	0.0207575	0.0238319	0.00287712	0.0140871	0.0122218	0.0133883	0.0138978	0.00540964	0.0114603	0.0119083	0.0188925	0.00875943	0.0243082	0.00665187	0.0129549	0.0381774	0.0249028	0.00454661	0.0052922	0.0195926	0.0191361	0.0106143	0.0222028	0.00387635	0.00931297	0.00771916	0.00867256
FASTKD3	0.00519829	0.00234031	0.00377387	0.00659882	0.000716	0.00988108	0.00853139	0.00823315	0.00101634	0.00339937	0.00230863	0.00210171	0.00483836	0.00861554	0.00496684	0.0129122	0.00587867	0.000494	0.00574892	0.0294197	0.00234103	0.00518618	0.0145594	0.00717151	0.000526	0.00856133	0.00574391	0.00459409	0.0202953	0.00620346	0.0169736	0.00290615	0.00507952	0.00579988	0.00504999	0.00101161	0.0101096	0.0186696	0.0171112	0.00848573	0.00854586	0.0134441	0.00470568	0.00518744	0.00619041	0.00147117	0.0042402	0.00567686	0.00569357
FAU	0.0123371	0.00543093	0.00764278	0.0125208	0.00420209	0.00821347	0.013131	0.0117702	0.00372923	0.00417708	0.0038895	0.00638726	0.00647468	0.0102707	0.00406583	0.0131602	0.00685361	0.00281775	0.00916449	0.0120641	0.0137857	0.0255454	0.0169204	0.00455253	0.00847602	0.00925497	0.0100459	0.0135699	0.00608608	0.00829414	0.00797084	0.0195368	0.0162509	0.00524363	0.00973199	0.00285745	0.00994431	0.018821	0.0170204	0.00199178	0.00749087	0.0121977	0.0117674	0.00569774	0.0111291	0.0027449	0.0052751	0.0287686	0.00561869
FBL	0.0437125	0.0172042	0.0192821	0.0420321	0.0156569	0.0212732	0.0473133	0.0318475	0.0138597	0.0146479	0.0182785	0.0266433	0.0218109	0.0370377	0.0161164	0.0257003	0.0173854	0.011581	0.015656	0.0222484	0.036158	0.0516425	0.0206288	0.0153185	0.00313833	0.0253365	0.0181108	0.0203214	0.0110617	0.0152932	0.0129958	0.0396626	0.0342773	0.0229843	0.023289	0.00783121	0.026491	0.0396142	0.0417005	0.00913879	0.015098	0.0392019	0.0320667	0.0171292	0.0424875	0.0125888	0.0227444	0.035399	0.0135904
FBXO17	0.0095875	0.0155094	0.00716121	0.00915805	0.00422583	0.0125587	0.0222258	0.0333488	0.0121234	0.0113809	0.00610721	0.00955375	0.0100539	0.00621499	0.00630067	0.00976127	0.00529248	0.00431968	0.00979515	0.0124879	0.00157197	0.0213984	0.012645	0.00617218	0.00240279	0.0089765	0.00981737	0.0077993	0.017669	0.00815281	0.00425096	0.00685889	0.00986243	0.00479359	0.0201738	0.00706191	0.0132068	0.0181886	0.0250292	0.00387343	0.00526728	0.0116485	0.0114887	0.0106055	0.00966558	0.00449452	0.00755776	0.0172109	0.00558568
FCF1	0.0408796	0.0123308	0.0235344	0.0389998	0.0153748	0.0216201	0.0241293	0.0209524	0.006544	0.0148353	0.00891356	0.00889224	0.0166885	0.0308153	0.00711541	0.0290565	0.0152843	0.010063	0.0133392	0.0166214	0.068195	0.0537928	0.0202393	0.00842235	0.000757	0.0222257	0.0175097	0.0246348	0.00564338	0.0126099	0.0153035	0.0519697	0.0335857	0.0188374	0.0217996	0.00454662	0.0222115	0.0294669	0.0270347	0.00624978	0.00248486	0.0248436	0.0320434	0.0157028	0.0268065	0.00306077	0.00709224	0.0254277	0.00531193
FIP1L1	0.0135136	0.00479585	0.0105837	0.0301557	0.0160419	0.00788966	0.0135615	0.0161841	0.00305165	0.00266778	0.0104946	0.00993759	0.00777762	0.00966026	0.00776909	0.0081105	0.00435409	0.00194707	0.00582525	0.00935648	0.00274638	0.0157405	0.00931247	0.00584315	0.000649	0.00911223	0.00664507	0.0128759	0.00310693	0.00725465	0.00500645	0.0139383	0.0357037	0.00857572	0.0377134	0.0144994	0.00968522	0.00984796	0.0182333	0.00142656	0.00248465	0.0105887	0.0139813	0.0051506	0.0304159	0.00220775	0.00400774	0.0102017	0.00334154
FMR1	0.0177869	0.0221967	0.0657689	0.0352587	0.0155679	0.01753	0.0339862	0.0722872	0.0083476	0.0127192	0.0181643	0.0152056	0.0387383	0.0129417	0.00623448	0.0166808	0.0109065	0.00267877	0.00843001	0.0145674	0.00931364	0.0202621	0.0161337	0.00966877	0.00779422	0.0266972	0.0276011	0.0218368	0.00844952	0.0111426	0.0100994	0.0212846	0.0185731	0.0636947	0.0467694	0.0106627	0.0176392	0.0416615	0.0399231	0.00623787	0.00836404	0.016982	0.0204211	0.0219731	0.0234404	0.0054259	0.0110948	0.013258	0.0122246
FRG1	0.00359195	0.00405163	0.00555715	0.00507243	0.00256059	0.00324406	0.0067845	0.0057249	0.0135561	0.0018311	0.00297351	0.00218242	0.00757844	0.00169702	0.00194796	0.00314349	0.00148973	0.000811	0.00185935	0.00268539	0.00336805	0.00371464	0.00283114	0.00241195	0.00121775	0.00353016	0.00266556	0.00295389	0.00235339	0.00265789	0.00498279	0.0028405	0.00257501	0.00170696	0.00445119	0.0013923	0.00273278	0.0056888	0.00652572	0.00134728	0.0135274	0.00464662	0.00339262	0.00243047	0.00372177	0.00105656	0.00245217	0.00236955	0.00186576
FRG1B	0.00337573	0.000932	0.00735534	0.0114405	0.00173496	0.00221596	0.00777134	0.0207304	0.00636269	0.000449	0.00485565	0.0070603	0.00583496	0.00322248	0.00031	0.00439019	0.00199087	0.000213	0.00466613	0.019439	0.000227	0.00482501	0.00812163	0.000574	0.00132805	0.00668549	0.00396508	0.0327817	0.00705717	0.00935546	0.00554654	0.00262949	0.0239676	0.00555207	0.0212932	0.007598	0.00405925	0.0245392	0.00875587	0.00130725	0.00501662	0.0033177	0.00347794	0.00248324	0.0167053	0.00294679	0.0102019	0.00466495	0.000339
FTO	0.0298677	0.00954489	0.031942	0.0281158	0.0135797	0.0150281	0.018514	0.0175934	0.0069768	0.0235546	0.0112631	0.00817183	0.0169271	0.0534867	0.00508218	0.0187549	0.00736438	0.00679471	0.0121948	0.0347517	0.0129822	0.0404125	0.0172213	0.0501801	0.00586286	0.0193967	0.0153243	0.0316756	0.011831	0.010877	0.00898498	0.0375203	0.0323949	0.0138724	0.0691457	0.00818307	0.0136207	0.0199814	0.0225555	0.00359791	0.00579133	0.0173121	0.0177275	0.0120072	0.019125	0.00400961	0.0095354	0.0295769	0.212678
FTSJ1	0.0116013	0.0143222	0.00937848	0.0165646	0.00974835	0.0129597	0.0185206	0.0153866	0.00561232	0.00846916	0.00555592	0.0102228	0.0103851	0.0123858	0.00676988	0.0313364	0.0205677	0.00263274	0.0121826	0.0194635	0.00972801	0.0275962	0.0165081	0.0079081	0.00372582	0.0136769	0.0143895	0.0128256	0.00809841	0.0189972	0.0144758	0.0115208	0.016399	0.0176351	0.0198369	0.00712454	0.0265496	0.0207678	0.0180702	0.00511779	0.00543748	0.0218328	0.013244	0.0123292	0.0167435	0.00430842	0.011326	0.020997	0.0066524
FTSJ2	0.0281603	0.00482029	0.0105455	0.0106789	0.00399972	0.0140642	0.015851	0.0207711	0.00379489	0.00195299	0.00317697	0.0105246	0.00666219	0.00639081	0.00496453	0.019988	0.0090068	0.00353872	0.0107608	0.0217889	0.0144582	0.0147413	0.0132037	0.00497284	0.00042	0.0110996	0.00992621	0.0125431	0.0199306	0.0081461	0.00560343	0.0136614	0.00975578	0.00769279	0.0164673	0.00665927	0.0136458	0.0158315	0.0248642	0.00262317	0.00813394	0.0133159	0.0105255	0.00664932	0.00740437	0.00377986	0.00908339	0.0125046	0.0174316
FTSJ3	0.011812	0.0102413	0.00548562	0.0119133	0.0122227	0.0125774	0.0182171	0.0151812	0.00436286	0.00204546	0.00368299	0.0100958	0.00757368	0.0220215	0.00901454	0.0153538	0.00820834	0.00165169	0.00901808	0.017288	0.0427167	0.0325606	0.0125888	0.00452178	0.000419	0.00989537	0.0141708	0.00946037	0.0113072	0.0122243	0.00887286	0.0170291	0.0176696	0.00760816	0.0143286	0.00478679	0.0186555	0.0162375	0.0193752	0.00315374	0.00692625	0.0229698	0.0131501	0.00734292	0.0190543	0.00491992	0.00776544	0.0369699	0.0020114
FUBP1	0.019921	0.0112849	0.0108744	0.0275605	0.0128151	0.0130322	0.0355904	0.0498325	0.00714145	0.0078545	0.00935313	0.0115681	0.0139352	0.0126408	0.00429682	0.013138	0.00678257	0.00861855	0.0102909	0.01389	0.0073891	0.0297114	0.0195604	0.00738689	0.00388766	0.0169356	0.0147168	0.0178846	0.00474044	0.0245669	0.00717491	0.0194982	0.0208664	0.0134209	0.0239977	0.00784378	0.0176725	0.0197341	0.0294192	0.00249369	0.00388506	0.0211823	0.0261186	0.0123568	0.0203563	0.00602663	0.0109027	0.0204664	0.00612902
FUBP3	0.0138637	0.0144135	0.00848354	0.0145292	0.0179652	0.00611905	0.0410383	0.0300653	0.00711905	0.0171276	0.00473558	0.013795	0.0153947	0.0114456	0.00177116	0.0117569	0.0062463	0.000459	0.00565117	0.0138925	0.00371932	0.0254243	0.0106797	0.00355029	0.00142348	0.0144673	0.00942072	0.0168082	0.00146903	0.0215214	0.00832585	0.0103203	0.0107726	0.00571013	0.0172244	0.00826492	0.0150393	0.0130099	0.0284372	0.00307754	0.00341732	0.0156449	0.020229	0.00788434	0.0103793	0.00472012	0.00948433	0.0110315	0.0014549
FXR1	0.0104241	0.0143429	0.0133346	0.0171664	0.0159777	0.013591	0.0330781	0.0222683	0.00732306	0.00507471	0.00585389	0.0140005	0.0156009	0.00930937	0.00381038	0.0107339	0.00585199	0.00457783	0.00716302	0.0145594	0.00667587	0.0138955	0.0125727	0.00725463	0.00593412	0.0162185	0.0170396	0.0112802	0.00901854	0.0101643	0.0101447	0.0147974	0.00984439	0.0254241	0.0278623	0.00679635	0.0131858	0.0382389	0.0690673	0.00737966	0.0074533	0.0155289	0.0171181	0.0109432	0.0160371	0.00496009	0.00886981	0.0105345	0.00874502
FXR2	0.00688333	0.00930082	0.0119085	0.0124799	0.0110519	0.0107343	0.0245413	0.0144737	0.00484048	0.00431036	0.00485746	0.0109277	0.0133733	0.0081185	0.00271473	0.00779526	0.00474363	0.00224406	0.00472976	0.00867764	0.00453413	0.00927493	0.00824923	0.00402324	0.00863186	0.0104196	0.0103208	0.00872653	0.00701937	0.00629217	0.00527464	0.00874129	0.00802881	0.0246388	0.0230697	0.00608114	0.0104915	0.0223006	0.0295976	0.0052691	0.00398417	0.00883123	0.00817803	0.00837614	0.0107405	0.00298923	0.00670372	0.0060298	0.00739062
FYTTD1	0.00980674	0.00238068	0.00941497	0.0130996	0.0191936	0.020517	0.0188779	0.00862682	0.00243376	0.00187373	0.00437109	0.022405	0.00900785	0.00412292	0.00502735	0.00850117	0.00498194	0.00100166	0.00420647	0.00376254	0.00258156	0.0147358	0.00934494	0.00883498	0.000443	0.0188701	0.00938408	0.00498387	0.0165281	0.0121828	0.0166323	0.0139824	0.00953923	0.00479907	0.00955912	0.00270087	0.012515	0.0158012	0.0137645	0.00367047	0.00281051	0.0102698	0.00758724	0.00853035	0.0155611	0.00457401	0.00281344	0.0107769	0.00717179
G3BP1	0.015483	0.023972	0.0148043	0.0295773	0.0153913	0.0176616	0.0372348	0.0354867	0.00648918	0.0114708	0.00587462	0.0185682	0.0379454	0.00788955	0.00698358	0.0108033	0.00620235	0.00546254	0.012085	0.0172457	0.0116954	0.0157866	0.0135284	0.00442347	0.00519543	0.027227	0.0100654	0.00979014	0.00738172	0.0153494	0.00717155	0.0202526	0.0105273	0.00711959	0.0149738	0.00526862	0.0282653	0.034292	0.0525961	0.00430394	0.00638131	0.0194378	0.0245465	0.0143057	0.015791	0.00480573	0.0133181	0.0116193	0.00916043
G3BP2	0.0107621	0.0164766	0.0110775	0.0157645	0.00922663	0.0129218	0.0304616	0.0234597	0.00397766	0.00406066	0.0067833	0.0124874	0.014984	0.00630758	0.00586241	0.00958238	0.00435085	0.0207649	0.0100683	0.00984337	0.00567896	0.0119703	0.0100927	0.00596305	0.00330954	0.0261319	0.00814038	0.00775217	0.0108196	0.0148869	0.00611611	0.0215833	0.0083419	0.0046516	0.0100956	0.00399226	0.0243985	0.0276611	0.0457968	0.00143228	0.00507082	0.0172486	0.018648	0.011948	0.00992261	0.00411268	0.013722	0.0122435	0.00851535
GAPDH	0.0446957	0.0191708	0.0238683	0.0343387	0.0184042	0.0198478	0.043469	0.0577065	0.0131299	0.0163893	0.0096196	0.0174604	0.0273363	0.0257357	0.0148902	0.0360814	0.021692	0.0137466	0.0197924	0.0259753	0.0159365	0.0566345	0.0495129	0.014433	0.00499475	0.027891	0.0304453	0.0389297	0.0182976	0.0395179	0.0222602	0.0336786	0.0302897	0.0169268	0.0212711	0.00755002	0.0373041	0.0362048	0.0411328	0.00500404	0.00813923	0.0462635	0.046672	0.0262217	0.0320913	0.0098576	0.0228072	0.038503	0.0157609
GAR1	0.00691172	0.00373996	0.00583657	0.0102644	0.0054761	0.00822917	0.0296748	0.0136405	0.00447676	0.00439665	0.00397314	0.0661278	0.00677864	0.00731763	0.0138085	0.0104164	0.00678442	0.000771	0.00450569	0.00932814	0.0292834	0.0085297	0.00700424	0.00377183	0.00100321	0.0101908	0.00844869	0.00690212	0.00579208	0.0079752	0.00565929	0.00736274	0.00578687	0.00332655	0.00604249	0.00311629	0.00875001	0.0176297	0.0213283	0.0044978	0.00757511	0.0104822	0.00540751	0.00632193	0.00552495	0.0030139	0.00743873	0.00608856	0.00971082
GARS	0.0206334	0.0122388	0.025356	0.0241673	0.00782794	0.0155461	0.0190821	0.017101	0.00908708	0.00849471	0.08342	0.0121485	0.0221991	0.012335	0.00777715	0.145546	0.106604	0.00316441	0.00778311	0.0114174	0.00929111	0.0246781	0.0148176	0.0063139	0.00186977	0.0195746	0.0172354	0.0194817	0.0164379	0.0162979	0.0164809	0.0197708	0.0154809	0.0131272	0.0198684	0.00424669	0.0221086	0.0184521	0.0198291	0.00478593	0.00359685	0.0226425	0.0177653	0.0186491	0.015963	0.0047819	0.0074639	0.0135139	0.00793745
GATC	0.0100658	0.00740614	0.00710354	0.0137685	0.00467811	0.00651819	0.0197683	0.0131776	0.00426553	0.00637865	0.00517419	0.00827332	0.00617907	0.0122649	0.0112055	0.0266435	0.018276	0.00602673	0.00811737	0.0118358	0.00949655	0.0151279	0.0133313	0.00551514	0.00770327	0.0173359	0.0123956	0.0135679	0.00839053	0.014273	0.0144456	0.0112588	0.011409	0.00872382	0.0124432	0.00619706	0.0121617	0.0168037	0.019821	0.0041302	0.01009	0.0160055	0.00915334	0.00723968	0.0119613	0.00299108	0.00625638	0.023361	0.0288969
GCFC2	0.0109542	0.00371745	0.00816941	0.0122387	0.0042053	0.00548825	0.00699525	0.00832037	0.00247554	0.0055475	0.00355165	0.00448455	0.00626013	0.00610936	0.00313458	0.00624506	0.00367405	0.000949	0.00433474	0.0123477	0.00345096	0.0241398	0.0060432	0.00883581	0.000609	0.00767262	0.00392755	0.00721568	0.00528601	0.0121731	0.00307136	0.0105271	0.0128584	0.00686194	0.0144259	0.00257171	0.00568948	0.00721681	0.0088412	0.00161881	0.00146904	0.00869368	0.0122348	0.00374409	0.0121709	0.00208338	0.00456255	0.0099093	0.0016655
GEMIN2	0.00867092	0.0162066	0.0102507	0.0208292	0.013722	0.0151097	0.0446691	0.0221392	0.00674477	0.00766786	0.00787619	0.0136448	0.0228684	0.00609637	0.0424877	0.00855116	0.00574989	0.000995	0.00742793	0.00787862	0.0170714	0.0114692	0.00865788	0.00253169	0.00134827	0.0128244	0.0123352	0.0102021	0.0055455	0.0110761	0.00613216	0.004915	0.00732579	0.00380134	0.0091872	0.00476053	0.0158275	0.0177187	0.0225865	0.0063917	0.0069138	0.0138825	0.0119419	0.0133331	0.0105362	0.00485579	0.00941635	0.00707171	0.00417099
GEMIN4	0.0162739	0.016562	0.0171504	0.0282825	0.0197752	0.0179833	0.0346735	0.0285211	0.00893315	0.0138631	0.0112425	0.0150576	0.0301829	0.0108917	0.0153754	0.0115314	0.00691786	0.00991609	0.0103692	0.0218347	0.010538	0.015776	0.0135313	0.0156038	0.00241659	0.0154514	0.0138648	0.0165218	0.0091768	0.0119058	0.0106383	0.0173411	0.0192567	0.00753742	0.032574	0.00631955	0.0352243	0.0547454	0.065713	0.00674692	0.0123634	0.0179258	0.0189158	0.0137637	0.0249741	0.00951577	0.0199896	0.0136304	0.0141525
GEMIN5	0.00356148	0.00849715	0.00509492	0.00975675	0.00609961	0.00617997	0.022183	0.0252707	0.00318626	0.00342389	0.00329605	0.00667567	0.0101351	0.00406184	0.0237308	0.00552599	0.00287219	0.000842	0.00322805	0.00825693	0.00838167	0.00577918	0.00617453	0.0038166	0.000488	0.00706014	0.00643706	0.00496446	0.00343798	0.00448242	0.00303402	0.00367248	0.00399768	0.00185058	0.00347531	0.00259137	0.0072364	0.0108841	0.0182852	0.00426312	0.00465705	0.00886504	0.0140233	0.00875312	0.00690855	0.00356509	0.00475485	0.00365144	0.00443814
GEMIN6	0.00667294	0.00557676	0.00466602	0.0123452	0.00780657	0.00849131	0.0152957	0.0111126	0.00409921	0.00275168	0.00396079	0.00783755	0.00834184	0.00455851	0.0154584	0.00721872	0.00427012	0.000912	0.00374962	0.00523996	0.00708258	0.00891594	0.00906546	0.00121307	0.000522	0.00601968	0.0114416	0.00477271	0.003263	0.00712455	0.00384879	0.00598689	0.00478242	0.0023662	0.0076936	0.00306998	0.0105335	0.0120599	0.0111919	0.00246558	0.00483885	0.00881722	0.0107489	0.0146782	0.00712678	0.00478849	0.00791832	0.00657136	0.0040831
GEMIN7	0.00582544	0.00658851	0.00805101	0.0111148	0.00428796	0.0071845	0.0150718	0.0100653	0.00327292	0.00264137	0.00424752	0.00565743	0.0103337	0.00258069	0.0174637	0.00703971	0.00461916	0.000413	0.00281944	0.00270431	0.0027939	0.00773118	0.00554672	0.00250562	0.000666	0.00491843	0.00683984	0.00679595	0.00343037	0.00377393	0.00343202	0.00497892	0.00481254	0.00275073	0.00396219	0.00223456	0.00678016	0.00688041	0.00851871	0.00259943	0.00331528	0.00730878	0.00576487	0.00563098	0.0064171	0.00153053	0.00364973	0.00522002	0.0021741
GEMIN8	0.00277459	0.00269241	0.00447026	0.00864801	0.00604631	0.00505625	0.0185481	0.0136689	0.00291538	0.000782	0.00319809	0.00445713	0.00929789	0.00116084	0.0206433	0.0047049	0.00357367	0.00014	0.0124477	0.00315721	0.00392881	0.00481591	0.00475959	0.00166654	0.000532	0.00470215	0.00344933	0.00292931	0.00133587	0.00383685	0.00106387	0.00219234	0.0024735	0.00145455	0.0026376	0.00317524	0.00523421	0.00803926	0.00784958	0.00231034	0.00314999	0.00614849	0.00462906	0.00922148	0.00394371	0.00274168	0.0036781	0.00270866	0.00120675
GFM1	0.025878	0.0128469	0.0111994	0.0240736	0.0072362	0.0130095	0.0199169	0.0192307	0.00558153	0.00658993	0.0194614	0.0167166	0.0107961	0.023279	0.00936073	0.0224033	0.0132724	0.00740676	0.0135649	0.0149837	0.00754255	0.032424	0.0212167	0.00598687	0.00581402	0.016806	0.0140931	0.0156129	0.00649827	0.0174809	0.00966141	0.016742	0.0202337	0.00965303	0.0172327	0.00542925	0.0193897	0.0241193	0.0225996	0.00406164	0.00673522	0.0313504	0.023891	0.0147157	0.0186543	0.0045767	0.0103302	0.0216959	0.00990997
GFM2	0.0142522	0.016366	0.0145339	0.0224242	0.00593566	0.0151506	0.02684	0.0228626	0.00823722	0.00696268	0.0117965	0.0153992	0.0142037	0.0193648	0.00937649	0.0382591	0.0273828	0.0137526	0.0374532	0.0180152	0.0193438	0.0231266	0.0673921	0.0107786	0.000783	0.0188049	0.019606	0.029986	0.0160998	0.0297549	0.0393079	0.0148076	0.0160822	0.0157984	0.0258592	0.0135172	0.0240679	0.0375264	0.0277675	0.00295913	0.00949936	0.0240598	0.0188432	0.0110421	0.0219476	0.00416488	0.0110498	0.0303841	0.0150016
GLTSCR2	0.0575216	0.032841	0.0301681	0.052829	0.0370233	0.0305826	0.0525133	0.0498732	0.0157187	0.0203251	0.0155636	0.0201265	0.0398841	0.0376771	0.0170882	0.033202	0.0197482	0.0152905	0.0237336	0.0397588	0.0190081	0.0758543	0.0380552	0.0115463	0.0227468	0.0436817	0.0361266	0.0354401	0.0146011	0.0434614	0.0240959	0.0640402	0.0489397	0.028871	0.0376779	0.0109328	0.043085	0.0455072	0.0563495	0.00700533	0.00895138	0.0719061	0.0764913	0.0380854	0.0627347	0.0147731	0.0262634	0.0396925	0.0127109
GNL1	0.0122319	0.0596407	0.0152952	0.0199877	0.0125513	0.013651	0.0311376	0.0175777	0.00779079	0.0251459	0.00753264	0.0133341	0.0134453	0.0122091	0.0119782	0.0203171	0.013448	0.00690071	0.0182192	0.0674422	0.0328615	0.0241977	0.018649	0.0672677	0.00232185	0.0184059	0.017847	0.0173155	0.0184118	0.016522	0.0151815	0.0214891	0.0155375	0.0124883	0.0368362	0.00677981	0.076555	0.0305631	0.0272835	0.00522734	0.01416	0.0193054	0.017459	0.0146285	0.0220689	0.00689754	0.0126251	0.0285165	0.00949571
GNL2	0.0178393	0.0355722	0.00951339	0.0151514	0.0176622	0.0146818	0.0247988	0.0220896	0.0880111	0.00527684	0.00598918	0.0106845	0.0131249	0.0107855	0.00801304	0.0132735	0.00694406	0.00515038	0.0143034	0.0171393	0.0214508	0.0207878	0.0187726	0.00637343	0.00216203	0.0144976	0.0179484	0.0201975	0.00739639	0.0216968	0.0117109	0.0433102	0.0139701	0.00642752	0.0149194	0.00602301	0.0385662	0.0407113	0.0234491	0.00333008	0.0133745	0.020798	0.0261089	0.0156275	0.0138725	0.00664585	0.0176656	0.0119989	0.0073806
GNL3	0.0344224	0.0249445	0.0131686	0.0241854	0.0191323	0.017137	0.0309323	0.0322702	0.0172077	0.0080219	0.00720668	0.011943	0.0137006	0.0143255	0.0057291	0.0143863	0.00604451	0.0073052	0.0154747	0.0259061	0.0104385	0.0380109	0.0170731	0.00744659	0.00211782	0.0209236	0.0154109	0.0168525	0.00563586	0.0202466	0.0139019	0.0312283	0.0233881	0.0137623	0.0213386	0.00703681	0.0196369	0.0271271	0.0416568	0.00311611	0.00801793	0.0253212	0.0425778	0.0221262	0.0336635	0.00810213	0.0161666	0.0196035	0.0106356
GNL3L	0.0106898	0.072725	0.00938727	0.0152683	0.00691798	0.0134951	0.0242174	0.0139564	0.00531015	0.00317047	0.00942917	0.0100592	0.00914498	0.00719791	0.0067875	0.014775	0.0105993	0.00245314	0.00726279	0.0107781	0.00821647	0.0109411	0.0118462	0.00548807	0.000834	0.0178735	0.00980524	0.0091825	0.0108003	0.0126061	0.00585567	0.0149696	0.00885215	0.00438846	0.0142681	0.00640022	0.0797925	0.0192365	0.0189916	0.00385753	0.00572807	0.0175142	0.0207177	0.0151775	0.0237217	0.00576138	0.0152413	0.0103328	0.00610323
GPATCH1	0.00343079	0.00067	0.0104247	0.00807945	0.000883	0.0012016	0.00329323	0.00314787	0.0018265	0.000855	0.004766	0.00178882	0.00417711	0.00279358	0.000148	0.00403636	0.000452	0.000269	0.00179376	0.00327227	0.000739	0.00380761	0.00229741	0.011971	8.72e-05	0.00153432	0.00186763	0.0101602	0.000371	0.000511	0.000154	0.00162681	0.00216491	0.00254131	0.0265975	0.000417	0.00194987	0.00244284	0.00185911	0.0061536	0.000454	0.00150485	0.0023331	0.000934	0.000454	0.00044	0.000383	0.00305025	0.000761
GPATCH4	0.00388124	0.00096	0.006845	0.0089445	0.0181068	0.00412791	0.0133818	0.00721439	0.000796	0.000904	0.00219776	0.00706221	0.0047611	0.0017247	0.00145346	0.00290615	0.00328198	0.000339	0.00523401	0.0119582	0.000698	0.00685578	0.00548644	0.000662	0.000304	0.0241571	0.0139397	0.00257214	0.000717	0.000542	0.000677	0.0384079	0.00875982	0.00572833	0.015544	0.00432469	0.00528744	0.00657689	0.00703094	0.000517	0.00369469	0.00664357	0.00409559	0.00428974	0.0110838	0.00316887	0.0101143	0.00572594	0.000805
GPATCH8	0.00396647	0.00315635	0.0143266	0.0113655	0.00511181	0.00489214	0.0151047	0.0119304	0.00555175	0.00412956	0.0104297	0.00263643	0.00676434	0.000998	0.00377951	0.0103852	0.0088228	0.000135	0.0126432	0.018192	0.00449477	0.00484523	0.00511618	0.0122923	0.000285	0.00659092	0.00556939	0.00465812	0.0155773	0.00840324	0.0103526	0.00606506	0.00552949	0.00952094	0.0259811	0.000907	0.00757991	0.0135236	0.00696622	0.00245667	0.00152172	0.0115668	0.00830028	0.00335367	0.0110491	0.00205812	0.00156639	0.00787878	0.00111825
GPKOW	0.0347045	0.00988703	0.0228304	0.0329401	0.0147718	0.0167863	0.0403287	0.024361	0.0086996	0.0121505	0.0104647	0.0125122	0.0226856	0.079132	0.0100348	0.0684353	0.0463474	0.0137778	0.0217187	0.0268136	0.0267076	0.0437592	0.025082	0.0159579	0.00913092	0.0306906	0.0231244	0.0332014	0.0277192	0.0537522	0.0560806	0.0266488	0.0315166	0.0127697	0.0301463	0.00698616	0.0241233	0.0307964	0.0314319	0.00559488	0.00746637	0.0383259	0.0244625	0.0544078	0.028861	0.107	0.0956273	0.0326823	0.0480189
GRSF1	0.00897338	0.00979851	0.00671035	0.0184956	0.0262182	0.0107855	0.0793687	0.0382369	0.00549456	0.00135666	0.00454039	0.0175206	0.0136911	0.00716443	0.00779713	0.0132407	0.00615592	0.00985281	0.0110762	0.0132233	0.020731	0.0132799	0.0212119	0.00333906	0.00541205	0.0450442	0.0144095	0.0123241	0.00596586	0.0105632	0.0109557	0.00989323	0.0095125	0.00465278	0.0168583	0.00964375	0.0324318	0.0513933	0.0819256	0.00454255	0.0115943	0.0161983	0.0176989	0.0137741	0.0105583	0.00409043	0.00995009	0.00931836	0.00997647
GRWD1	0.00549955	0.00283376	0.00487706	0.0109433	0.0287088	0.00459649	0.017017	0.0196201	0.00463652	0.0030564	0.0040536	0.0107448	0.00623121	0.00320082	0.00786481	0.0064972	0.00496065	0.00255053	0.00539016	0.0137709	0.0124525	0.00697501	0.0157144	0.00131278	0.000793	0.00854403	0.0111956	0.0114109	0.00628114	0.0107617	0.0104595	0.00638999	0.00685829	0.00517145	0.00709883	0.00304362	0.00896417	0.0238577	0.0153197	0.00415705	0.00688782	0.00795274	0.00895202	0.00615015	0.00889891	0.00600424	0.008928	0.00848278	0.00477797
GSPT1	0.00814905	0.0063807	0.00816447	0.0128527	0.00971619	0.0083551	0.013811	0.0134666	0.00369438	0.00513276	0.00390504	0.00676918	0.00615547	0.00722528	0.00386166	0.0099753	0.00574937	0.00359991	0.0120391	0.0137078	0.00713295	0.0134207	0.0190869	0.00630517	0.00125645	0.00842984	0.00695986	0.00807715	0.00521774	0.00729764	0.0067072	0.0130779	0.0093913	0.00558272	0.0143021	0.0029129	0.0094031	0.0169058	0.0152077	0.00219339	0.0073582	0.0111069	0.0143332	0.00589969	0.0106128	0.00318385	0.00769645	0.0107457	0.00300722
GSPT2	0.0183694	0.0089839	0.019144	0.0159492	0.0183319	0.0148997	0.0206305	0.0285765	0.00715876	0.00989511	0.0103503	0.0105547	0.0102143	0.015614	0.00360216	0.0164729	0.00901138	0.010247	0.0220168	0.0240708	0.0103343	0.0254376	0.0272681	0.0103642	0.00270732	0.0123383	0.0110281	0.0116612	0.0105917	0.0132362	0.00913085	0.0215562	0.0157508	0.0114626	0.0358923	0.0076604	0.0156267	0.0287544	0.0227971	0.00397807	0.0183374	0.0201019	0.016294	0.0085123	0.0204599	0.00447441	0.00845033	0.016516	0.00642178
GTF2F1	0.00607899	0.00488498	0.0050961	0.0128176	0.00523532	0.00606068	0.017237	0.0108576	0.00346853	0.0028622	0.00424413	0.0414883	0.00510159	0.00540857	0.00633616	0.00865817	0.010389	0.00120524	0.00631003	0.035533	0.0675945	0.00747375	0.0072932	0.00291073	0.00319371	0.0112458	0.00858837	0.00674686	0.00735896	0.0681941	0.00729045	0.0123894	0.00746365	0.00274123	0.0172988	0.0185914	0.00757844	0.0158042	0.0175855	0.0028967	0.00609041	0.011161	0.00866245	0.00705822	0.00750716	0.00356934	0.00705617	0.00661558	0.00539884
GTF3A	0.0527828	0.022877	0.0159248	0.0409242	0.0208689	0.0246634	0.0527694	0.0397994	0.012793	0.01239	0.0108141	0.0270964	0.0205987	0.0497958	0.0144925	0.0329084	0.0199506	0.0178893	0.0180739	0.0297433	0.0442492	0.04323	0.0502848	0.0132457	0.0082735	0.0366448	0.0307393	0.0289155	0.020872	0.0430456	0.0203955	0.0331986	0.0264341	0.0165593	0.0318455	0.0128965	0.0492306	0.063498	0.0523903	0.00891546	0.0208724	0.0749742	0.0544579	0.0291069	0.0374061	0.0109598	0.026918	0.0306231	0.0182886
GTPBP1	0.0269777	0.00915024	0.0133567	0.023658	0.00771599	0.0136869	0.0235433	0.0212739	0.00715092	0.00871378	0.00653479	0.00843988	0.0120299	0.0192952	0.00535553	0.0202321	0.0115087	0.00504369	0.0119751	0.0173841	0.00801499	0.0419746	0.0191519	0.0102601	0.00451259	0.023465	0.0151118	0.0179428	0.00990262	0.0150458	0.0130912	0.0214686	0.0308422	0.0169387	0.0148838	0.0051348	0.0248928	0.0239577	0.0247706	0.00295516	0.00534449	0.0346758	0.021658	0.0163572	0.0407572	0.00457812	0.011411	0.0432575	0.006613
GTPBP10	0.00300467	0.00203598	0.00299847	0.00298708	0.000826	0.00786967	0.0081676	0.00600692	0.00561605	0.000565	0.000915	0.00620667	0.00420534	0.00326995	0.000551	0.00636919	0.00371201	0.000386	0.00189368	0.00403737	0.00142331	0.00522147	0.00411223	0.000313	0.0275266	0.0046206	0.00212851	0.000507	0.00337959	0.00883509	0.0134605	0.000862	0.00166474	0.00258048	0.00125494	0.00148057	0.0109739	0.00718619	0.00743193	0.00127234	0.00124044	0.00452488	0.0024718	0.0040503	0.0121685	0.00260364	0.000462	0.00357392	0.00139834
GTPBP2	0.0125267	0.00965647	0.00883626	0.0232946	0.00655385	0.00816769	0.0129921	0.0231791	0.0102842	0.00407915	0.00502918	0.0173213	0.0135242	0.0071795	0.00517106	0.0160059	0.00647159	0.00640853	0.0155092	0.0229365	0.0170601	0.0142693	0.018396	0.0102624	0.000622	0.0198479	0.0128555	0.0185486	0.0203328	0.0122612	0.00872738	0.0255332	0.012126	0.011494	0.0182676	0.00744182	0.0177903	0.0241814	0.0252782	0.00377351	0.00246418	0.0153997	0.0144545	0.00824021	0.0146171	0.00585074	0.00796129	0.0136826	0.00538008
GTPBP3	0.0226319	0.0116132	0.019031	0.0236906	0.0125155	0.016395	0.0294156	0.0275988	0.01	0.0127402	0.0111667	0.0188624	0.0198837	0.0152262	0.0160135	0.0312135	0.0293968	0.020067	0.0125927	0.0241046	0.0317553	0.0240169	0.024261	0.0152754	0.00326818	0.0170283	0.0182425	0.0205867	0.0149034	0.0395867	0.041813	0.0128016	0.0250179	0.0113746	0.0267336	0.0111676	0.0637712	0.0229817	0.031147	0.00417095	0.00692599	0.0337275	0.0218546	0.022084	0.0167832	0.00884475	0.0151998	0.0193941	0.00647041
GTPBP4	0.0307731	0.0316464	0.0146448	0.0271318	0.0169712	0.0239275	0.0384179	0.0291483	0.00886696	0.00895362	0.00928901	0.0189163	0.0202242	0.0118606	0.012043	0.0313701	0.0127476	0.00425145	0.0178507	0.0230079	0.0469949	0.0290754	0.0275278	0.00735602	0.004008	0.0222543	0.0269945	0.0296935	0.0200502	0.0185619	0.0166992	0.0286065	0.0191379	0.0095853	0.0286032	0.0152337	0.0435908	0.0443064	0.034434	0.00931227	0.00603996	0.0290413	0.0404954	0.0250386	0.0228779	0.00795048	0.0175532	0.0218568	0.0160187
GUF1	0.0151552	0.0093875	0.0124677	0.0228403	0.0146393	0.00985476	0.017773	0.0150742	0.00508831	0.0137399	0.00461031	0.00830802	0.00906446	0.0252661	0.00434664	0.025916	0.0176103	0.00300764	0.0113327	0.0113176	0.00953859	0.0353278	0.0179818	0.00709673	0.00250492	0.0193683	0.0109818	0.0150429	0.0125613	0.0225931	0.00977927	0.0224458	0.0421973	0.00979917	0.0136037	0.00564363	0.0218168	0.017505	0.01574	0.00229969	0.00270154	0.0257679	0.0169482	0.0123453	0.0186618	0.00209905	0.00677146	0.0241687	0.00663081
HABP4	0.0146497	0.0119659	0.0102481	0.0262028	0.0222859	0.0115143	0.036091	0.022523	0.00510225	0.00225081	0.00443191	0.0201733	0.0152404	0.0130162	0.00261266	0.0130561	0.00626235	0.00507097	0.00788618	0.016273	0.015679	0.0164549	0.0157715	0.0120805	0.00190566	0.0157996	0.0114864	0.010597	0.00930527	0.0155281	0.00863625	0.013023	0.0123284	0.0108551	0.0173737	0.00827055	0.0160076	0.0298557	0.0495538	0.00277152	0.00455352	0.0210889	0.0260181	0.0311709	0.053993	0.0143152	0.0341502	0.0113779	0.00651011
HARS	0.0792476	0.0102465	0.03833	0.0655742	0.018465	0.0311751	0.0213591	0.0257536	0.00692156	0.0149114	0.0116011	0.00845435	0.0218776	0.0383104	0.00652339	0.0450267	0.0194874	0.00608311	0.0131333	0.0285581	0.00761529	0.051603	0.0180408	0.0234828	0.00196537	0.0281252	0.016802	0.0230089	0.00576362	0.011139	0.00970872	0.0648999	0.0485886	0.0210358	0.0339553	0.00506268	0.0275171	0.0432069	0.0260023	0.00219304	0.00332862	0.0242403	0.0261985	0.0145871	0.047679	0.00497896	0.00832458	0.0302421	0.012558
HARS2	0.0131596	0.00933683	0.0111736	0.0177099	0.0058397	0.0115602	0.022363	0.0177125	0.00840952	0.0039975	0.00748353	0.00810907	0.011957	0.0186953	0.00814132	0.191463	0.139749	0.00121586	0.0117319	0.0138957	0.00941053	0.0253952	0.0178178	0.00760791	0.00335037	0.0165028	0.0186513	0.0207865	0.0216725	0.0301772	0.0379733	0.0100357	0.0175779	0.0120038	0.013773	0.00409251	0.0158478	0.0180243	0.0190387	0.00281754	0.00553541	0.0303563	0.0149975	0.0106559	0.0174617	0.00456069	0.00914862	0.0179248	0.0120299
HBS1L	0.0136155	0.0106143	0.0172044	0.0174134	0.010888	0.0136248	0.0201571	0.0160017	0.00521203	0.00861326	0.00866902	0.0114362	0.0102459	0.0140276	0.00869614	0.0179885	0.0110952	0.00577521	0.0755208	0.0360366	0.0209171	0.0206441	0.0451908	0.0163574	0.00229437	0.0136944	0.0122011	0.0141355	0.00979536	0.0149844	0.0108866	0.0188013	0.0171775	0.0139882	0.0292605	0.00499498	0.0237202	0.0423375	0.0324857	0.00700582	0.0190706	0.0164495	0.0186324	0.00996009	0.0148588	0.00329557	0.00931175	0.0205858	0.00616604
HDLBP	0.021079	0.0077019	0.00844104	0.0146682	0.00668105	0.00947592	0.0224619	0.0191223	0.00459208	0.00526567	0.00425462	0.00859554	0.00971788	0.037024	0.00483444	0.0112198	0.0064702	0.00584254	0.0100952	0.0192434	0.00875707	0.0272751	0.0139253	0.0118288	0.00273092	0.0249828	0.0138006	0.0159336	0.0113462	0.012954	0.0104221	0.014919	0.0109446	0.00811476	0.0148928	0.00424038	0.0128502	0.0198963	0.0246863	0.00385497	0.00426237	0.0236805	0.0189644	0.0157007	0.014932	0.00450172	0.0100853	0.0126291	0.00583114
HEATR1	0.0108348	0.00314328	0.00379332	0.00916884	0.0186771	0.00584913	0.01059	0.00751759	0.00208549	0.000224	0.00493955	0.00717471	0.00742147	0.00193432	0.00554531	0.00367748	0.00348945	0.00133447	0.00367924	0.00167615	0.0651914	0.00518067	0.00349752	0.000762	0.00157733	0.00719503	0.066525	0.185856	0.00136507	0.00590018	0.00119916	0.00502731	0.00443979	0.00672291	0.0127058	0.00112096	0.00433688	0.0267937	0.0234101	0.000223	0.00367458	0.0112899	0.00655442	0.00226126	0.00850209	0.00233748	0.00616007	0.00525208	0.00788561
HELZ	0.0203318	0.0155868	0.0240254	0.0229632	0.00857596	0.00918178	0.0175405	0.0196568	0.00501023	0.0082513	0.00484837	0.00904305	0.0100599	0.0145952	0.00721835	0.0123752	0.00748659	0.00346411	0.0108621	0.0300756	0.0123561	0.0275039	0.0181794	0.00952473	0.0129033	0.0161568	0.0103123	0.0157036	0.00527001	0.0142791	0.00783705	0.0142976	0.0202146	0.00514626	0.0146905	0.0047258	0.0160467	0.0267418	0.0391584	0.00139994	0.00936365	0.0153618	0.020792	0.0072464	0.0126255	0.00361289	0.00735684	0.0214248	0.0124012
HELZ2	0.0202545	0.00893741	0.0107073	0.0290421	0.0366941	0.010684	0.027562	0.0232988	0.00878541	0.00920126	0.00598128	0.0152218	0.0129989	0.0278246	0.00417178	0.0104291	0.00605797	0.0238241	0.00921784	0.0328527	0.0240401	0.0225372	0.0167855	0.0119922	0.0169467	0.0181738	0.0139879	0.0218053	0.00696366	0.0183879	0.00672252	0.0396792	0.0126152	0.0106898	0.0277014	0.0101698	0.0166585	0.0289722	0.0322649	0.00524841	0.00852783	0.0302068	0.0327308	0.0193888	0.0142821	0.00754523	0.0172655	0.0130511	0.0098243
HENMT1	0.00552506	0.00335673	0.00417133	0.00869291	0.00639457	0.00631449	0.014418	0.00875389	0.00380662	0.00181944	0.00309971	0.00840151	0.00507971	0.0045708	0.00388557	0.0116929	0.00799506	0.00235892	0.00694142	0.00950586	0.00473342	0.00633592	0.00927587	0.0060128	0.00731623	0.0121169	0.0135477	0.00877703	0.00951151	0.0117318	0.00567251	0.00750574	0.00859171	0.00304912	0.00765701	0.00306685	0.00926579	0.147498	0.111996	0.022447	0.102148	0.00725578	0.00709486	0.00465068	0.00522251	0.00167392	0.00477807	0.00887318	0.0151632
HEXIM1	0.0331506	0.0203792	0.00784415	0.0188779	0.0211538	0.0120322	0.0529051	0.0284373	0.00847138	0.0127477	0.00611153	0.0136367	0.012401	0.0143371	0.00891886	0.0144363	0.00932418	0.00887616	0.00996144	0.0179841	0.0115091	0.021089	0.0153134	0.00931645	0.00286636	0.01978	0.0138937	0.014136	0.00574848	0.0224097	0.0105077	0.0237623	0.0269587	0.0146836	0.0729544	0.1357	0.0252354	0.0269368	0.0327786	0.00433827	0.00795226	0.0264667	0.0322468	0.021891	0.0242026	0.00719672	0.0118961	0.0122155	0.010074
HEXIM2	0.00601857	0.00692824	0.00365754	0.00961961	0.0067066	0.00852724	0.0479889	0.0203165	0.00497366	0.00257352	0.00362665	0.0139195	0.00909727	0.00741271	0.00699284	0.00868472	0.00597873	0.000631	0.00496929	0.00718427	0.013713	0.00750164	0.00619429	0.00285739	0.00322759	0.00923514	0.00881712	0.00755886	0.00338988	0.0165859	0.00142879	0.00881318	0.0315361	0.0394034	0.118833	0.249284	0.00893933	0.0233176	0.0226762	0.00247764	0.00363244	0.00990202	0.010918	0.00779809	0.00732096	0.00453517	0.00588811	0.00546414	0.00493461
HINT3	0.0121962	0.0103575	0.00826145	0.0135212	0.0250845	0.00633065	0.0177262	0.0152351	0.00489403	0.0162482	0.00506803	0.00670089	0.0214191	0.00538291	0.00115734	0.0255713	0.0126391	0.0105546	0.0108657	0.00872647	0.00114789	0.0107064	0.0152389	0.008707	0.00853862	0.0101973	0.0102101	0.00739394	0.00970843	0.0227373	0.0147138	0.0126387	0.00696083	0.00280812	0.00319892	0.00326383	0.011933	0.0160364	0.0202059	0.00987258	0.00293316	0.0215826	0.0204743	0.0102974	0.00635929	0.00229486	0.00532205	0.00770291	0.00362429
HNRNPA0	0.0147654	0.00635964	0.0128823	0.0178241	0.014199	0.0127171	0.102179	0.126763	0.00735417	0.00655352	0.00509147	0.0168701	0.0107992	0.026349	0.00914176	0.0117665	0.0055747	0.0176614	0.00813162	0.0241793	0.00697029	0.012404	0.0161076	0.0163487	0.00105638	0.0226176	0.0128447	0.0146905	0.00630253	0.0108541	0.00497885	0.0167532	0.0150896	0.00736318	0.0190698	0.00571013	0.0156234	0.0304388	0.051741	0.00437862	0.00733481	0.0259553	0.0872294	0.0106969	0.0216528	0.00647783	0.00961513	0.012042	0.00610431
HNRNPA3	0.022477	0.0311288	0.0332313	0.0606793	0.032252	0.0221218	0.215425	0.376156	0.0266203	0.0243771	0.0163436	0.0358677	0.0749956	0.0166005	0.0148762	0.0164591	0.0108117	0.00717196	0.0131471	0.0271489	0.0143351	0.0352486	0.0260694	0.0216959	0.00367367	0.0224642	0.0214922	0.0315641	0.0135711	0.0252277	0.016029	0.0254076	0.024393	0.0150505	0.0324307	0.00907708	0.0224379	0.0384216	0.0566147	0.00750377	0.00839859	0.0313396	0.0290547	0.0188234	0.0322516	0.00874237	0.0267292	0.0185312	0.00688539
HNRNPAB	0.0227042	0.0261382	0.0206405	0.0445971	0.0360098	0.0275631	0.382546	0.249889	0.0188318	0.0122744	0.0105649	0.110424	0.0523061	0.116523	0.0157156	0.0204001	0.0142637	0.0145261	0.0136118	0.0293014	0.0189357	0.0271796	0.027962	0.0238214	0.0135618	0.0417277	0.0367112	0.0278767	0.0295342	0.0306754	0.0184488	0.0272085	0.0174959	0.0129125	0.0322356	0.010461	0.0230851	0.0413048	0.0625077	0.00909577	0.0110562	0.0359942	0.0443607	0.0194704	0.0285246	0.00915678	0.0291157	0.0217386	0.0192139
HNRNPC	0.0246811	0.0152155	0.00483751	0.0127186	0.0108657	0.0118231	0.101415	0.0667097	0.0087659	0.00383367	0.00259352	0.011533	0.00971041	0.00718661	0.00190437	0.00605323	0.00269362	0.00418007	0.00803636	0.0159808	0.00597571	0.0186424	0.0120152	0.00426704	0.00752397	0.0261169	0.0179439	0.00974181	0.00662618	0.0192409	0.00611576	0.0123463	0.0123867	0.00483425	0.0125538	0.00441109	0.00915378	0.0155865	0.0323881	0.000969	0.00467634	0.0154101	0.0317948	0.00963329	0.0118192	0.00684529	0.0120351	0.00754254	0.00637201
HNRNPCL1	0.00574906	0.00300272	0.023021	0.0177046	0.00804825	0.00700545	0.00888846	0.00833738	0.00306079	0.00308371	0.0142238	0.00617901	0.0179339	0.00489234	0.0128599	0.00794935	0.00629462	0.000389	0.00258481	0.020409	0.00260168	0.00522399	0.00392058	0.0247683	4.68e-05	0.00672124	0.00538137	0.0129398	0.0135742	0.00458673	0.00639625	0.0254727	0.00660072	0.00500869	0.0176071	0.00270784	0.00524627	0.00752769	0.00382836	0.00275478	0.00212371	0.0065255	0.0041691	0.00355092	0.00982981	0.0012368	0.00513442	0.0058627	0.00125224
HNRNPD	0.0379914	0.0332766	0.016265	0.0337694	0.0341461	0.0240261	0.113378	0.0782654	0.0146211	0.0123845	0.0103252	0.0275781	0.0259206	0.0251506	0.0106645	0.0237638	0.0134594	0.00898558	0.0173562	0.0291075	0.0167028	0.0367682	0.0405138	0.0238137	0.0123462	0.0333103	0.0245286	0.0256372	0.0123038	0.0279645	0.0227544	0.0358563	0.0240396	0.0184052	0.0288494	0.0105751	0.0293218	0.0594991	0.104546	0.00898864	0.0141039	0.0566821	0.0647333	0.0293768	0.0398623	0.00970579	0.02008	0.0277359	0.0145232
HNRNPDL	0.00275314	0.00100613	0.00346205	0.00964948	0.0254744	0.0277141	0.0863699	0.0398504	0.00345642	0.00408268	0.0019829	0.0239791	0.0168791	0.00790616	0.00465046	0.0024481	0.00193079	0.000374	0.00106009	0.0146839	0.00761495	0.00422843	0.0081474	0.00166677	2.49e-05	0.00504523	0.00326772	0.00554573	0.000249	0.00426642	0.00121977	0.00149357	0.00218274	0.00292938	0.00239763	0.00165627	0.00932712	0.00621023	0.0132779	0.0010857	0.00124281	0.00952025	0.00563848	0.00472582	0.00295555	0.0036008	0.00828698	0.00233051	0.0118136
HNRNPF	0.100646	0.0323837	0.0206695	0.0389629	0.0348363	0.0225467	0.31364	0.191554	0.019541	0.028157	0.0104245	0.0415798	0.0312577	0.0260971	0.0236717	0.0241062	0.013922	0.00314607	0.0160623	0.0270918	0.0310903	0.0436425	0.0310508	0.014398	0.00394698	0.0305671	0.0244567	0.0234016	0.0133012	0.0295734	0.0148868	0.0276699	0.0197899	0.0139381	0.0300819	0.0118002	0.0354242	0.0521993	0.0622889	0.00528398	0.0105477	0.0370886	0.0325551	0.0226734	0.0315687	0.0116401	0.0329364	0.0240198	0.00803206
HNRNPH1	0.0279818	0.0354261	0.0444384	0.0551261	0.0330261	0.0217628	0.397939	0.229077	0.0219804	0.01536	0.0133553	0.0431432	0.0607546	0.0240468	0.0282974	0.0268503	0.0153523	0.0261163	0.0172493	0.0316706	0.0216903	0.0389872	0.0273088	0.0166028	0.00489367	0.0374159	0.029701	0.0294601	0.0197915	0.0297349	0.0143504	0.0298687	0.0271697	0.0151619	0.0387785	0.0152752	0.0368178	0.041056	0.0638727	0.00989428	0.0115537	0.0375126	0.0373174	0.025216	0.0423588	0.0124107	0.0264889	0.0235126	0.0137685
HNRNPH2	0.0212691	0.0327208	0.0489591	0.0579403	0.039922	0.014603	0.144996	0.103633	0.0185189	0.0519121	0.0148953	0.0279248	0.086667	0.0190038	0.00608287	0.0292286	0.012091	0.0136655	0.0150175	0.0244184	0.0121682	0.0240695	0.0206623	0.0110321	0.0074947	0.0241675	0.0201216	0.0428284	0.0136399	0.0160309	0.0140041	0.0248216	0.0176409	0.0109885	0.0375227	0.00527712	0.0180878	0.0310262	0.0450309	0.00215705	0.00708519	0.0227353	0.0244955	0.0124569	0.0491847	0.0073122	0.0234237	0.0184402	0.00722418
HNRNPH3	0.0380571	0.00696437	0.0151872	0.0343058	0.011873	0.0127312	0.0680065	0.0660099	0.0100939	0.00647586	0.00573453	0.015698	0.0228791	0.0297884	0.00885665	0.0256534	0.00907494	0.00581506	0.0225032	0.0357411	0.00819658	0.103486	0.0195748	0.0129877	0.00326077	0.0154224	0.0180821	0.0259328	0.00572043	0.0167682	0.0154835	0.0322573	0.0363343	0.0170121	0.0190645	0.00684206	0.0275374	0.0210881	0.0231635	0.00523378	0.00561557	0.030275	0.0216399	0.011061	0.0794564	0.00498268	0.0116882	0.0375657	0.0117985
HNRNPK	0.0651312	0.0538908	0.0305566	0.0624262	0.0532606	0.0357095	0.28627	0.2028	0.0298438	0.0196729	0.0177882	0.0605872	0.0543997	0.041326	0.0193853	0.035625	0.0184597	0.0143905	0.0246756	0.0421352	0.0371931	0.0460734	0.0429937	0.0416985	0.0156278	0.0515111	0.0346825	0.0397496	0.0199004	0.0616631	0.0225183	0.0519718	0.0347036	0.0184005	0.0471467	0.0214966	0.0436459	0.069682	0.111988	0.0159137	0.0206268	0.0551229	0.0671914	0.042725	0.0443117	0.0192674	0.0399703	0.0309949	0.026535
HNRNPL	0.035603	0.0277144	0.0323048	0.0393109	0.055898	0.0260761	0.315783	0.251235	0.024243	0.0101427	0.0142987	0.0564808	0.031289	0.0575656	0.0193935	0.0297055	0.015924	0.00940918	0.0187132	0.0342929	0.0223004	0.0373786	0.0374481	0.0222143	0.00550516	0.0487086	0.0338386	0.0270281	0.0192848	0.0354407	0.0313866	0.0377082	0.029179	0.0171564	0.0324587	0.0175964	0.0309023	0.0517251	0.0809977	0.0120405	0.0142542	0.0467884	0.0495952	0.0268151	0.0459189	0.0127783	0.0357391	0.0277439	0.0212954
HNRNPLL	0.00703183	0.00446902	0.00992613	0.00884736	0.00870228	0.00717653	0.0163908	0.0117825	0.00380514	0.0173273	0.00266446	0.00494389	0.00508906	0.00690246	0.00166204	0.00801451	0.00469567	0.000378	0.00452085	0.00965092	0.00157093	0.0130377	0.00615014	0.00920932	0.00101973	0.0129038	0.01331	0.00704741	0.00213261	0.00599633	0.00828577	0.0063332	0.00938052	0.00407757	0.0220307	0.00329639	0.00644184	0.0126486	0.0146456	0.00309934	0.00552545	0.00932088	0.00666917	0.00933426	0.00856557	0.00526026	0.00113407	0.00774602	0.00888382
HNRNPM	0.0253397	0.0324938	0.0149216	0.0451379	0.0285646	0.0195929	0.155626	0.138338	0.0196257	0.00780168	0.0100077	0.0527378	0.0222708	0.0194199	0.0171373	0.0211691	0.010645	0.00991092	0.0148853	0.029199	0.0183026	0.0536885	0.0230581	0.0531654	0.0146123	0.0305696	0.0211451	0.0187442	0.00919223	0.016667	0.011636	0.0510987	0.0236306	0.0189125	0.0239324	0.0115869	0.0312847	0.0369074	0.0641308	0.00662183	0.00798332	0.0437733	0.0408524	0.0254258	0.0430351	0.0092083	0.0379584	0.0377192	0.0127749
HNRNPR	0.0454058	0.0355106	0.0130323	0.0414784	0.0226353	0.0181616	0.119362	0.133624	0.101492	0.00468383	0.00991963	0.0407475	0.041414	0.160812	0.0156793	0.0123578	0.00734173	0.0154978	0.0113608	0.0190192	0.0246553	0.020816	0.0145277	0.00842958	0.00155913	0.0201529	0.0252607	0.0223049	0.0156718	0.0364063	0.00977393	0.0258968	0.0144072	0.00661443	0.0148972	0.0124482	0.0161719	0.0239754	0.033039	0.00967569	0.00741914	0.0280976	0.0255701	0.0134355	0.0169906	0.0118942	0.014628	0.0112036	0.00969603
HNRNPU	0.0228153	0.03014	0.0102259	0.0231398	0.0147567	0.0128164	0.0502769	0.0344508	0.0642621	0.00706449	0.00661728	0.0188569	0.0126504	0.0186536	0.00858339	0.015012	0.0075187	0.00754116	0.00922251	0.0147511	0.013635	0.0361693	0.0140752	0.00772716	0.00276312	0.0174236	0.0154772	0.014491	0.00808683	0.0167932	0.0118221	0.0220082	0.0162553	0.0102519	0.0159761	0.00635753	0.0189582	0.0213561	0.0277556	0.00366565	0.00716748	0.0285693	0.0257006	0.0164159	0.0286302	0.00885897	0.0183035	0.0173875	0.0115917
HNRNPUL1	0.00958477	0.0069115	0.00825016	0.0161045	0.00601701	0.0190129	0.0389976	0.0251265	0.0986369	0.00574456	0.00532181	0.0202144	0.00966331	0.00426038	0.0022429	0.00807255	0.00304357	0.0140266	0.0261961	0.025943	0.00606682	0.00745002	0.00760142	0.00744858	0.0040575	0.0230657	0.00875492	0.00863711	0.00563852	0.00952701	0.00945169	0.0186919	0.0101933	0.00424199	0.0143388	0.00313797	0.00679547	0.0159505	0.0188566	0.00297836	0.00610119	0.0107614	0.00987611	0.00481046	0.0128428	0.00437916	0.0134797	0.00843002	0.0195072
HNRNPUL2	0.00582116	0.000387	0.00326385	0.00753785	0.000283	0.00148041	0.00217758	0.00209967	0.000849	0.014154	0.0015055	0.000606	0.00181162	0.0122812	7.07e-05	0.00257935	0.00210766	0.0153327	0.00160826	0.00057	0.00495048	0.00381358	0.00187457	0.000595	1.43e-05	0.00354684	0.00145581	0.00117313	8.46e-05	0.00018	0.00260587	0.00103233	0.015708	0.00300909	0.00356692	0.000655	0.00738561	0.00446087	0.00246944	2.67e-05	0.000262	0.00549919	0.00696024	0.00518292	0.00176787	0.000162	0.000391	0.00702507	0.000176
HRSP12	0.0292799	0.0182889	0.0161343	0.0394126	0.0197911	0.0136367	0.030316	0.0299862	0.0112023	0.0167672	0.00631107	0.0174832	0.0384465	0.0185979	0.00960054	0.0240839	0.01527	0.0127103	0.0138305	0.0219463	0.0149209	0.0489612	0.0306074	0.00640054	0.00356698	0.023054	0.0195127	0.0233162	0.0126924	0.0184438	0.0172725	0.0491811	0.0230818	0.0165002	0.0221209	0.00823577	0.0279194	0.0294246	0.0324866	0.00362526	0.00617553	0.0447239	0.0315181	0.0189244	0.0411914	0.00921768	0.0135958	0.0318742	0.00849977
HTATSF1	0.0112208	0.0155354	0.00666434	0.0313419	0.0220544	0.011455	0.0639838	0.0251917	0.0111777	0.00732884	0.00646671	0.0254768	0.0241999	0.00992729	0.0162546	0.0145664	0.00566201	0.0285544	0.0102772	0.0195064	0.0399306	0.00982476	0.0140561	0.0059004	0.00063	0.0212781	0.0127146	0.012433	0.0114592	0.0388287	0.0122305	0.0365619	0.0232883	0.0105753	0.0494667	0.0937627	0.0122729	0.0194542	0.0334799	0.00334423	0.0103228	0.0211709	0.0196409	0.0100434	0.017971	0.00414806	0.0098001	0.00901129	0.00811948
IARS	0.0611919	0.0420401	0.0297869	0.0503686	0.0513783	0.0286238	0.0378142	0.0333008	0.0118811	0.0188854	0.0129444	0.014488	0.0237898	0.0577944	0.00933701	0.0440596	0.0213419	0.00960793	0.0169322	0.0266582	0.017372	0.0623123	0.0302293	0.0172155	0.00315569	0.0353257	0.022677	0.0311254	0.0103574	0.0330546	0.0188149	0.0397129	0.0593483	0.02421	0.0354199	0.00873006	0.0339371	0.0426157	0.0416657	0.00585422	0.0120459	0.0445468	0.0616746	0.0267549	0.043847	0.00794298	0.0157511	0.034428	0.0153037
IARS2	0.0115456	0.00617045	0.00587162	0.0121139	0.00552935	0.00772009	0.0134293	0.0102018	0.00421694	0.00203549	0.00446634	0.00656934	0.00570522	0.0181343	0.00465688	0.140388	0.0843377	0.00309612	0.00890754	0.0149762	0.00454972	0.0165838	0.0107114	0.00399872	0.00313467	0.0153484	0.0174284	0.0158673	0.0146407	0.023744	0.0302386	0.0211699	0.0106264	0.00564098	0.00968356	0.00308336	0.0120709	0.0120018	0.0117884	0.0176261	0.00278896	0.0429761	0.0120277	0.00675978	0.0103944	0.00231375	0.00455058	0.0137327	0.00722523
ICT1	0.012336	0.0055892	0.00871751	0.0118819	0.00510144	0.00890797	0.0122858	0.0107495	0.0033883	0.0107481	0.00522618	0.0044871	0.00548116	0.010116	0.00366665	0.0140865	0.00959829	0.00239975	0.00723077	0.0101699	0.00543461	0.0206912	0.0113472	0.00561599	0.00936694	0.0130934	0.00818208	0.00991354	0.00702753	0.00684607	0.00737182	0.0102441	0.0175136	0.00861635	0.00965542	0.00291305	0.0111008	0.0130489	0.0125401	0.00216155	0.00319587	0.0286811	0.0104814	0.00854581	0.0157997	0.0017942	0.00482097	0.029694	0.00333966
IFIH1	0.027688	0.019617	0.0212248	0.0280548	0.032522	0.0182028	0.0384176	0.0316384	0.0110588	0.0159161	0.0153661	0.0120805	0.021319	0.0169106	0.00795342	0.0288726	0.0254634	0.0118767	0.0209038	0.0335663	0.00850241	0.0312673	0.0217988	0.0859891	0.0180526	0.0665007	0.0204826	0.0208248	0.0163798	0.0205443	0.0162972	0.0500924	0.026234	0.019538	0.0701507	0.0070161	0.0239697	0.0388254	0.0614595	0.00481027	0.0100924	0.0373236	0.0509586	0.0160041	0.0386305	0.00556516	0.0111715	0.0232642	0.0107007
IFIT1	0.0333976	0.0287034	0.0154264	0.026926	0.0340109	0.0168474	0.0433924	0.0371048	0.0112179	0.0110849	0.00830298	0.0172545	0.0184132	0.0175862	0.00787342	0.0197694	0.00999821	0.0199286	0.0224689	0.0269934	0.0119237	0.0345852	0.026602	0.0203986	0.00703653	0.0462793	0.0191086	0.0194457	0.00861331	0.0275302	0.0250121	0.0555087	0.0327797	0.0222933	0.0335833	0.0104027	0.0304387	0.0347126	0.0520617	0.00451046	0.00763511	0.0657929	0.0631783	0.02803	0.070914	0.0124194	0.0175559	0.0271354	0.00839047
IFIT1B	0.00436756	0.00108603	0.00286263	0.00921447	0.0110183	0.00375011	0.0097905	0.00647371	0.0021555	0.000707	0.00278706	0.00202568	0.00329864	0.00343979	0.00746217	0.00900943	0.00245994	0.0111882	0.00683171	0.00373583	0.00454536	0.00815401	0.00996836	0.00546773	0.000316	0.00830827	0.00633325	0.00675825	0.0101974	0.0168045	0.00415207	0.00537471	0.0110955	0.0203949	0.0166653	0.00182801	0.00556434	0.00488546	0.0176132	0.00227664	0.00218372	0.00980472	0.00728801	0.00329633	0.0362729	0.000445	0.000333	0.0146188	0.00587789
IFIT2	0.0144051	0.0112207	0.00628919	0.0120149	0.0233463	0.00819744	0.0219304	0.0190123	0.0068519	0.0138658	0.0041554	0.00629689	0.00781428	0.00656836	0.00272761	0.00963693	0.00421973	0.0137381	0.0151678	0.0175173	0.00489224	0.014439	0.0138043	0.00908548	0.0040387	0.0337873	0.00839536	0.0100746	0.00484094	0.00976839	0.00517145	0.0426146	0.0138138	0.00844944	0.0193015	0.00670426	0.0117202	0.0189869	0.0373165	0.00234194	0.0045843	0.018922	0.0294339	0.00749242	0.0182724	0.00361286	0.00760039	0.00970526	0.0044836
IFIT3	0.0409354	0.0200189	0.0239077	0.0333558	0.0241177	0.0171093	0.0281937	0.0306295	0.0117175	0.0140637	0.0101836	0.0118744	0.0245439	0.0225998	0.0475638	0.0232202	0.0121298	0.0203869	0.0176	0.0257692	0.00941777	0.0665143	0.0231112	0.0118426	0.00639252	0.0354315	0.0212217	0.0253923	0.00785462	0.0127977	0.0121736	0.0719092	0.0380101	0.0225569	0.0291472	0.00840704	0.0263238	0.0273283	0.0423379	0.00372813	0.00591249	0.0448924	0.0491008	0.0183897	0.037369	0.00724396	0.0116434	0.0272707	0.00765871
IFIT5	0.0120181	0.0101811	0.0056242	0.0110757	0.0172784	0.00750539	0.0181226	0.014743	0.00518827	0.00344081	0.00338215	0.00698858	0.00753095	0.00637205	0.0038948	0.0083059	0.00479809	0.00341017	0.00918297	0.0155268	0.0127951	0.0138255	0.0111644	0.00549991	0.00456999	0.017554	0.010942	0.00813963	0.00922185	0.00976679	0.00823652	0.0180525	0.00921178	0.00592255	0.014625	0.00482032	0.0143196	0.0209596	0.0259752	0.00180358	0.00669796	0.0218884	0.0229211	0.00760089	0.0133486	0.0035303	0.00674875	0.00924646	0.00727042
IGF2BP1	0.0122491	0.0109072	0.00769316	0.0148518	0.00784314	0.00879477	0.0191073	0.015258	0.0129401	0.00812469	0.00408515	0.00718792	0.00671337	0.0101092	0.00353876	0.0134452	0.00892232	0.00511272	0.00824028	0.0120382	0.00430381	0.0260292	0.0118182	0.00464044	0.00546699	0.0146878	0.00854151	0.0104196	0.00515669	0.00886431	0.00642203	0.0101215	0.0271177	0.0118753	0.0113337	0.00488301	0.0109619	0.0182757	0.025194	0.00267476	0.00463577	0.0161863	0.011781	0.00657602	0.0186485	0.00249974	0.00467419	0.020481	0.00776532
IGF2BP2	0.0139165	0.0072098	0.0156291	0.0139992	0.00848412	0.00784479	0.0107261	0.0113323	0.00345885	0.0113747	0.00620244	0.00585291	0.00942788	0.012244	0.00311911	0.00928554	0.00401158	0.00325169	0.00529047	0.0179175	0.00266906	0.0194946	0.00858739	0.0290264	0.000711	0.00935072	0.00669223	0.0144043	0.00704214	0.00712096	0.00569414	0.0173569	0.0174754	0.00715677	0.045581	0.00473811	0.0080595	0.0116104	0.0144504	0.00184373	0.00247332	0.0103898	0.00959002	0.00550815	0.0105162	0.00237682	0.00578104	0.0129545	0.0172634
IGF2BP3	0.0212436	0.0130339	0.0119671	0.028156	0.0139233	0.0180292	0.022765	0.0331594	0.00684013	0.0083844	0.00828109	0.0120946	0.0118797	0.0118837	0.0051067	0.0125666	0.00622983	0.00579732	0.0112209	0.0240987	0.00442939	0.0433918	0.0135124	0.0079921	0.00155094	0.0163817	0.0109672	0.0190406	0.00499348	0.0148494	0.0105112	0.0281551	0.041494	0.0112477	0.0283725	0.00827692	0.012516	0.0367463	0.0402394	0.00300664	0.00455709	0.0185369	0.0243239	0.00963055	0.0431029	0.0057997	0.0104198	0.0212474	0.00786731
IGHMBP2	0.0195965	0.0129471	0.0246891	0.0273049	0.0116851	0.0157307	0.0169502	0.0138573	0.0094047	0.0076038	0.063627	0.00713231	0.0269594	0.0132756	0.00406843	0.0213242	0.0157032	0.00402405	0.00671144	0.0106458	0.218221	0.0201291	0.0119224	0.00596351	0.000379	0.0129838	0.00899328	0.0124298	0.00593881	0.00629955	0.00882333	0.0125662	0.0129809	0.0127268	0.014405	0.00286127	0.010607	0.0129751	0.012335	0.00141661	0.00269121	0.013422	0.0177945	0.00944219	0.0136285	0.00257715	0.00496129	0.0104701	0.00409397
ILF2	0.0101601	0.0105503	0.00524621	0.013943	0.00822269	0.00886961	0.0314115	0.0289436	0.0247483	0.00318381	0.00409684	0.00885879	0.00819694	0.00632024	0.0052991	0.00895538	0.00423828	0.00627978	0.007553	0.0143132	0.00845736	0.0152052	0.0104877	0.019153	0.0126076	0.0232737	0.0123441	0.00930542	0.00791401	0.0128828	0.0083245	0.0123884	0.00976454	0.00589715	0.0118959	0.00724093	0.0111071	0.0211037	0.0345237	0.00325222	0.00529223	0.0185221	0.0226366	0.00907517	0.0291691	0.0041946	0.00748554	0.00935577	0.00576513
ILF3	0.0186408	0.0190057	0.010322	0.0229849	0.0167782	0.0173348	0.044919	0.0467568	0.00887508	0.00715117	0.00659226	0.0152023	0.0138617	0.0128407	0.00918682	0.0162564	0.00818442	0.00953923	0.0120684	0.0196018	0.0131609	0.0339615	0.0186829	0.0113858	0.0179678	0.038439	0.0209434	0.0183394	0.0129871	0.0199307	0.0136479	0.0273559	0.0205892	0.00949256	0.0192329	0.0094087	0.0260682	0.0341856	0.0489494	0.0078506	0.00930954	0.0277722	0.0309325	0.0186088	0.030531	0.00754651	0.0162384	0.0170791	0.0111288
IMP3	0.0169705	0.00855224	0.0091107	0.0235466	0.00953845	0.018688	0.0156946	0.0297419	0.0033792	0.00637378	0.00703933	0.00924786	0.00974288	0.00774385	0.00377971	0.0093231	0.00380184	0.00606472	0.00704256	0.0154204	0.00852208	0.025714	0.00675921	0.00774524	0.00034	0.00957194	0.00545668	0.00954974	0.00217013	0.0121217	0.00753943	0.0182736	0.0136547	0.00820168	0.0116966	0.00300732	0.00744337	0.0269126	0.0267337	0.00153761	0.00193568	0.0133796	0.0155196	0.00551299	0.0256113	0.00357675	0.00267597	0.0236352	0.00433652
IMP4	0.00620792	0.0137338	0.00502101	0.0126497	0.00626679	0.0100971	0.0307316	0.0175384	0.00524406	0.00166788	0.00442647	0.0122857	0.00607718	0.00613028	0.0149177	0.0248661	0.0106204	0.0021029	0.00629658	0.0172743	0.144476	0.0119915	0.00805256	0.00993184	0.00700378	0.0100698	0.0122039	0.0194904	0.00653365	0.0130871	0.013369	0.00356087	0.0135073	0.00391647	0.00452774	0.00537525	0.0151781	0.0167404	0.0146098	0.00346326	0.00429707	0.0136679	0.00761222	0.00627981	0.00702898	0.00325615	0.00922486	0.0162717	0.0221177
INTS1	0.00398189	0.00373371	0.00246196	0.0048883	0.00117106	0.00402341	0.00496819	0.00444456	0.00101195	0.00201745	0.00296817	0.00306042	0.00230853	0.00368231	0.00390611	0.00494426	0.00238617	0.000998	0.00373558	0.00652107	0.00315202	0.0076306	0.00426308	0.00135105	0.000562	0.00357047	0.00338863	0.00497763	0.00226348	0.0025435	0.00101282	0.00432083	0.00481129	0.0029232	0.00457941	0.00115168	0.00466784	0.00574802	0.00631042	0.000922	0.00199682	0.00543405	0.00548615	0.00223545	0.00536014	0.000898	0.00124261	0.00590373	0.00323888
INTS10	0.00808502	0.00479198	0.0253761	0.0206239	0.0190003	0.0158727	0.0107113	0.0142949	0.00553843	0.0106885	0.0137392	0.00917461	0.00949178	0.0105858	0.0301821	0.0162515	0.00930975	0.00385534	0.00646377	0.0103949	0.00537724	0.012735	0.00710114	0.0480303	0.000343	0.0159815	0.0112791	0.0251328	0.0181993	0.00762389	0.0084857	0.0119991	0.0346224	0.00689261	0.0494663	0.00581829	0.0104908	0.0184043	0.016725	0.00169199	0.00345644	0.00779831	0.011034	0.007964	0.0225463	0.00622609	0.00878566	0.0114806	0.0068459
INTS12	0.00873725	0.00529332	0.0170264	0.0164635	0.00461765	0.0101825	0.00928418	0.0125061	0.00378135	0.0297948	0.00573597	0.00427641	0.00615169	0.00563304	0.00523224	0.00729522	0.00523808	0.00415563	0.00730768	0.0146018	0.00145705	0.0118746	0.00575551	0.0370859	0.000221	0.00684707	0.00608976	0.015569	0.00845389	0.00550699	0.0015478	0.00566981	0.0204679	0.00626452	0.0811713	0.00229426	0.00499188	0.0107049	0.0161386	0.000388	0.00287148	0.00880174	0.0103464	0.00560315	0.00211037	0.00195477	0.00369481	0.0143337	0.00779269
INTS2	0.00797259	0.0473267	0.00128404	0.00261476	0.000651	0.00223763	0.00430017	0.0032507	0.0004	0.000192	0.000578	0.00126998	0.00166452	0.0049424	0.00314192	0.00644025	0.00162304	0.000124	0.00274707	0.00566244	0.000319	0.0147733	0.00568328	0.000302	0.00021	0.00352276	0.00545477	0.0100765	0.000353	0.00380009	0.00234857	0.00997654	0.00687398	0.0008	0.000798	0.00122866	0.0038117	0.00586823	0.00433566	0.000226	0.000713	0.0060442	0.00866377	0.00249319	0.0019216	0.000424	0.000703	0.017656	0.00651268
INTS3	0.0154809	0.00635334	0.0124423	0.0204528	0.0135799	0.0108105	0.0198516	0.0208677	0.00889512	0.00901603	0.0169543	0.0138245	0.0121117	0.0101677	0.0129038	0.00800774	0.00706051	0.000889	0.00662254	0.0175181	0.00417328	0.0171634	0.0138851	0.0104762	0.00187253	0.0136668	0.0203948	0.0119198	0.00525701	0.014619	0.00354143	0.0300098	0.0214329	0.00658887	0.0235541	0.0068208	0.0129593	0.0202243	0.0165275	0.00200147	0.00739822	0.0156074	0.0134199	0.0100059	0.0172223	0.00514201	0.0141752	0.0130354	0.00721729
INTS4	0.0102325	0.00733944	0.0153652	0.0164183	0.00919827	0.00735533	0.0151844	0.0130632	0.00467272	0.0166602	0.00638962	0.00732546	0.00938203	0.00669929	0.00533103	0.00680735	0.00373892	0.000556	0.00579797	0.0204758	0.00350372	0.0108199	0.00921348	0.0391967	0.00183815	0.0133997	0.0086717	0.015126	0.00896113	0.00208835	0.00240755	0.0168119	0.0119049	0.0090339	0.0374345	0.00329291	0.0137582	0.010584	0.0157497	0.00338506	0.0087812	0.00775251	0.0101942	0.00392737	0.0081903	0.00440987	0.00326159	0.0118192	0.0270606
INTS5	0.006181	0.00477248	0.0117166	0.0118495	0.00411404	0.00633167	0.0129491	0.0112705	0.00360252	0.0244366	0.00752524	0.00627567	0.00678058	0.00485836	0.00301377	0.0107007	0.0071136	0.000988	0.00852002	0.0211512	0.00894275	0.0207895	0.00958202	0.00717989	0.000362	0.00901396	0.0069583	0.0122118	0.00590353	0.0256794	0.0100858	0.0107437	0.0121574	0.0113479	0.0177075	0.00382179	0.0097237	0.0119042	0.0116659	0.00869169	0.00333961	0.0120835	0.00807842	0.00472157	0.0113222	0.00152518	0.00139683	0.0182228	0.0076195
INTS6	0.0481416	0.0282618	0.0294035	0.0417299	0.0287157	0.0573748	0.0661842	0.0529503	0.0155046	0.0150094	0.0182424	0.0316096	0.0347144	0.0291231	0.0306846	0.0377023	0.0226394	0.00653252	0.0234346	0.0373304	0.0323703	0.0620889	0.0358939	0.0197358	0.00965127	0.0508788	0.039704	0.0314512	0.0258802	0.033999	0.0273662	0.0464236	0.0360924	0.0232234	0.0453415	0.0151362	0.0343084	0.0679957	0.066472	0.0628782	0.0185065	0.045536	0.041018	0.0270014	0.0444654	0.013583	0.0279343	0.0463992	0.0176593
INTS7	0.0126016	0.00916657	0.0138964	0.0184664	0.00854275	0.011269	0.0171752	0.0192576	0.00431398	0.0230869	0.0106125	0.0109027	0.00965494	0.00870473	0.0139123	0.00866159	0.00834974	0.000971	0.00779637	0.0125428	0.00876317	0.0209597	0.0122076	0.0163701	0.000568	0.0182363	0.00973738	0.0141089	0.00688591	0.0105435	0.0117728	0.01036	0.0148525	0.0143413	0.0174841	0.00418444	0.0110981	0.0257843	0.0168395	0.00851532	0.00377878	0.0158503	0.01428	0.00470609	0.0159583	0.0023905	0.00657176	0.0201312	0.00920126
INTS8	0.0063023	0.0045382	0.0162324	0.0132379	0.00135456	0.00463766	0.010874	0.00692945	0.00268602	0.00909804	0.00826304	0.00287084	0.00830802	0.0121751	0.00374016	0.00595794	0.00471377	0.000885	0.00348645	0.00908625	0.00182859	0.00913238	0.00601006	0.0147579	6.04e-05	0.00971655	0.00683327	0.0135687	0.00567032	0.00763	0.00774903	0.00736174	0.0107928	0.00458902	0.0187634	0.00164329	0.00571596	0.00714783	0.0132532	0.000418	0.000745	0.00622682	0.00491127	0.00569259	0.00590147	0.00142089	0.00306857	0.00675077	0.00507521
INTS9	0.00708546	0.00345225	0.00858824	0.00974071	0.0103663	0.00585902	0.0184151	0.010148	0.00573055	0.013217	0.00468611	0.00538166	0.00676658	0.00595367	0.0064422	0.00752114	0.00662385	0.00890239	0.0080454	0.0204775	0.00449891	0.0138104	0.0104473	0.00831479	0.0011602	0.00936607	0.00801959	0.00969617	0.0133443	0.0105909	0.00810098	0.0127986	0.00894097	0.0062298	0.0146264	0.0108219	0.00989494	0.0176789	0.0194262	0.0022038	0.00333758	0.0116622	0.00882121	0.00564531	0.0115287	0.00365829	0.00326889	0.00888107	0.00353238
IPO11	0.00846496	0.0090448	0.00988827	0.0162923	0.00792451	0.0243224	0.0573854	0.0181575	0.0054417	0.0407694	0.0175148	0.0142827	0.0128643	0.00815595	0.017624	0.0124121	0.00998696	0.00201315	0.00717564	0.0184922	0.00274454	0.0119684	0.00857541	0.0196861	0.00028	0.0106938	0.0125784	0.0178748	0.00319576	0.0220851	0.00571055	0.0116576	0.00678385	0.00722528	0.0207685	0.00640892	0.017344	0.0229368	0.0197852	0.0104537	0.00405128	0.0132234	0.0106865	0.0141151	0.0154421	0.00470039	0.00746088	0.0102771	0.00862688
IPO13	0.0223012	0.0143223	0.0151241	0.03094	0.0206519	0.0280268	0.0800565	0.0333963	0.0113284	0.0144432	0.00839765	0.0228421	0.0200735	0.0165625	0.00506133	0.0159449	0.00800818	0.0269655	0.0112745	0.0212714	0.0113096	0.0422536	0.0163571	0.0180447	0.00166596	0.0519429	0.0176688	0.0170119	0.0122358	0.0239876	0.0185809	0.022944	0.0238366	0.0150997	0.0204044	0.00953225	0.0318997	0.0326401	0.0380692	0.00585734	0.00747675	0.0253096	0.0285256	0.0139204	0.0142825	0.00890342	0.0203053	0.0224629	0.00637802
IPO4	0.00954007	0.00972658	0.0073323	0.0146257	0.0120991	0.0216622	0.0430701	0.0188155	0.00787428	0.0108181	0.00753435	0.00926553	0.00917154	0.011871	0.00461982	0.00741102	0.00299665	0.0158245	0.00479666	0.0121991	0.00315585	0.0166997	0.0125231	0.00897164	0.00604308	0.0105869	0.00817467	0.0215696	0.00383394	0.00987272	0.00210948	0.0165531	0.00719945	0.00622356	0.00760681	0.0120562	0.0112622	0.00814968	0.0208053	0.00583281	0.00541795	0.010183	0.0153907	0.0104586	0.00902332	0.00541429	0.0149617	0.0083925	0.00904026
IPO5	0.0277925	0.0181936	0.0221204	0.04362	0.0233	0.0484931	0.0923883	0.0422688	0.0144093	0.0163415	0.0122896	0.0402094	0.0354919	0.0190957	0.0101824	0.0250395	0.0147114	0.00842197	0.0201549	0.0375288	0.0248477	0.0396126	0.0407825	0.0489286	0.0030333	0.0284902	0.0217729	0.0280409	0.0144401	0.0221878	0.0159306	0.0390345	0.0337742	0.0163695	0.0383234	0.00806972	0.0373332	0.0380342	0.047223	0.00721504	0.0138878	0.0377521	0.0298807	0.0188703	0.0355304	0.0101077	0.0228934	0.0258936	0.0225415
IPO7	0.0289146	0.0350411	0.0155771	0.0320661	0.0152857	0.0450921	0.104813	0.0382463	0.044628	0.0192183	0.0141256	0.0337075	0.0200507	0.0143736	0.0130328	0.0196204	0.00949932	0.0111131	0.0149895	0.025202	0.0122274	0.029331	0.0228286	0.0116941	0.00470573	0.0333457	0.021272	0.0329309	0.00958158	0.032143	0.0291501	0.0399868	0.018474	0.0109339	0.0252243	0.0095243	0.0293912	0.0424645	0.0627769	0.00810736	0.0112751	0.0306817	0.06056	0.0291222	0.0231717	0.0150119	0.0333391	0.0164578	0.00765029
IPO8	0.0149491	0.00769479	0.0119395	0.0195729	0.00737031	0.0171903	0.0297001	0.0280328	0.00617684	0.00780581	0.00786404	0.0179253	0.0109201	0.00690593	0.00461354	0.0124321	0.00506191	0.00657718	0.0114201	0.0178216	0.0151087	0.0226922	0.0119334	0.0450942	0.000684	0.0144008	0.0117082	0.022913	0.00413323	0.00873658	0.0036962	0.0435995	0.0195406	0.00570253	0.0274151	0.00708921	0.0126406	0.0314237	0.0440322	0.00529272	0.00600449	0.0136366	0.019569	0.0082359	0.016756	0.00595991	0.0126501	0.0143962	0.00418905
IPO9	0.0142854	0.0489489	0.0085735	0.024912	0.017298	0.0281988	0.0658905	0.0237744	0.00868182	0.0135747	0.011573	0.0279147	0.0183216	0.0157088	0.00205899	0.0127568	0.00468498	0.0125718	0.00794817	0.0155583	0.00231893	0.0189212	0.0173876	0.0056116	0.00425477	0.0250417	0.0141352	0.0227948	0.00322757	0.026748	0.00300921	0.0254145	0.0114952	0.00717327	0.0167498	0.00712593	0.0209599	0.0208314	0.0351927	0.00757029	0.0075636	0.0179541	0.0357109	0.0211399	0.025692	0.00936414	0.0170348	0.0106767	0.0222943
IREB2	0.0206959	0.0123583	0.0188526	0.0209574	0.0108367	0.0113701	0.0272804	0.0244201	0.00596538	0.0120168	0.0109354	0.00889962	0.0197223	0.0150617	0.00574992	0.0152632	0.00875928	0.00416719	0.0152299	0.0198798	0.0117907	0.0293317	0.826558	0.0117076	0.00397977	0.015933	0.0141584	0.0184635	0.00943427	0.014652	0.0105403	0.0209335	0.0223874	0.0167117	0.0218712	0.00478771	0.0214175	0.0253735	0.0303524	0.00443316	0.00591926	0.0266993	0.0249697	0.0113951	0.0158971	0.00431925	0.0107338	0.0245152	0.012248
ISG20	0.0322358	0.0149598	0.0110046	0.0245478	0.0108607	0.0177581	0.0252306	0.0248141	0.00446759	0.00946081	0.00503189	0.0068297	0.0109457	0.0159734	0.00331826	0.0119155	0.00587185	0.0112125	0.0216509	0.0170647	0.00712912	0.0338203	0.0151805	0.0231737	0.00204724	0.0208353	0.0109928	0.0142561	0.00493006	0.00871213	0.0258358	0.0504067	0.0555923	0.0490118	0.0293518	0.0052558	0.0154395	0.0190768	0.0340818	0.00218367	0.00428802	0.0451684	0.0462273	0.0120588	0.066253	0.00677559	0.00964656	0.0308748	0.00536002
ISG20L2	0.00306911	0.00229147	0.00361526	0.00638117	0.00231523	0.00404537	0.0115353	0.00754572	0.00322316	0.000408	0.00162317	0.00748302	0.00312628	0.0031879	0.00400191	0.00494727	0.00411228	0.00171036	0.00437253	0.00426889	0.015009	0.00271791	0.00541088	0.000309	0.00153974	0.0103147	0.00617505	0.00426423	0.00189713	0.0116324	0.00856363	0.126694	0.00351961	0.00170316	0.00387201	0.0036745	0.00600183	0.0148546	0.0274612	0.00239812	0.00225244	0.0057546	0.00331887	0.00509164	0.00250112	0.00356788	0.00718226	0.00452064	0.00981051
ISY1	0.00329931	0.00154911	0.00350547	0.00741371	0.00178927	0.0117203	0.0372158	0.0102652	0.00455962	0.00175348	0.00351985	0.0152637	0.00692789	0.00190942	0.0464489	0.00916807	0.00455009	0.000332	0.0042638	0.00912474	0.0101779	0.00555404	0.00525374	0.00276101	0.000436	0.0163046	0.0204639	0.00499377	0.0120464	0.0161547	0.00696434	0.00352986	0.00444503	0.00197414	0.0082587	0.0066367	0.0094115	0.0225983	0.0308863	0.00459264	0.00610125	0.00521885	0.00459101	0.0043569	0.00660061	0.00205184	0.0120123	0.00560099	0.00648327
JAKMIP1	0.0131132	0.0364215	0.0163586	0.0223585	0.011503	0.00976977	0.0201773	0.0192144	0.00674587	0.00428583	0.00893013	0.00819378	0.0179027	0.00581035	0.012399	0.00762848	0.00384216	0.0013065	0.00788591	0.0222088	0.00289381	0.0203565	0.00957514	0.0213489	0.000923	0.0255864	0.018398	0.0166703	0.0162392	0.0118967	0.0139761	0.0311557	0.0102234	0.0268223	0.0313522	0.00425078	0.0293866	0.0253953	0.0241655	0.00562803	0.00426441	0.0171216	0.0223798	0.032727	0.0409292	0.0163138	0.0169365	0.00833576	0.00612376
KARS	0.0185573	0.011864	0.0173687	0.0234662	0.00884259	0.0142481	0.0225785	0.0155096	0.00658733	0.0107819	0.00954001	0.00948865	0.0175736	0.0176177	0.00679531	0.175944	0.0674593	0.00507946	0.012257	0.0175884	0.0101243	0.0300223	0.0167637	0.00693795	0.00332737	0.0229573	0.0322826	0.0297108	0.056349	0.0258796	0.0321941	0.0205506	0.0210403	0.0127573	0.0141082	0.00408555	0.0180441	0.0186503	0.0213743	0.00710004	0.00442314	0.0735027	0.0239715	0.0188003	0.0178886	0.00405161	0.00770428	0.0185356	0.0114677
KAT8	0.0180648	0.00796187	0.0100973	0.0281322	0.0071302	0.0156951	0.0170555	0.0135733	0.00434273	0.00564509	0.00565888	0.00797629	0.00906211	0.0300082	0.00516651	0.0223953	0.00901354	0.00391844	0.019913	0.0130435	0.0070063	0.0738692	0.0162484	0.00491127	0.00407951	0.015862	0.0167954	0.0322291	0.00478888	0.0156357	0.006934	0.0310516	0.0405898	0.00945959	0.0121124	0.0060035	0.0142482	0.0168159	0.0191619	0.00399406	0.00589242	0.0212999	0.0152648	0.00885232	0.0172888	0.00374281	0.0057782	0.0288298	0.0123783
KHDC1	0.00568778	0.00566056	0.00257574	0.00492353	0.00471496	0.00344079	0.0113825	0.00836849	0.00254548	0.0246005	0.00157904	0.0105083	0.00391829	0.00494978	0.00163677	0.00728065	0.00611691	0.0356371	0.00571345	0.00197394	0.0139783	0.00652819	0.008898	0.00771587	0.000113	0.00816708	0.00558565	0.0129216	0.00512826	0.00573332	0.012548	0.0272763	0.0108482	0.00591415	0.00433325	0.00224771	0.0091157	0.0135121	0.0103627	0.0100897	0.00397646	0.020915	0.0170424	0.00672625	0.0106906	0.00238091	0.0116667	0.00298041	0.000824
KHDRBS1	0.0512986	0.0736415	0.0354792	0.0827692	0.0438038	0.0291556	0.132655	0.0901587	0.0254232	0.0506936	0.0165229	0.0650893	0.108132	0.0253176	0.0139013	0.0268411	0.0129349	0.018062	0.0203452	0.0266591	0.0316959	0.0396319	0.0281569	0.0119376	0.00883882	0.0442589	0.0316962	0.0331601	0.015274	0.064119	0.0272133	0.0391814	0.0294798	0.0172688	0.0355276	0.0149774	0.0436118	0.0512552	0.0705604	0.00876269	0.0135384	0.0523617	0.0747245	0.04016	0.058414	0.0188492	0.0415707	0.0274834	0.0226761
KHDRBS2	0.00966587	0.0419292	0.00850403	0.0199566	0.0125299	0.0162324	0.0367947	0.018417	0.00662503	0.0069784	0.00748684	0.0207147	0.0140046	0.00948428	0.0130212	0.0141818	0.00566641	0.0148338	0.00719282	0.012805	0.00889413	0.020346	0.0143986	0.00482779	0.00263336	0.0148112	0.0206452	0.0318058	0.00546626	0.0247151	0.010472	0.0146227	0.0128371	0.00554701	0.0138725	0.00441857	0.0274936	0.0243655	0.0210775	0.00474154	0.0059976	0.0158893	0.0144122	0.0178283	0.00967083	0.00495706	0.0131321	0.0133788	0.00478824
KHDRBS3	0.0195642	0.0155783	0.0181461	0.0337915	0.0130395	0.0165557	0.0301036	0.0269954	0.00726464	0.0152974	0.0117121	0.0133557	0.0133786	0.0161881	0.0128729	0.0238801	0.015282	0.0108376	0.00974147	0.0162141	0.00995589	0.0420372	0.0165568	0.00996357	0.011855	0.0194363	0.0149333	0.0213809	0.00742966	0.0147671	0.0105044	0.0268798	0.0343752	0.0275463	0.0282506	0.00553104	0.0210444	0.0275669	0.0257283	0.00374759	0.00521797	0.0289257	0.0172808	0.013774	0.0232242	0.00379214	0.0108262	0.0356199	0.00697614
KHNYN	0.00223008	0.000236	0.00311891	0.00320462	0.000751	0.000442	0.00349028	0.00164439	0.000556	0.000324	0.000242	0.000807	0.000993	0.00380944	0.000264	0.00515203	0.00574679	0.00195576	0.000918	0.000378	0.0022816	0.00456458	0.00563514	0.00169428	8.66e-05	0.0113719	0.00683067	0.00484136	0.0252242	0.0160294	0.0264307	0.000137	0.00212679	0.000376	0.00155503	0.000301	0.00417911	0.00215658	0.00172452	0.000384	0.000486	0.00557635	0.0011727	0.00376977	0.00124922	0.000376	0.00457393	0.0022126	0.001266
KHSRP	0.0477008	0.038897	0.0268468	0.0378653	0.0322253	0.023918	0.0836104	0.0710101	0.0144608	0.0125937	0.0120139	0.0219277	0.0340739	0.0572567	0.00841472	0.0222369	0.0108659	0.00753809	0.022807	0.0301986	0.0142577	0.0467477	0.0386945	0.0230229	0.00605635	0.0402146	0.02732	0.0230218	0.0122233	0.0295364	0.018549	0.042016	0.02879	0.0221121	0.0292313	0.00983702	0.0318078	0.0573623	0.077098	0.00983482	0.0103261	0.045708	0.102774	0.0274254	0.0463968	0.0102024	0.0154775	0.0313496	0.0108651
KIAA0020	0.0252455	0.0125363	0.0125545	0.0253715	0.00895555	0.0113984	0.0239648	0.0186083	0.00649606	0.00862605	0.00627478	0.0113359	0.0105087	0.0149651	0.0102253	0.0164154	0.00791041	0.00367002	0.0357462	0.0199259	0.00894129	0.0268627	0.0127552	0.00887399	0.00513731	0.0240361	0.0153749	0.0188671	0.0058093	0.00579071	0.00971441	0.0226352	0.0378964	0.0276063	0.0191527	0.00625241	0.0161821	0.0322355	0.0308837	0.00379204	0.00582078	0.0231214	0.0205791	0.0102625	0.0311297	0.00402893	0.00734916	0.0435495	0.00713235
KIAA0391	0.0111632	0.00299973	0.0254989	0.0160976	0.014477	0.0140374	0.0190584	0.0114019	0.00372442	0.0353435	0.00795952	0.0161271	0.0127147	0.00755537	0.00688575	0.0288768	0.0186988	0.00114862	0.0121896	0.0350414	0.022662	0.0168168	0.0142865	0.0542468	0.00214783	0.0178281	0.0161136	0.0123039	0.0120508	0.0267607	0.0250288	0.0161596	0.0119133	0.00607444	0.0355137	0.00512023	0.0162461	0.0211265	0.0243843	0.00942152	0.00653998	0.0195966	0.00932317	0.0108247	0.0173908	0.00381157	0.00818118	0.0121176	0.0146406
KIAA0430	0.00919624	0.0127273	0.00530546	0.0115208	0.00755067	0.00894955	0.0183317	0.014569	0.00230793	0.00487183	0.00441542	0.00771584	0.0067634	0.00604905	0.00433604	0.00843753	0.00358393	0.000288	0.00514525	0.00627709	0.0019082	0.0158445	0.0113336	0.0113369	0.0160588	0.00706878	0.011311	0.00681044	0.00249348	0.0153375	0.0142387	0.00822935	0.00671173	0.00348149	0.00366852	0.00382451	0.0186952	0.0162296	0.0224731	0.0473581	0.00964723	0.0120682	0.0133994	0.013555	0.0209764	0.0104114	0.00226536	0.00820964	0.0141515
KIN	0.00630733	0.00420553	0.00316642	0.00745887	0.00357771	0.00578303	0.00856371	0.00720689	0.00335712	0.00248446	0.00225965	0.00527846	0.00547296	0.00338161	0.00224409	0.00634894	0.00333701	0.00691286	0.00425464	0.0057149	0.00617448	0.00976331	0.00546675	0.00181101	0.00243694	0.00548784	0.00420133	0.00337511	0.00219403	0.00778305	0.00388018	0.00881185	0.00557842	0.00201542	0.00394166	0.00151622	0.00478561	0.00637061	0.00830726	0.00100412	0.00198896	0.00739015	0.00669287	0.00533972	0.00546593	0.00248494	0.00486432	0.00579917	0.00440508
KPNB1	0.0253943	0.0268345	0.0147083	0.0341203	0.0194251	0.0349285	0.0694693	0.0391675	0.0139124	0.0184868	0.0112673	0.0241833	0.0227742	0.0172809	0.00958517	0.0167358	0.00988374	0.0094435	0.0163932	0.0359085	0.0289741	0.0379483	0.024403	0.0150412	0.00827159	0.0236931	0.0278814	0.0287613	0.00960332	0.02176	0.021236	0.0464522	0.0243454	0.00939721	0.0334864	0.0106453	0.0424631	0.0492312	0.0480512	0.00834133	0.013496	0.0295881	0.0367264	0.0201488	0.0442357	0.0136297	0.0232816	0.0315251	0.0106145
KRR1	0.0158899	0.0232141	0.00545342	0.0117373	0.00595722	0.0411434	0.0177178	0.0160146	0.00549942	0.00292595	0.00325382	0.00814523	0.00739489	0.00785636	0.00575241	0.0101205	0.00682357	0.00457668	0.00931702	0.0107595	0.027325	0.0158516	0.0130382	0.00436309	0.00229296	0.0122446	0.00874606	0.00834271	0.0053198	0.0118814	0.0207819	0.0115434	0.0108069	0.00588828	0.0131706	0.00824878	0.0162199	0.0181511	0.020792	0.00290382	0.00471605	0.0257741	0.0324389	0.0117576	0.011795	0.00438853	0.00708255	0.00875257	0.00507007
L1TD1	0.00777216	0.00814559	0.0053961	0.00916103	0.016655	0.00362771	0.0135795	0.0214754	0.00391544	0.000435	0.00388731	0.0117577	0.00711209	0.00676537	0.00108227	0.00868895	0.00311242	0.00327903	0.00995917	0.0120348	0.00823745	0.0112455	0.00716244	0.00216636	0.0208418	0.0167095	0.0083868	0.0125223	0.0037133	0.00688816	0.0101128	0.0133181	0.0138773	0.00466441	0.0059781	0.00672652	0.00973173	0.0190166	0.0319583	0.00249734	0.0036969	0.0124728	0.0131817	0.00703867	0.0101463	0.00158721	0.00284786	0.00714079	0.00688985
LARP1	0.0190019	0.0191262	0.0147703	0.026439	0.0458448	0.0190399	0.0461066	0.0341222	0.0119305	0.00969619	0.0096604	0.0241317	0.0201647	0.0121126	0.0138881	0.0280882	0.0123137	0.00528504	0.0158952	0.0238963	0.0160002	0.0234518	0.0181109	0.0134193	0.00156376	0.0257853	0.0218674	0.0186522	0.0135642	0.0314955	0.0217495	0.0155698	0.0131845	0.00571474	0.0253643	0.0119962	0.0210055	0.0631406	0.0772632	0.00933733	0.0107512	0.0210861	0.0284833	0.0142919	0.0193798	0.00591303	0.0126198	0.0155416	0.0238897
LARP1B	0.0134336	0.0119246	0.00688459	0.00775475	0.0186426	0.01039	0.0120691	0.00843569	0.00263477	0.00212012	0.00147364	0.00950393	0.00387725	0.00215199	0.000383	0.00641788	0.00226713	0.00678731	0.0036827	0.00957958	0.000899	0.00845947	0.00449027	0.00343546	0.000233	0.00616409	0.00318936	0.00482316	0.00260971	0.00693934	0.0101291	0.0110399	0.00474391	0.00596653	0.0107317	0.0143595	0.00530694	0.0106457	0.0138835	0.000727	0.00411278	0.00628386	0.009834	0.00395825	0.0036123	0.00297942	0.00611598	0.00547647	0.00423965
LARP4	0.00245429	0.00616011	0.0242047	0.00731069	0.00447203	0.00905965	0.0178501	0.00820057	0.00491607	0.00122675	0.00176036	0.00970256	0.00561544	0.00415225	0.000774	0.0127487	0.00415589	0.000784	0.00393288	0.00604826	0.00223018	0.00449172	0.00612761	0.000868	0.000653	0.00556101	0.0059459	0.00447145	0.004468	0.0294313	0.00133942	0.00197374	0.00421899	0.00226958	0.00953701	0.0139505	0.00797202	0.00804304	0.0175575	0.00157169	0.00241003	0.00580154	0.00491017	0.00456766	0.0049731	0.00160903	0.00533904	0.00284424	0.00208776
LARP4B	0.00822954	0.00809819	0.00527982	0.0147374	0.0204687	0.0147682	0.0268835	0.0117531	0.00554988	0.0037016	0.00383341	0.0137102	0.0083377	0.00566654	0.00782743	0.00973998	0.00316807	0.00115274	0.00691782	0.0174793	0.00544059	0.00815693	0.00715418	0.00422705	0.000411	0.0134965	0.00923433	0.00620489	0.00919306	0.00442129	0.00469935	0.00968713	0.040591	0.00810588	0.035964	0.0532052	0.00844751	0.0221891	0.0350265	0.00783764	0.00339324	0.0121383	0.0140659	0.00864982	0.0131672	0.00304842	0.0108639	0.00631433	0.00454907
LARP6	0.0399086	0.0202772	0.00731078	0.0234109	0.0164069	0.012736	0.0258023	0.0319384	0.00557606	0.00402636	0.00444425	0.00850255	0.00954549	0.0170323	0.00352592	0.01042	0.00565725	0.00396015	0.0177015	0.0258966	0.00623202	0.0338823	0.0194245	0.00410229	0.00258149	0.0155117	0.0109003	0.0136898	0.0044123	0.0181885	0.00974372	0.0253465	0.0175837	0.0146125	0.0153431	0.00502138	0.0143366	0.0342905	0.0423641	0.00170711	0.00408489	0.031262	0.0554929	0.0108143	0.0277493	0.00558804	0.0141498	0.0256326	0.00625089
LARP7	0.0033782	0.00393466	0.00321242	0.005926	0.00585791	0.00593388	0.0292669	0.0085629	0.00286463	0.00280432	0.00345334	0.00535469	0.00400326	0.00285223	0.00573993	0.00543253	0.00282424	0.000437	0.00283631	0.00687289	0.00311796	0.00358511	0.00350336	0.00323617	0.00310026	0.006667	0.00456598	0.00383422	0.00339194	0.00563463	0.00498242	0.00526358	0.00969303	0.0116173	0.0355694	0.0960651	0.00418179	0.00783355	0.0106288	0.00125966	0.00262877	0.00492714	0.00401115	0.00364098	0.00519189	0.00158163	0.00269708	0.00329243	0.00553393
LARS	0.0472975	0.0157877	0.0370207	0.0600448	0.0169368	0.0316237	0.0255924	0.0296995	0.00838329	0.0277466	0.0160677	0.0141214	0.024162	0.0291945	0.00889168	0.0557335	0.0233657	0.00932434	0.0166824	0.0280129	0.0126726	0.0668376	0.025728	0.0231008	0.00843148	0.0376269	0.0248398	0.0317514	0.0147103	0.0149697	0.0177077	0.0579712	0.0631385	0.0297995	0.0326574	0.00534749	0.0256929	0.0436042	0.0339133	0.00453967	0.00758137	0.0526229	0.031594	0.0181507	0.0392044	0.00718108	0.00785255	0.0425245	0.0121501
LARS2	0.0108084	0.00868392	0.0077944	0.010709	0.00786533	0.00809026	0.0151658	0.0115754	0.00451615	0.00320532	0.00463291	0.0071082	0.00734271	0.0145498	0.00780055	0.182246	0.0798811	0.00371874	0.00843407	0.0154835	0.00922183	0.0170113	0.0129593	0.00560074	0.00477893	0.0206779	0.0225218	0.019833	0.018997	0.0242335	0.0352109	0.0343112	0.0103801	0.00586987	0.00871604	0.00345489	0.013155	0.0131633	0.0145311	0.00275477	0.00355977	0.0345305	0.012148	0.00710641	0.0107524	0.00291379	0.00545634	0.0135069	0.00940574
LAS1L	0.00673626	0.0201368	0.0131311	0.0244767	0.0184476	0.0116546	0.026751	0.0231911	0.0069609	0.00190299	0.0187902	0.0229973	0.0170878	0.00448662	0.0129887	0.0139873	0.00789501	0.00729089	0.00941213	0.0113162	0.0803362	0.012446	0.00886679	0.00632967	0.000716	0.0144285	0.0143395	0.0132779	0.0173685	0.0219071	0.0131444	0.021463	0.00865373	0.00665405	0.0225545	0.010317	0.0126425	0.0158369	0.0257282	0.011111	0.00512311	0.0115181	0.0131087	0.0111456	0.0155209	0.00667872	0.0227539	0.00707462	0.0144522
LCMT2	0.0177041	0.00540444	0.0143406	0.0201608	0.00738679	0.0124134	0.019595	0.017992	0.00807701	0.00635515	0.00555339	0.010162	0.00885177	0.0299757	0.00826791	0.0380819	0.0199966	0.00083	0.012556	0.0213614	0.0115104	0.0478841	0.0347523	0.00436588	0.00116592	0.0168695	0.0176943	0.0156137	0.0259172	0.0182101	0.0203087	0.0182511	0.0204538	0.0399077	0.0165868	0.00800328	0.0202743	0.0231239	0.0217137	0.00172068	0.00640078	0.0225946	0.019965	0.0134517	0.0240586	0.00498449	0.00843563	0.0352497	0.0151196
LENG9	0.00283021	0.00124743	0.00230253	0.00305147	0.000482	0.00159136	0.00337998	0.00704666	0.000764	0.000994	0.000506	0.00191573	0.00201206	0.00250166	0.000212	0.00161186	0.000573	0.0003	0.000637	0.00665758	0.00132912	0.00187516	0.00260889	0.00113306	0.000273	0.00388529	0.00210956	0.00520405	0.00106497	0.000646	0.00212757	0.00807525	0.0024495	0.00261259	0.0028034	0.000979	0.00405366	0.00378479	0.00460441	0.000493	0.00183561	0.00304274	0.00645189	0.000995	0.00341536	0.000426	0.00220456	0.00248785	0.000671
LIN28A	0.0260961	0.0215226	0.0146126	0.0311717	0.021226	0.0193852	0.044881	0.0446678	0.00830786	0.0106534	0.0117844	0.0229985	0.0219551	0.0147067	0.00721858	0.0175722	0.00711541	0.00761035	0.015208	0.0319077	0.0108839	0.0327636	0.0195631	0.0109872	0.00486019	0.0344487	0.0197402	0.0262118	0.0100411	0.0218873	0.0155537	0.0318411	0.0233654	0.012563	0.0238458	0.0112934	0.0194796	0.0601409	0.0968518	0.0107616	0.0150238	0.0251641	0.0356059	0.0143612	0.0319446	0.0075099	0.0110856	0.0218253	0.0142219
LIN28B	0.0203297	0.0111072	0.0151058	0.0216538	0.0204476	0.0131333	0.033818	0.0318654	0.00583024	0.0140646	0.00887678	0.0135742	0.0148868	0.0119313	0.00443425	0.0115558	0.00481553	0.00576636	0.0112627	0.0243011	0.00999985	0.0201803	0.0134465	0.0190232	0.00449225	0.0203548	0.0129992	0.0172936	0.0086296	0.0105501	0.0175012	0.0277268	0.0194758	0.00987455	0.0414119	0.0102064	0.0117401	0.0469016	0.0707233	0.00522594	0.0079174	0.0167235	0.0230535	0.00783996	0.0254416	0.00390581	0.00621015	0.0147202	0.0122698
LONP1	0.0291179	0.0204937	0.0160656	0.0342524	0.0173228	0.0217379	0.0362458	0.0330574	0.0100452	0.0150039	0.0127356	0.0180859	0.0264517	0.0210133	0.010645	0.0388374	0.0394839	0.00728682	0.0179358	0.0271423	0.0153641	0.0412579	0.0434666	0.00957137	0.00479938	0.0236222	0.0214962	0.0250859	0.0101188	0.0331672	0.0291791	0.0246493	0.0243695	0.0195445	0.0197044	0.00772643	0.0313936	0.0353655	0.0403793	0.0081146	0.0102652	0.0434636	0.0339834	0.0201962	0.0460063	0.00736742	0.0223403	0.0405035	0.0159613
LRPPRC	0.0247114	0.0182963	0.0132643	0.0175383	0.0130501	0.0123685	0.0278695	0.0191269	0.00621376	0.00618051	0.00748096	0.00906308	0.0145585	0.00968292	0.00345252	0.0118597	0.0073436	0.00828556	0.0102109	0.0130335	0.00585692	0.0247741	0.0159942	0.00742798	0.00199862	0.0148841	0.0117282	0.00841077	0.0048947	0.0120042	0.00822118	0.0193658	0.0131499	0.0106086	0.0176371	0.00522687	0.0131219	0.017229	0.0286323	0.00245651	0.0037608	0.0254238	0.0393233	0.0155116	0.0239325	0.00383928	0.00916369	0.0125427	0.00607317
LRRC47	0.0109666	0.00557566	0.00443638	0.00733455	0.00878519	0.00695655	0.0144672	0.0341727	0.00926899	0.00119822	0.00310738	0.00806273	0.00774865	0.00533035	0.00151137	0.00617068	0.0043573	0.00185789	0.00484857	0.00535923	0.00182694	0.0197177	0.00788556	0.00888764	0.00280972	0.00604138	0.00593599	0.00870553	0.00412811	0.00304318	0.0145409	0.0060888	0.00889	0.00237019	0.012733	0.00169642	0.0151738	0.0138913	0.00883911	0.00319478	0.00102664	0.00968066	0.0130007	0.0182219	0.014301	0.000801	0.00144148	0.00693707	0.00961024
LRRFIP1	0.0280038	0.0377053	0.0136506	0.0311882	0.0234212	0.0161543	0.0409612	0.0314264	0.00685211	0.0150169	0.00766983	0.0230767	0.0161082	0.0182439	0.00856612	0.0178362	0.00794213	0.00604532	0.0144469	0.0238641	0.0171662	0.0319176	0.0196418	0.0192808	0.0076099	0.0451458	0.016674	0.0166174	0.00702751	0.0308887	0.0110111	0.0251081	0.0165595	0.0136479	0.0353176	0.00804221	0.0260577	0.035853	0.0556939	0.00604369	0.00830648	0.0334675	0.0452523	0.0189355	0.0235274	0.00790623	0.017937	0.0186244	0.0151685
LRRFIP2	0.0113277	0.0239531	0.0143763	0.018135	0.0165137	0.0119459	0.0234582	0.020734	0.00716296	0.00218724	0.0102173	0.0156155	0.0132228	0.0082408	0.00322718	0.0105238	0.00769132	0.000593	0.00581814	0.0243888	0.00846574	0.0139537	0.00808214	0.00803836	0.0005	0.0229011	0.00914745	0.0089663	0.0056538	0.0155877	0.00660932	0.00890549	0.0121197	0.00699983	0.0298761	0.00712345	0.0226819	0.0211481	0.0191646	0.00266716	0.00521272	0.0182213	0.0250805	0.00941229	0.0148834	0.00481556	0.0115758	0.0129423	0.00571462
LSG1	0.00671964	0.00764281	0.00836481	0.0106254	0.00979663	0.01988	0.0301228	0.0160932	0.00265404	0.00259476	0.00545796	0.0181276	0.00725957	0.00409468	0.00875305	0.0136118	0.00632287	0.00157235	0.0144672	0.0313351	0.0233443	0.00994913	0.00950644	0.0106654	0.00136053	0.0191157	0.0106422	0.00795158	0.0181837	0.0162228	0.0094073	0.00459961	0.00711142	0.00470178	0.0144109	0.00592218	0.0184811	0.0250902	0.0206595	0.00224977	0.00664407	0.0116099	0.00859606	0.0107197	0.0238622	0.00456656	0.0115142	0.00793648	0.00466523
LSM1	0.0117948	0.00697277	0.0121479	0.0159218	0.0119697	0.0190827	0.0255237	0.0179308	0.0054043	0.00627923	0.00558637	0.0150135	0.00939172	0.00854975	0.0129383	0.0119037	0.00656817	0.00458998	0.00861188	0.0134313	0.00780374	0.0176959	0.0126636	0.00896145	0.00554898	0.0152934	0.0117898	0.0110577	0.00823766	0.0124366	0.00952044	0.0203195	0.0135619	0.00550657	0.00918552	0.00510944	0.0142654	0.0591015	0.0663313	0.0105253	0.0128631	0.0157161	0.0143728	0.00893636	0.00961067	0.00429499	0.0117224	0.0119014	0.00958467
LSM10	0.00275913	0.00256951	0.00309085	0.00789588	0.00326245	0.00315112	0.0137931	0.00742511	0.00219258	0.000576	0.00285695	0.00654437	0.00319194	0.0027537	0.0183075	0.00370332	0.00229304	0.000203	0.00335248	0.00593653	0.00413594	0.00382215	0.00351866	0.00133159	0.000245	0.00568718	0.00611867	0.0041377	0.00534331	0.00436289	0.00285356	0.00345179	0.00300069	0.00150049	0.00429977	0.00232026	0.0044256	0.0116958	0.0152934	0.00302151	0.00519995	0.00469556	0.00382952	0.00305534	0.00349028	0.00213146	0.00283765	0.00321036	0.0024407
LSM11	0.00179324	0.00247682	0.0021162	0.0067057	0.00190818	0.00245494	0.00992279	0.00391597	0.00139727	0.000873	0.00217217	0.00509623	0.00267026	0.00248475	0.0102591	0.00225626	0.00151957	0.000312	0.00153203	0.00292443	0.00475496	0.00287832	0.00234749	0.00122658	0.000224	0.00367734	0.00387275	0.00229018	0.00284171	0.00491428	0.00301891	0.00188776	0.00200171	0.000809	0.00222074	0.00156038	0.00336555	0.00926449	0.00968159	0.00333981	0.00377843	0.00413085	0.00336353	0.00241329	0.00239124	0.00174865	0.003298	0.00175092	0.00170664
LSM12	0.0101103	0.00858093	0.102434	0.0218695	0.00699723	0.00657067	0.0211989	0.017064	0.00679638	0.00748825	0.00597655	0.0129536	0.0212648	0.00486793	0.0108992	0.0101738	0.00449617	0.000919	0.00962329	0.0195144	0.0146322	0.012468	0.00932788	0.0288121	0.00017	0.010291	0.006994	0.00925475	0.00896772	0.0111081	0.00674406	0.00693362	0.0097126	0.00650491	0.00684969	0.00194422	0.0113068	0.0248216	0.0256375	0.0018807	0.00269645	0.0130833	0.00884782	0.00707787	0.0066068	0.00449239	0.0148387	0.00921538	0.00481502
LSM14A	0.0128539	0.00755814	0.0141373	0.0255877	0.0164497	0.0197088	0.0396573	0.0263189	0.00859906	0.0144338	0.00543912	0.0279588	0.0168019	0.00816024	0.00865157	0.0130112	0.00785543	0.00289299	0.0130416	0.0135602	0.00999817	0.0162956	0.0150348	0.0318497	0.00142564	0.0233597	0.0136005	0.0115284	0.0195134	0.00964901	0.00700022	0.0244063	0.0107099	0.00755174	0.0221076	0.00619613	0.0181556	0.0928135	0.11464	0.0247496	0.0173222	0.0189965	0.0176625	0.0126027	0.0185671	0.0057122	0.010521	0.00843548	0.0103105
LSM14B	0.0127893	0.00978862	0.00805414	0.0156042	0.00916764	0.0153493	0.0301449	0.0143538	0.00333167	0.00264433	0.00510405	0.0232328	0.00819342	0.00774033	0.00228481	0.00685873	0.00415205	0.000517	0.00872149	0.0118318	0.00191694	0.0136476	0.0086762	0.0259295	0.000766	0.00952782	0.00620936	0.00549309	0.00968566	0.00516622	0.00260443	0.021939	0.00756218	0.00624014	0.00386812	0.00347425	0.0107092	0.0300566	0.0230136	0.0105488	0.00366372	0.0137618	0.0104363	0.00859912	0.0139755	0.00329828	0.00931251	0.00566935	0.0146576
LSM2	0.0152956	0.0151066	0.0125729	0.0323131	0.0215297	0.0204401	0.115958	0.0433464	0.0131039	0.00992807	0.00884976	0.0432725	0.0233515	0.014744	0.212673	0.022852	0.0183399	0.00464297	0.0133915	0.0202011	0.0277555	0.02389	0.0172961	0.0101349	0.00634548	0.0248663	0.0234753	0.0162903	0.0135897	0.021723	0.0159713	0.016018	0.0202189	0.0137831	0.0271294	0.0303094	0.0238707	0.0353838	0.0434289	0.00920403	0.0182534	0.03379	0.017179	0.0155287	0.031385	0.00837528	0.0211387	0.0187283	0.0165232
LSM3	0.0037739	0.00365736	0.00715247	0.00755078	0.00958133	0.00872426	0.0129411	0.010833	0.00224486	0.00115502	0.00270122	0.0060088	0.00390481	0.00488749	0.0322239	0.00706432	0.00373317	0.00196149	0.00236414	0.00466672	0.00331189	0.00660479	0.00371568	0.00400233	0.00308672	0.00489102	0.0050906	0.00628261	0.00275146	0.00836276	0.00880997	0.00549785	0.00447838	0.00182157	0.0044659	0.00131441	0.00568918	0.0191497	0.0157032	0.00312233	0.00315378	0.00606677	0.00354369	0.003323	0.00592171	0.0015713	0.00330005	0.0043658	0.00648188
LSM4	0.030395	0.0534096	0.0139491	0.0283256	0.017811	0.0354981	0.0596651	0.0321188	0.00883319	0.0135092	0.00923702	0.0208082	0.019731	0.0141974	0.0230871	0.0210933	0.0171488	0.00517609	0.0144149	0.0251197	0.0267512	0.0582782	0.037205	0.0114165	0.00445349	0.0202432	0.0187751	0.0177815	0.0122281	0.0199667	0.0145465	0.0247116	0.021808	0.022819	0.0267256	0.00975647	0.0268818	0.0512447	0.0375514	0.00768374	0.017637	0.0315675	0.035205	0.0201322	0.0251287	0.00632322	0.0406156	0.0256058	0.00634781
LSM5	0.00488997	0.00273819	0.00800745	0.00568683	0.00233011	0.00889556	0.0154363	0.00745723	0.00241565	0.00513203	0.00320542	0.00741891	0.00412356	0.00525666	0.0370809	0.0063305	0.00483456	0.00236477	0.0037257	0.00947268	0.00493967	0.00670186	0.0068229	0.00460112	0.00363896	0.00596278	0.00696129	0.00821343	0.00443787	0.00833262	0.00406716	0.00593295	0.00576854	0.00252805	0.00774583	0.00230358	0.00804968	0.0201759	0.0153546	0.00290552	0.00563535	0.00536853	0.0043373	0.00404756	0.00433181	0.00105784	0.00193246	0.00574241	0.0079516
LSM6	0.00374454	0.0032854	0.00853554	0.00903835	0.00381633	0.0110983	0.0169159	0.0111595	0.00251873	0.00140135	0.0022872	0.00968395	0.00539082	0.00254594	0.023768	0.00639983	0.00390832	0.0164468	0.00561344	0.00577895	0.0036013	0.0086209	0.00554275	0.004938	0.0121762	0.0057508	0.00577227	0.00430932	0.00265253	0.00900455	0.00414351	0.00569411	0.00477177	0.00293111	0.009724	0.00217364	0.00756899	0.0172354	0.0250574	0.00462053	0.00434382	0.0105625	0.00501266	0.00422947	0.00714645	0.00190952	0.00337252	0.00381386	0.0052388
LSM7	0.00587503	0.00391322	0.00943712	0.0107023	0.00737157	0.0146226	0.0169089	0.0108563	0.00476484	0.00629494	0.00413013	0.00953336	0.00485967	0.00358357	0.0237323	0.00913522	0.00795866	0.00323053	0.00596924	0.0131577	0.00420343	0.00971389	0.00818053	0.00468351	0.00137335	0.00969228	0.00773923	0.00794949	0.00203202	0.0259438	0.00560316	0.010436	0.00801206	0.00311119	0.00848639	0.00450106	0.0111884	0.0310422	0.0259779	0.00409195	0.00571721	0.0116869	0.00686119	0.00540941	0.0107097	0.0020082	0.00735169	0.00783268	0.00614502
LSMD1	0.0131993	0.00636673	0.00445412	0.00706988	0.0174877	0.0086357	0.01155	0.0108577	0.00288381	0.00287009	0.00406488	0.00641913	0.00469259	0.00345279	0.00312395	0.0053636	0.00575949	0.00141173	0.00380028	0.00667912	0.00624243	0.00677078	0.00675601	0.00121809	0.00252644	0.0150197	0.00765278	0.00614321	0.0089012	0.0128073	0.0264292	0.00354834	0.0142011	0.0020472	0.00370497	0.00200198	0.00925808	0.014829	0.0147357	0.00155856	0.00938117	0.0093474	0.0116163	0.00494664	0.00703954	0.00146677	0.00447125	0.0258105	0.00785031
LUC7L	0.0122808	0.00645723	0.0121863	0.0165025	0.0125542	0.0103633	0.0340217	0.0182093	0.00648153	0.00488178	0.00679912	0.0159113	0.00989296	0.01058	0.0132141	0.0176073	0.0122578	0.00066	0.00938702	0.0139345	0.0108265	0.0202013	0.0160529	0.00722766	0.000507	0.0148786	0.0112713	0.0147239	0.00855391	0.00951483	0.0119159	0.0259996	0.0128107	0.00827212	0.0199457	0.00508589	0.0134569	0.0270433	0.0256406	0.00601768	0.00612689	0.0291547	0.0147631	0.00914271	0.0258	0.00564243	0.0193611	0.0146757	0.00598328
LUC7L2	0.011772	0.00404746	0.00850923	0.0443136	0.00956931	0.00951477	0.0202669	0.0127425	0.00379985	0.0092462	0.00285224	0.0146391	0.00471968	0.00673076	0.00624104	0.00685244	0.00506384	0.00121299	0.0031589	0.0182848	0.0146508	0.00850854	0.00489529	0.0141354	0.000111	0.00608567	0.00711172	0.00758076	0.00650774	0.00615831	0.00167708	0.0160791	0.00482607	0.00331212	0.0214565	0.00390935	0.0074742	0.00839925	0.0108235	0.000812	0.00425779	0.00804152	0.00438615	0.00452426	0.011122	0.00201803	0.00528633	0.00618269	0.00587245
LUC7L3	0.0315534	0.00917425	0.0159404	0.0354069	0.0111946	0.0146998	0.0222527	0.038977	0.00559916	0.0111748	0.00900829	0.00845806	0.0131918	0.0269475	0.00516307	0.015399	0.00872012	0.00731144	0.0123872	0.0282498	0.00816065	0.0437267	0.0180449	0.0157738	0.00120254	0.0177089	0.0113334	0.0168874	0.00613212	0.0119548	0.00764608	0.0350936	0.038231	0.0207807	0.024045	0.0053478	0.0139624	0.0245227	0.0272113	0.00191936	0.00316467	0.02522	0.0293475	0.0101431	0.0478668	0.00369877	0.0076134	0.0298952	0.00685216
LUZP4	0.0138428	0.00306549	0.00794588	0.010941	0.00693555	0.00644745	0.0101786	0.0147803	0.00195681	0.00107667	0.00332564	0.00335206	0.00538891	0.00533169	0.00181841	0.00527021	0.00323512	0.0010982	0.00612799	0.0116572	0.00119252	0.01734	0.00672092	0.00193353	0.000142	0.00731933	0.00692489	0.0122661	0.0013592	0.00308697	0.00786966	0.015328	0.0157069	0.0117131	0.00902753	0.0027163	0.00635767	0.0129051	0.0141966	0.000581	0.00487864	0.0134941	0.0131308	0.00469537	0.0333521	0.00202692	0.0046783	0.0120933	0.00249671
MAEL	0.00472318	0.0038788	0.00423146	0.00703138	0.00497408	0.00539011	0.00980103	0.00914289	0.00221233	0.002153	0.00333332	0.00539971	0.0047821	0.00455982	0.0025984	0.00718629	0.00332798	0.000539	0.00468262	0.00730732	0.00765324	0.00753998	0.00464774	0.00860458	0.00127567	0.00785695	0.00795305	0.00662468	0.0073023	0.00895216	0.00676473	0.00895052	0.0062403	0.0032967	0.00656721	0.00310826	0.0067796	0.0360411	0.0231056	0.173841	0.0195588	0.00670874	0.00539275	0.00514555	0.00708008	0.00233771	0.00481323	0.00497336	0.00522788
MAGOH	0.00593132	0.00803849	0.00475785	0.0105475	0.0808508	0.0268134	0.0328728	0.0170822	0.00494505	0.00449777	0.00336783	0.0117422	0.00899935	0.00596226	0.0099055	0.0079471	0.00414769	0.00188078	0.00685223	0.00726498	0.00674042	0.0281982	0.00763583	0.00257772	0.00210741	0.0107025	0.0095587	0.00555687	0.00525775	0.00792725	0.00429375	0.00841599	0.00595637	0.00411718	0.0089163	0.00371479	0.00939083	0.021002	0.0228228	0.00396646	0.00371415	0.00911241	0.010346	0.00603423	0.010762	0.00350434	0.0110167	0.00513267	0.00552108
MAGOHB	0.0042919	0.00517966	0.00475648	0.00886434	0.0250913	0.0114357	0.0210308	0.00952366	0.00270985	0.0036121	0.00315256	0.007837	0.00588032	0.00455617	0.00581597	0.008472	0.00510686	0.00242699	0.00443656	0.00623462	0.00516006	0.0114164	0.00718105	0.00540442	0.00944759	0.00815947	0.00686407	0.00485535	0.00782092	0.00626615	0.00440906	0.00448623	0.0077512	0.00250534	0.00636208	0.00264277	0.010035	0.0225044	0.0153925	0.00387342	0.00543952	0.00763738	0.00506092	0.00507008	0.00680854	0.00226837	0.00671219	0.00541477	0.00852297
MAK16	0.00887697	0.00337903	0.00793566	0.0150367	0.0106042	0.0125629	0.0185806	0.0114804	0.00889204	0.018384	0.00737731	0.0185269	0.00804045	0.00705675	0.020864	0.015827	0.0129429	0.000941	0.0107883	0.0298731	0.0178184	0.0127423	0.0160747	0.00511791	0.00804573	0.0180128	0.0155794	0.0138296	0.0103736	0.019039	0.010972	0.0173692	0.0159934	0.00718066	0.0101954	0.00729627	0.0185089	0.0189105	0.0176089	0.0036228	0.0047509	0.0175422	0.0108036	0.00673998	0.0177064	0.00393632	0.0122051	0.0204364	0.00330419
MARS	0.0194466	0.0116911	0.00996814	0.0206484	0.0083351	0.011848	0.0266887	0.0170296	0.00904123	0.0060743	0.00670454	0.0114113	0.0107338	0.033027	0.00811788	0.207177	0.0868529	0.00238391	0.0148352	0.0295293	0.00916904	0.0272467	0.0195916	0.00493637	0.00249336	0.0210605	0.0240476	0.0232023	0.0272061	0.0451425	0.0578911	0.0216655	0.0173342	0.00794851	0.0120817	0.0043926	0.0200611	0.0210694	0.0237246	0.00410064	0.0055703	0.0884305	0.0202905	0.0141005	0.0166894	0.00509937	0.00818017	0.0227681	0.0157762
MARS2	0.0117446	0.00757991	0.00661875	0.0169443	0.00806849	0.00945608	0.0196812	0.0132958	0.00594298	0.00732651	0.00534789	0.00975255	0.00764473	0.0203444	0.00813973	0.256789	0.0628143	0.00247475	0.0109564	0.0204066	0.0101876	0.0156795	0.0199189	0.00340479	0.00342658	0.0136972	0.0143989	0.0149802	0.020481	0.0352648	0.0441032	0.012684	0.0123959	0.00504121	0.00839156	0.00367115	0.0154783	0.0190727	0.0161765	0.00414303	0.00437849	0.0801185	0.0131947	0.0115212	0.0117647	0.00416663	0.00594644	0.0147775	0.015538
MAZ	0.0260335	0.0135054	0.01048	0.0210392	0.0141967	0.0114025	0.036331	0.0283437	0.00891684	0.00813664	0.00602861	0.0135568	0.012415	0.0125116	0.00528517	0.0149418	0.0080037	0.00545058	0.00981507	0.0171859	0.031555	0.0282337	0.0178258	0.00849958	0.00353344	0.0177202	0.0148363	0.0164946	0.0123294	0.0153791	0.0091474	0.0199871	0.0198859	0.0123524	0.0236225	0.00976709	0.0176004	0.0228138	0.0307004	0.00370886	0.00637239	0.0268018	0.0311263	0.0154999	0.0285531	0.00739577	0.0146037	0.0161235	0.00570819
MBNL1	0.0107703	0.00956339	0.0467744	0.0193894	0.0169077	0.0105834	0.0400747	0.0242276	0.0071866	0.00940554	0.0088665	0.0104403	0.0232658	0.00892396	0.0108111	0.0112546	0.00623697	0.0027993	0.00555725	0.0111158	0.00548054	0.0118382	0.0103838	0.00572814	0.00826188	0.0148506	0.0117067	0.0123305	0.00691718	0.00964512	0.00604439	0.00881292	0.00883976	0.0072423	0.0132398	0.00333887	0.00996149	0.0208187	0.0277226	0.00408951	0.00595375	0.0108716	0.0110633	0.00891975	0.0134761	0.00369825	0.00796963	0.0079401	0.00698592
MBNL2	0.0138258	0.0091069	0.0170393	0.0101523	0.00893119	0.00509701	0.0223751	0.0138133	0.00534455	0.00306815	0.00442793	0.00733527	0.0122169	0.00443622	0.00587843	0.00618943	0.0029242	0.00226395	0.0034134	0.00632752	0.00592374	0.0073257	0.00655705	0.00408002	0.00108494	0.00960432	0.00783521	0.00857905	0.00455035	0.00579961	0.00379552	0.00595909	0.00450439	0.00354291	0.0075463	0.00201591	0.00650333	0.0170722	0.0177234	0.00287177	0.00383621	0.00830972	0.0076521	0.00518538	0.00784277	0.003555	0.00696908	0.00481922	0.00294042
MBNL3	0.00436621	0.00531842	0.0105856	0.00715605	0.0060549	0.00553985	0.0147679	0.00931079	0.00347046	0.00570059	0.00410343	0.00581809	0.00746581	0.00428705	0.00465189	0.00495482	0.00245716	0.00178488	0.00408427	0.00543325	0.00429615	0.00620786	0.00463868	0.00218606	0.00109915	0.00702879	0.0057688	0.00797578	0.00396247	0.00396826	0.00424992	0.00477788	0.00599745	0.00305526	0.00622869	0.00220515	0.0129267	0.0112335	0.010417	0.00214732	0.00295574	0.00671448	0.00781016	0.00404579	0.00399876	0.00121952	0.00296819	0.00380157	0.00109131
MCTS1	0.0356593	0.0113024	0.00758775	0.0187642	0.0176723	0.0124051	0.0206154	0.0240065	0.00469726	0.00496163	0.00469218	0.00755891	0.0102777	0.0190614	0.00449445	0.0121622	0.00524003	0.00534026	0.0349112	0.0308376	0.00534194	0.0288106	0.0187744	0.00532327	0.00142928	0.0139508	0.0100555	0.0123591	0.00367009	0.0162378	0.00844596	0.0179729	0.015406	0.0124162	0.0120648	0.00473401	0.0147849	0.0187953	0.0300479	0.00220087	0.00379688	0.0238226	0.0382577	0.0140152	0.0291375	0.00488423	0.00971523	0.0197252	0.00696399
MECP2	0.0202259	0.0199879	0.0348112	0.0341459	0.0144222	0.0148402	0.0233219	0.0231024	0.00868396	0.00871703	0.0180702	0.0122195	0.0327579	0.0129372	0.00642736	0.0146851	0.00862937	0.012257	0.00745761	0.0159133	0.0113917	0.0225732	0.015324	0.0128215	0.00169284	0.0246137	0.0199525	0.0210155	0.00628414	0.0144509	0.00992964	0.023509	0.0175127	0.0254457	0.0343014	0.00841734	0.0145921	0.0281482	0.034767	0.00474545	0.00790826	0.0170586	0.0214376	0.0139136	0.0210615	0.00629755	0.0150807	0.0160795	0.0146165
MEPCE	0.00709424	0.00761835	0.0066181	0.00887737	0.0113525	0.00639814	0.0438116	0.0136221	0.00412077	0.0134484	0.00535174	0.0114814	0.006207	0.0084992	0.0108974	0.00678452	0.00333757	0.000874	0.00361943	0.0209867	0.00543914	0.00711243	0.00705992	0.00337003	0.00301494	0.00982718	0.00810074	0.00635657	0.00634213	0.00926092	0.00654651	0.0159998	0.0233724	0.0310631	0.0904537	0.18099	0.00796729	0.0176975	0.0208979	0.00786762	0.00566946	0.00649176	0.00778154	0.00543826	0.0133889	0.0030035	0.00385869	0.00662906	0.0134215
METTL1	0.00820535	0.00903911	0.00743496	0.0149054	0.0325793	0.0130031	0.0212026	0.0135608	0.00718419	0.00409041	0.00695231	0.0172839	0.00659465	0.0129239	0.00856437	0.0279722	0.0281196	0.000525	0.00930164	0.0191032	0.00760774	0.0122228	0.0118407	0.0135738	0.0097176	0.0136077	0.0141516	0.0101182	0.0159637	0.0311972	0.0494486	0.00987369	0.00872385	0.0046065	0.0220516	0.00803917	0.0124048	0.0190782	0.0170436	0.00419118	0.00862238	0.0141446	0.00996354	0.00811389	0.0142022	0.00567949	0.0101177	0.0140066	0.0153002
METTL10	0.00716638	0.00999838	0.00535632	0.0103193	0.00177501	0.00492634	0.0132681	0.00931613	0.00383433	0.00152713	0.00132147	0.00383314	0.00785718	0.00486559	0.00235958	0.00485898	0.0035273	0.00105108	0.0102275	0.00232076	0.00996707	0.00631798	0.00643688	0.00911966	0.00013	0.0056468	0.00362607	0.00287971	0.00144441	0.00597955	0.00310823	0.00803738	0.00535306	0.00452156	0.0143085	0.00709228	0.00616475	0.0116679	0.018499	0.000382	0.0214595	0.00701458	0.00897108	0.00561273	0.00407446	0.00131765	0.00381645	0.011808	0.00947204
METTL14	0.00493507	0.00448446	0.00667162	0.0104549	0.0107379	0.00493726	0.0166932	0.0176328	0.00227494	0.00891379	0.00517795	0.00743352	0.0118904	0.00453053	0.00381271	0.00714743	0.00223139	0.00418989	0.00258032	0.00750979	0.00430986	0.00636739	0.00585797	0.00414552	0.000325	0.00946993	0.0120447	0.0103859	0.00872112	0.00556915	0.0077389	0.00249552	0.00429952	0.00233099	0.00586821	0.00162294	0.00521982	0.0247784	0.0255384	0.00279415	0.00578695	0.00521381	0.00430734	0.00781793	0.00587637	0.00190989	0.00404786	0.0110851	0.640898
METTL2B	0.0144652	0.00556996	0.00871438	0.0184233	0.0153955	0.00889796	0.0219845	0.0156715	0.00698758	0.00462175	0.00489423	0.00493406	0.0100997	0.0123107	0.0121255	0.0208072	0.0151523	0.01335	0.00900419	0.0135974	0.00579961	0.0188004	0.0299624	0.00947226	0.000101	0.0136666	0.015105	0.0288333	0.0143937	0.0212846	0.0172514	0.017964	0.0205662	0.00854836	0.00877327	0.00546229	0.0162282	0.0205255	0.0144951	0.00487307	0.00580443	0.0245732	0.0172051	0.00799811	0.00814744	0.00287811	0.00793177	0.0197017	0.00632544
METTL3	0.0117232	0.0138898	0.00637024	0.0155961	0.0126213	0.0112831	0.0279234	0.0458106	0.00691115	0.00311264	0.00640757	0.0147354	0.00938342	0.0106015	0.0155231	0.0128848	0.0085276	0.00787957	0.0106529	0.012011	0.0115656	0.0134967	0.0145378	0.00904696	0.00721033	0.0194809	0.0340849	0.0134234	0.0161401	0.0123477	0.0124603	0.0137789	0.0166784	0.00488615	0.00910774	0.00408687	0.0135439	0.0302342	0.0437385	0.00619165	0.0115804	0.0131679	0.0145492	0.0126128	0.0144204	0.00545838	0.00854224	0.0162578	0.572154
METTL5	0.00214083	0.000495	0.003804	0.00570528	0.00227449	0.00141953	0.0062826	0.0116911	0.00118349	0.00489927	0.0031986	0.00553944	0.0031612	0.0010821	0.00368845	0.00412867	0.00199987	0.00351685	0.00405412	0.000169	0.0122937	0.00636973	0.00203221	0.00257834	0.00107938	0.00339389	0.00123503	0.000809	0.000183	0.00211034	0.00400976	0.00242023	0.00585064	0.00148026	0.0032844	0.00016	0.00207584	0.00184598	0.00579106	0.000838	0.000326	0.00745586	0.00176324	0.00118135	0.00161352	0.000312	0.000132	0.00602913	0.0133957
MEX3A	0.00231723	0.00901542	0.00483441	0.00679753	0.00191126	0.0050482	0.00967727	0.0118806	0.0022984	0.0018227	0.00443698	0.00442346	0.00575154	0.00469569	0.00754406	0.00923622	0.00383219	0.00569166	0.00337971	0.00291957	0.00197935	0.00890297	0.00921363	0.00308394	7.35e-05	0.00975791	0.0060491	0.00483372	0.00319572	0.000853	0.00159739	0.0124805	0.00705584	0.00284832	0.00991949	0.00125105	0.00893335	0.0109106	0.0167555	0.00249727	0.00434687	0.00617106	0.00462132	0.00422953	0.00606438	0.00104022	0.00118876	0.00477075	0.00679901
MEX3B	0.00740164	0.0120379	0.0110457	0.00951248	0.0199898	0.0043461	0.0104694	0.00849252	0.00353943	0.000312	0.00147314	0.00561064	0.0145863	0.0016714	0.00127825	0.00516428	0.0041094	0.000969	0.00160373	0.0114431	0.00299546	0.0107208	0.0069651	0.000751	0.00139507	0.0111124	0.00824865	0.0111315	0.00111852	0.0015006	0.00700809	0.0160733	0.00349275	0.00479459	0.00257777	0.00766191	0.0145923	0.0162476	0.022577	0.00146004	0.0111599	0.00684944	0.01249	0.0084145	0.00139889	0.0118951	0.00111679	0.00444029	0.0275647
MEX3C	0.0134644	0.0099402	0.0131781	0.0119224	0.00807939	0.00900546	0.0143337	0.0160616	0.0029792	0.0266817	0.00608658	0.00826077	0.0100485	0.0117355	0.00122108	0.0067579	0.00316154	0.00267912	0.00925034	0.0134627	0.00692849	0.0112746	0.0123746	0.0159041	0.000422	0.0140807	0.00970361	0.0151451	0.00758659	0.0047769	0.0111461	0.0128319	0.00926685	0.0142158	0.020009	0.00567407	0.0133255	0.0216947	0.0188434	0.000943	0.00658846	0.0168557	0.0179452	0.00726762	0.0135525	0.00388868	0.0132329	0.00890113	0.00834552
MEX3D	0.0119985	0.0162954	0.0108283	0.0192022	0.00725861	0.008627	0.0224304	0.0268313	0.0104845	0.00248467	0.00749885	0.00840348	0.0144399	0.0153026	0.0103086	0.0134506	0.00748088	0.00493647	0.0153046	0.0101356	0.0143948	0.0257009	0.00903157	0.0103706	0.00110542	0.0135973	0.0186547	0.0279269	0.00841665	0.0092313	0.0090736	0.0186699	0.01894	0.00743902	0.0272581	0.00602014	0.0129446	0.0234126	0.0199963	0.00452795	0.00618008	0.0169916	0.0120953	0.0068206	0.0214379	0.00356868	0.00997984	0.0139944	0.00735208
MIF4GD	0.0113328	0.0103645	0.00392808	0.0107509	0.0228448	0.0475811	0.0289837	0.0139841	0.0033922	0.00504967	0.00381964	0.0103255	0.00734623	0.00645298	0.00554828	0.0109639	0.00803351	0.000408	0.00757974	0.0114966	0.023452	0.0117332	0.00884401	0.0261112	0.00122506	0.00972355	0.00978656	0.013959	0.00337828	0.0221136	0.00993481	0.0042903	0.0094198	0.0056838	0.00716498	0.00548608	0.0208482	0.0156776	0.0239995	0.00299772	0.0034565	0.0230528	0.0106511	0.0212157	0.0142239	0.00733992	0.0123543	0.012074	0.0126997
MKRN1	0.016606	0.0202854	0.0110167	0.0317498	0.0166241	0.0122441	0.0332596	0.0308878	0.00848774	0.0118173	0.00792952	0.0175532	0.032579	0.0164605	0.00723812	0.0162418	0.0116665	0.00571047	0.0154649	0.0125443	0.0156412	0.0269631	0.0204317	0.00479689	0.00131721	0.0198677	0.0150727	0.0164406	0.0181257	0.0457801	0.0135171	0.014652	0.0147329	0.00712573	0.025873	0.00535048	0.0236374	0.0414354	0.0412377	0.00601378	0.00768062	0.0283289	0.0300103	0.0149867	0.0168185	0.00798949	0.0372926	0.0176778	0.00858284
MKRN2	0.0149758	0.00805656	0.00742634	0.0150849	0.0136307	0.0126299	0.0180863	0.0161199	0.00549886	0.00881255	0.00493461	0.00933659	0.00864332	0.0161417	0.00908255	0.0140896	0.00471265	0.0123979	0.0125862	0.0212588	0.00750184	0.0121423	0.0137812	0.00778926	0.00478305	0.0212458	0.0110337	0.015901	0.0162404	0.062122	0.0111681	0.0107443	0.0187515	0.00618697	0.027423	0.00895214	0.0124533	0.0371797	0.0324611	0.00407864	0.00803556	0.0184092	0.019481	0.0093406	0.0254269	0.0064229	0.0121597	0.0131797	0.00499324
MKRN3	0.0075955	0.00321297	0.0212764	0.0162643	0.00520035	0.00863128	0.00997659	0.012431	0.00465702	0.00701273	0.00961872	0.00731097	0.0102359	0.00807526	0.00524409	0.00752211	0.0051607	0.00142081	0.00340741	0.0068212	0.00518968	0.00949329	0.00772747	0.0100985	0.00054	0.011028	0.00839565	0.00984631	0.0135258	0.00420868	0.0099612	0.00950005	0.0140802	0.0137728	0.025682	0.00534019	0.00641864	0.0118265	0.0106696	0.00383049	0.00704769	0.00874631	0.00635093	0.00396011	0.0138807	0.00300207	0.00811022	0.00804774	0.00546473
MOV10	0.00654467	0.00560173	0.00454733	0.0060256	0.00442424	0.00852178	0.0151073	0.00989521	0.00366571	0.00140922	0.0032929	0.00575157	0.00444868	0.0083414	0.00333754	0.00610114	0.0027659	0.00728711	0.00538969	0.00636484	0.00350595	0.00650236	0.00753979	0.00587627	0.0154231	0.0156124	0.0105276	0.00668836	0.00714418	0.00566905	0.00984442	0.00945075	0.00515643	0.0023786	0.00727463	0.00292898	0.00698699	0.0641503	0.115961	0.0264782	0.0568925	0.00852256	0.00739202	0.00726671	0.00535869	0.00177447	0.00544662	0.00517568	0.00620154
MOV10L1	0.0214657	0.0350129	0.0074825	0.0109726	0.0209845	0.0111043	0.0135565	0.0114091	0.00486759	0.0027987	0.00747012	0.0102831	0.00752935	0.00854938	0.00509706	0.00965302	0.00315975	0.00103154	0.00885395	0.0183693	0.00414667	0.0132946	0.0122441	0.031816	0.000745	0.0170976	0.0195618	0.00863121	0.0141959	0.00828239	0.0171487	0.014002	0.0108146	0.00485769	0.0161765	0.0040605	0.00951758	0.0347805	0.0371753	0.130486	0.0196112	0.017095	0.0227194	0.0169003	0.00749608	0.005525	0.00277448	0.0116519	0.0159567
MPHOSPH10	0.00425338	0.0058508	0.00297941	0.00582034	0.00285781	0.00501594	0.0246111	0.0146179	0.00370858	0.000625	0.00207682	0.00709845	0.00471139	0.0024305	0.01455	0.00776718	0.00600913	0.00095	0.00484579	0.00788028	0.24529	0.00514087	0.00533846	0.00225797	0.00165352	0.00635799	0.0063798	0.00276588	0.00323021	0.0040938	0.00353746	0.00443301	0.00466541	0.00198603	0.00685609	0.0035886	0.00743531	0.0157659	0.0137186	0.00267154	0.00467933	0.0076939	0.00498438	0.00430764	0.00595375	0.00321413	0.0126548	0.00527766	0.00873333
MPHOSPH6	0.00284387	0.00517648	0.00164436	0.00465218	0.00737773	0.00454882	0.0141251	0.0070959	0.0046155	0.000677	0.000653	0.004865	0.00532323	0.00521511	0.0060648	0.00549887	0.00131798	0.107605	0.00479561	0.00193189	0.0501377	0.0045172	0.0055209	0.00333286	0.00155192	0.00729846	0.00391095	0.00355493	0.00478856	0.0018637	0.00260426	0.0125971	0.00541832	0.00109016	0.00652312	0.00128026	0.00962637	0.0117477	0.0334619	0.00538772	0.00465507	0.00957948	0.00498685	0.00425101	0.00826681	0.00105831	0.00106773	0.00297413	0.00543023
MRM1	0.0116051	0.00455928	0.00759111	0.0118423	0.00875202	0.0115989	0.0136763	0.0110044	0.00300214	0.0099184	0.00481996	0.00693623	0.00637362	0.00668641	0.00110637	0.015061	0.00620007	0.032127	0.00533042	0.006202	0.00105631	0.0122237	0.0145012	0.00318407	0.000104	0.00858797	0.00551934	0.00797283	0.00312797	0.00523354	0.00304167	0.0166007	0.012399	0.0105228	0.0100741	0.00266873	0.00891131	0.0159433	0.0207131	0.00461738	0.00396396	0.0121188	0.00917645	0.00524949	0.00749963	0.00202259	0.00192774	0.0102058	0.00886436
MRPL1	0.00312388	0.00274161	0.00405215	0.00662447	0.00777239	0.00406919	0.00776757	0.00833409	0.00342888	0.00273545	0.00322153	0.00520749	0.00375037	0.00584577	0.00256525	0.0122147	0.0037783	6.64e-05	0.00771891	0.0263273	0.00676745	0.00978448	0.00544665	0.000885	0.00033	0.0033924	0.00371518	0.00290031	0.00560072	0.00250906	0.00352086	0.0129661	0.00831943	0.00214986	0.00673913	0.00338852	0.00400799	0.0069926	0.009527	0.000205	0.00190092	0.0052881	0.00270009	0.00229419	0.00385984	0.00254852	0.00475587	0.00502893	0.00130374
MRPL10	0.00481671	0.015621	0.00831392	0.0108729	0.00869423	0.0103604	0.0148105	0.0157416	0.00441066	0.00707443	0.0063198	0.00646109	0.0131097	0.00337615	0.00536688	0.0164537	0.0119943	0.00403311	0.00667465	0.00405734	0.00574211	0.00711258	0.0105281	0.00295767	0.00173734	0.00640948	0.00640086	0.00619207	0.00545763	0.0102794	0.0236359	0.0109236	0.00570855	0.0058446	0.0146383	0.00429568	0.01315	0.0136384	0.0138502	0.000839	0.00147802	0.0139698	0.00774086	0.00816543	0.00557209	0.00323429	0.00991938	0.00573577	0.00356322
MRPL11	0.0114328	0.0117517	0.00694561	0.0129294	0.0231154	0.0130156	0.0163689	0.0225324	0.00277396	0.00230967	0.00402586	0.00828924	0.00632806	0.00570417	0.00304471	0.0265266	0.0141447	0.0166819	0.00908351	0.0147548	0.0012049	0.0173316	0.0153002	0.00810945	0.00054	0.00787505	0.00863311	0.0128233	0.00842318	0.0164929	0.0226551	0.0208633	0.00892048	0.00433212	0.0154399	0.00591194	0.0142941	0.0229722	0.0221041	0.00292363	0.00719347	0.0197374	0.011428	0.00817899	0.0141506	0.00446669	0.00748838	0.0151086	0.0033129
MRPL12	0.0119641	0.00776596	0.00902039	0.0115462	0.00423814	0.00981553	0.0184688	0.0222251	0.00472468	0.00803635	0.00422441	0.0115521	0.00975312	0.00645143	0.00868278	0.0182025	0.012881	0.00819979	0.00842234	0.0152652	0.0313578	0.013409	0.020384	0.00348093	0.000785	0.00979772	0.00834192	0.00940982	0.0069799	0.0169263	0.0129499	0.0249362	0.00809588	0.00426179	0.0118903	0.00387673	0.00962916	0.015129	0.0199876	0.00530334	0.00362662	0.0364385	0.0140532	0.0124213	0.0109033	0.00648401	0.00791691	0.00887987	0.00453686
MRPL13	0.0260009	0.01494	0.00940222	0.0154225	0.00654542	0.0116693	0.0190864	0.0150157	0.00561734	0.00384384	0.00498968	0.00799894	0.00761165	0.013934	0.00850634	0.0221069	0.015122	0.00231622	0.0153142	0.0143637	0.00427208	0.0293183	0.0162687	0.00362738	0.00114738	0.0128499	0.0180051	0.0163966	0.00534832	0.00938014	0.00602222	0.0172355	0.0190738	0.00902342	0.0156907	0.00350549	0.0162712	0.0373624	0.0189523	0.00336419	0.00602059	0.0299414	0.0189118	0.0147637	0.0220197	0.00498501	0.00812302	0.0234502	0.00696325
MRPL14	0.00388709	0.00768603	0.00867609	0.0091702	0.00423151	0.00695078	0.0168379	0.00973979	0.00585904	0.00365767	0.0120533	0.00762049	0.00777961	0.00363616	0.0153824	0.0186811	0.0132623	0.000561	0.00401773	0.00572829	0.0116265	0.00492299	0.0118867	0.00277645	0.000997	0.00486804	0.00552916	0.003404	0.00769257	0.0233476	0.00383338	0.00238844	0.00555674	0.00157614	0.00503374	0.00103835	0.0105065	0.00632762	0.00858719	0.00631922	0.00453092	0.0161278	0.0055607	0.0199132	0.00394878	0.00459468	0.00816027	0.0124166	0.00169546
MRPL15	0.00140257	0.000558	0.00433691	0.00508101	0.00178137	0.00335968	0.00821689	0.0141915	0.00263198	0.00103331	0.00411697	0.00282823	0.00332678	0.00162689	0.00310737	0.0094044	0.00169293	0.00175266	0.00234232	0.00461831	0.00279195	0.00516906	0.00776697	0.00341063	8.3e-05	0.0030744	0.00481681	0.00113241	0.00302681	0.00258565	0.000494	0.0194495	0.00390108	0.00338563	0.00768731	0.00319995	0.00406221	0.00930429	0.0148724	0.0028013	0.00355262	0.0029623	0.00403556	0.00470992	0.00124788	0.00245437	0.00127043	0.00465986	0.00561802
MRPL16	0.00385449	0.00497668	0.00281729	0.00981668	0.00578248	0.0073607	0.00904473	0.0180668	0.0048045	0.00149271	0.00355821	0.00617867	0.00627803	0.000564	0.00157708	0.00448668	0.00366139	0.0125085	0.00226678	0.0317735	0.00553977	0.0052811	0.005237	0.0126844	0.000628	0.00460768	0.00476875	0.00404805	0.0167911	0.00195672	0.00259197	0.00899019	0.00401905	0.00174174	0.00475727	0.00193357	0.00542158	0.00666611	0.00979412	0.00134312	0.00108314	0.00588981	0.00410804	0.00369289	0.00449757	0.00163689	0.000815	0.00576853	0.0020154
MRPL17	0.00921234	0.00278167	0.00612026	0.00905597	0.00325691	0.00863765	0.00843594	0.00884148	0.00224065	0.00170955	0.00349475	0.00438402	0.00430983	0.0105847	0.00409545	0.0151917	0.00697449	0.00301345	0.00702908	0.0244697	0.00367732	0.0219953	0.0284814	0.00377003	0.0140117	0.00853805	0.0116964	0.0074267	0.0308678	0.00728401	0.00636229	0.009603	0.0115255	0.00237223	0.0102126	0.00176819	0.00851532	0.0126662	0.00800416	0.0127989	0.00289477	0.0168285	0.00851033	0.00718111	0.00678059	0.00248075	0.002974	0.0153194	0.0226161
MRPL18	0.00328639	0.00210052	0.00272166	0.00602766	0.00187621	0.00390085	0.00917957	0.00679917	0.00195229	9.35e-05	0.00163301	0.00304286	0.00626925	0.00494397	0.000464	0.0041596	0.00326403	0.000181	0.00658005	0.0129085	0.00132737	0.00600012	0.00628099	0.00394481	0.000302	0.00530432	0.00266586	0.00547715	0.000737	0.00562226	0.00235831	0.000701	0.00293565	0.0018553	0.000941	0.00267749	0.00505536	0.00368498	0.0165886	0.000921	0.00208704	0.00620167	0.00474958	0.00638454	0.00372706	0.00109427	0.00352963	0.00551541	0.00731613
MRPL19	0.0136333	0.0054938	0.0201627	0.02119	0.00554511	0.00913715	0.0135817	0.0194319	0.00466017	0.00954064	0.00774386	0.0101224	0.0116411	0.00550964	0.00457561	0.0137003	0.00513498	0.00363427	0.0135775	0.0302174	0.00413893	0.0194437	0.0121298	0.0336534	0.000347	0.00989098	0.0071324	0.0169055	0.0134994	0.00437487	0.00664623	0.0260224	0.0190862	0.0104135	0.0407434	0.00377447	0.0081496	0.0190508	0.0136042	0.00185776	0.00200058	0.0118422	0.00999263	0.00716761	0.0240621	0.00593446	0.00598317	0.0155825	0.00298531
MRPL2	0.00694824	0.00299767	0.010585	0.0111644	0.00563498	0.0102458	0.0178887	0.0148362	0.00679274	0.00855459	0.00331516	0.0093219	0.0055624	0.00570764	0.0076649	0.0268948	0.0127431	0.018497	0.00630391	0.0181209	0.00147642	0.0131996	0.0121168	0.01479	0.000516	0.0410581	0.0473062	0.0263263	0.0201971	0.0350532	0.0109059	0.00797188	0.0137292	0.00329776	0.0290264	0.009064	0.0149945	0.0203691	0.0236726	0.00340846	0.00543747	0.0128218	0.00675316	0.00486103	0.0130917	0.00229003	0.00771938	0.00905501	0.00360641
MRPL20	0.00429921	0.000648	0.00981859	0.0092402	0.00368082	0.00483186	0.00999047	0.0164641	0.00581631	0.000524	0.00274912	0.00356371	0.00457863	0.00135425	0.00832624	0.00814954	0.00577196	0.00575659	0.0297079	0.023266	0.0107935	0.00579489	0.00738692	0.00168886	0.000274	0.00737001	0.00427882	0.00617748	0.00561858	0.00310198	0.00512281	0.0153969	0.00942504	0.00397437	0.0178452	0.00389866	0.00473163	0.0101952	0.00625894	0.00304268	0.00227164	0.00740746	0.00344965	0.00308501	0.00393976	0.00166351	0.00495412	0.0061807	0.0017969
MRPL21	0.0118322	0.0155957	0.00599114	0.0105499	0.0243453	0.0145815	0.0133333	0.0215446	0.00505679	0.00975209	0.0053416	0.006134	0.00576482	0.00231155	0.00485657	0.00484246	0.00182124	0.0107277	0.0053428	0.0222018	0.00689516	0.00773009	0.00802601	0.00928385	0.000335	0.00978588	0.00623325	0.00785555	0.0214303	0.0066008	0.0181873	0.0298135	0.00673463	0.00472194	0.0137136	0.00578666	0.00913078	0.0178163	0.0219942	0.000877	0.00153615	0.0130862	0.015178	0.00873514	0.00686441	0.00538389	0.00540122	0.00755068	0.000878
MRPL22	0.00302588	0.00107891	0.004583	0.0061168	0.00663911	0.00403182	0.00514275	0.00762032	0.00141397	0.00223608	0.00737772	0.00477662	0.00499511	0.00479172	0.00107114	0.0206384	0.00661345	0.00405947	0.00375063	0.0047731	0.0109661	0.00416361	0.00717669	0.000948	9.77e-05	0.00593617	0.00371615	0.00441337	0.00563977	0.00283971	0.00259954	0.024553	0.00450557	0.00438552	0.00840492	0.000916	0.00628671	0.00890512	0.00673553	0.00107687	0.00238288	0.00754329	0.00406509	0.00304388	0.0013383	0.00148952	0.0127652	0.00579096	0.00143083
MRPL23	0.0125167	0.00417531	0.0131901	0.0143107	0.00873908	0.00723898	0.0131586	0.0227961	0.00773668	0.0198238	0.00477604	0.0199403	0.00962895	0.00868443	0.00501519	0.0126428	0.0106424	0.00516579	0.0104118	0.0200469	0.0267583	0.0137858	0.0142106	0.0108357	0.00049	0.014509	0.00936264	0.0152015	0.0184811	0.0234453	0.00351813	0.02289	0.0121155	0.00796708	0.0294953	0.00344743	0.00900224	0.0237057	0.0209584	0.00474954	0.00440139	0.0134279	0.00975811	0.00529785	0.0284598	0.00353304	0.00882361	0.0154295	0.0047213
MRPL24	0.0264159	0.00195274	0.00783858	0.00763713	0.0127948	0.00356208	0.010508	0.00903428	0.0027176	0.000778	0.0103094	0.00272803	0.011369	0.00431597	0.00122637	0.00374033	0.00264753	0.000461	0.00480039	0.00960385	0.000892	0.00588008	0.00707164	0.00330506	0.00051	0.00587546	0.00290614	0.00799125	0.00061	0.00372541	0.00173055	0.0146725	0.00535492	0.00512701	0.0153199	0.00435469	0.00401329	0.00529275	0.0116024	0.000662	0.00186905	0.00482499	0.00595652	0.00466597	0.00372939	0.00513637	0.00375604	0.00504293	0.00660644
MRPL27	0.00388994	0.000805	0.00729534	0.00463828	0.00172492	0.00440823	0.00635901	0.00302396	0.00205781	0.00475097	0.00253536	0.00162445	0.00195197	0.00110682	0.00682139	0.0111677	0.0113737	0.000331	0.00701486	0.00118693	0.0133756	0.00407762	0.0200158	0.0280661	2.36e-05	0.00356336	0.00515024	0.00603436	0.001726	0.00262379	0.00398366	0.00347685	0.00800856	0.00156778	0.0022669	0.00042	0.00458197	0.0478357	0.00474101	0.0060867	0.00901807	0.010055	0.00229019	0.00196019	0.00268395	0.0021792	0.00882886	0.00623979	0.000443
MRPL28	0.00760196	0.00210146	0.00773649	0.00817663	0.00241508	0.00790184	0.0075486	0.0101801	0.00295852	0.00605379	0.00586193	0.00339529	0.00524561	0.00460458	0.00145113	0.0108885	0.00714393	0.00485629	0.00575428	0.00512146	0.00189372	0.0141624	0.0122253	0.00789125	7.37e-05	0.00683526	0.00514296	0.0128949	0.0140113	0.00163594	0.00156627	0.00726754	0.0180198	0.00500721	0.0229651	0.00318564	0.00520175	0.0177081	0.00824916	0.0182455	0.00536216	0.0240574	0.00775799	0.00613854	0.00280065	0.00109839	0.001715	0.00892867	0.00730617
MRPL3	0.00896892	0.00813025	0.0175789	0.0172392	0.0107981	0.0151702	0.0181202	0.0213325	0.0305832	0.0133163	0.0102034	0.00943861	0.0114546	0.00867235	0.00262775	0.029708	0.014401	0.00360034	0.0105676	0.0216347	0.0227098	0.0182396	0.0135461	0.017217	0.00565151	0.0234924	0.0328332	0.0225305	0.030834	0.00894564	0.0146052	0.0155782	0.0093942	0.00637316	0.0181466	0.00488652	0.0121174	0.0248417	0.0295284	0.00587482	0.00886008	0.0236307	0.0072485	0.00660068	0.0260296	0.00267456	0.0145071	0.0241164	0.00964936
MRPL30	0.00279203	0.000673	0.00264461	0.00303575	0.0030487	0.00271728	0.0026479	0.00342534	0.000724	0.0021438	0.00342859	0.00105359	0.00284652	0.00214079	0.00186467	0.00208775	0.00101733	0.050992	0.00277694	0.0132692	0.00172393	0.00828339	0.00244872	0.00287573	0.000473	0.00278722	0.00266415	0.00808998	0.00242287	0.000414	0.00140704	0.00289977	0.0096821	0.00346525	0.0151077	0.00110318	0.00180728	0.00404047	0.00241313	0.000415	0.000899	0.00158912	0.0037818	0.00187487	0.0026895	0.00869286	0.0015702	0.00665598	0.0198452
MRPL32	0.0120281	0.00756954	0.00348032	0.00332172	0.00833955	0.00400665	0.00897016	0.0108381	0.00289821	3.84e-05	0.002558	0.00501716	0.00310461	0.00657679	0.000382	0.00123784	0.00231151	0.000638	0.0029597	0.0116733	0.000208	0.0063803	0.00780801	0.0104418	3.75e-05	0.00370154	0.00150534	0.00181773	0.0139776	0.000637	0.000843	0.00257785	0.00261055	0.00411184	0.00267475	0.000344	0.00598728	0.0029747	0.0140411	0.00023	0.00112343	0.0126551	0.0182628	0.00436515	0.00579724	0.00275628	0.00397105	0.00328053	0.000762
MRPL33	0.00643386	0.00036	0.00897802	0.00721124	0.0162171	0.00538704	0.0110587	0.00866153	0.00294395	0.0223074	0.00490938	0.00601451	0.00540006	0.00294746	0.00827368	0.00626757	0.00457332	0.000565	0.00413374	0.0175516	0.024439	0.00511394	0.0105623	0.0076853	0.000236	0.00563767	0.00539449	0.0141106	0.00453643	0.00707997	0.0211117	0.0144986	0.00411053	0.00481603	0.0231596	0.00302554	0.00654671	0.0179452	0.0062382	0.00066	0.00155971	0.00876449	0.00328184	0.00344121	0.0077212	0.0031391	0.00191248	0.0107933	0.0404118
MRPL34	0.00315817	0.00299988	0.00196186	0.00782409	0.000455	0.000927	0.00483023	0.00877221	0.00220382	0.000285	0.000724	0.00372062	0.00605265	0.0031316	0.0310652	0.00120272	0.00374875	0.000213	0.000687	0.00138357	0.00265416	0.00745559	0.00487222	0.000601	4.59e-05	0.00918242	0.00426897	0.0011009	0.00202514	0.00068	0.000532	0.00493326	0.00275948	0.00231497	0.00684643	0.000269	0.00394656	0.0140521	0.00686047	0.00273824	0.000959	0.00398388	0.00458929	0.0020308	0.00906401	0.000537	0.00261858	0.00306486	0.0107287
MRPL36	0.00604447	0.00622393	0.00280124	0.00570381	0.00293278	0.00396255	0.00811918	0.00995623	0.00412396	0.00118127	0.00388173	0.00507535	0.003156	0.00599024	0.00231652	0.0173646	0.0138546	0.000452	0.00629055	0.0114624	0.0106791	0.0052041	0.0113552	0.00563597	0.000644	0.00580451	0.00585291	0.00491762	0.00510433	0.00781317	0.010308	0.0051221	0.00433212	0.00307833	0.00991658	0.00178632	0.00937241	0.00784899	0.0114302	0.00102531	0.00258613	0.0130589	0.00678217	0.00760641	0.00539381	0.00296048	0.00455994	0.00775622	0.00229986
MRPL37	0.00738212	0.00309134	0.0142176	0.00897927	0.00700515	0.00514986	0.00943103	0.0120053	0.00156401	0.0503344	0.00756212	0.00422959	0.00485426	0.005683	0.000933	0.00619178	0.00532168	0.000395	0.0063216	0.0085039	0.00228531	0.0087705	0.0117285	0.0166911	1.28e-05	0.00821022	0.00993375	0.0124524	0.00281231	0.00867293	0.0141504	0.0103367	0.009914	0.00510238	0.036884	0.00545737	0.00855435	0.0185568	0.00888654	0.00254578	0.00211643	0.0133169	0.00663217	0.00626593	0.0169443	0.000947	0.00243463	0.00627075	0.00317385
MRPL38	0.0103154	0.00771362	0.0122352	0.0154464	0.00381322	0.00823473	0.0138335	0.0244898	0.00699296	0.00369328	0.00547041	0.0065984	0.0115142	0.015026	0.0025174	0.00815392	0.00558125	0.00212634	0.0111135	0.00767602	0.00153988	0.0142389	0.0198386	0.00941804	0.000341	0.0170686	0.00767412	0.0156757	0.00236256	0.0302145	0.0290989	0.00821838	0.0166923	0.00600681	0.0348996	0.00703649	0.00956052	0.00998309	0.015412	0.00242983	0.00203839	0.0108957	0.0108101	0.00633894	0.0141523	0.00333221	0.00601705	0.0100084	0.00145689
MRPL39	0.0100859	0.00563108	0.00656927	0.00829196	0.00462093	0.00500939	0.00873629	0.0120287	0.00313014	0.00832602	0.00481329	0.0041776	0.00400506	0.00571973	0.00089	0.0125618	0.00373744	0.0105794	0.0106554	0.0451983	0.00201694	0.0213327	0.00900485	0.00447218	0.000923	0.00969569	0.00671533	0.00757855	0.00367039	0.00394363	0.00262567	0.033212	0.0113402	0.00539535	0.0108621	0.00188531	0.00562496	0.0118312	0.010254	0.00156056	0.00210424	0.00833914	0.00513682	0.005811	0.00840864	0.00152358	0.00165238	0.00805844	0.00235711
MRPL4	0.00929842	0.00109299	0.0117648	0.0104865	0.00426083	0.00302695	0.00705532	0.00939165	0.00275208	0.00237899	0.00387558	0.00242312	0.00635994	0.00462691	0.00251804	0.0125724	0.00618726	0.00490655	0.00312661	0.0115774	0.000793	0.00703346	0.00750461	0.0225978	0.000105	0.00726662	0.00271213	0.0127107	0.012304	0.01423	0.0056236	0.0204371	0.0411334	0.00225152	0.0247803	0.00133521	0.00567917	0.00874426	0.00891502	0.000283	0.00253075	0.00941127	0.012025	0.00288326	0.0243777	0.00102039	0.00191987	0.00672876	0.00770421
MRPL40	0.0116576	0.0117386	0.0167694	0.0149567	0.0133444	0.0155909	0.0187362	0.0231586	0.0153321	0.0187788	0.00678749	0.01124	0.0137283	0.00918566	0.00401544	0.0161351	0.00839081	0.00813898	0.0102258	0.0291278	0.00264353	0.0205934	0.0144862	0.00887077	0.00071	0.0162298	0.0140435	0.0156021	0.00807549	0.0137776	0.0147603	0.0221798	0.0124043	0.009905	0.0249796	0.00467974	0.0121209	0.019686	0.0208307	0.00603333	0.00386435	0.0196608	0.0100355	0.0128479	0.0205358	0.00412779	0.015158	0.0205785	0.0169681
MRPL41	0.0138721	0.00987326	0.00896241	0.0103518	0.0499944	0.00767294	0.0230774	0.0233223	0.00865819	0.0059047	0.0054667	0.0103905	0.00624114	0.00870369	0.0117731	0.0208044	0.01252	0.00311555	0.00931152	0.019614	0.0130257	0.0170987	0.0138492	0.00456185	0.000259	0.0114274	0.0102153	0.0150206	0.00782501	0.0221261	0.00700312	0.0188648	0.0133212	0.00556443	0.0127405	0.00433037	0.0130517	0.0188099	0.0289215	0.00550381	0.00462183	0.0208346	0.0275788	0.0098575	0.0107571	0.00731045	0.00602987	0.0391221	0.00780994
MRPL42	0.0042489	0.00937483	0.00238446	0.00751581	0.00726711	0.00284242	0.00767086	0.00927665	0.00246121	0.00033	0.00215682	0.00236366	0.00309117	0.00170073	0.00375615	0.0182241	0.0124963	0.00876384	0.0056864	0.00815665	0.00205352	0.00579962	0.00483587	0.00104295	4.99e-05	0.00472683	0.00458682	0.00405518	0.00458923	0.00320325	0.00445145	0.0132278	0.00825832	0.00431151	0.00186354	0.00105576	0.00906402	0.0139344	0.0109982	0.000875	0.00236596	0.0114399	0.00493567	0.00366009	0.00971878	0.00104864	0.00322681	0.00661575	0.0030177
MRPL43	0.00931851	0.00212718	0.0316738	0.0147337	0.0130612	0.0133309	0.0265609	0.0267486	0.00552141	0.0180889	0.0219149	0.00591856	0.0164842	0.00597901	0.00930112	0.00936389	0.00808522	0.00177833	0.0069887	0.0194421	0.012661	0.0125711	0.0145238	0.00658866	0.00114529	0.011313	0.00933022	0.00917215	0.0126014	0.0113681	0.0161016	0.0215803	0.01257	0.00785477	0.0234601	0.00453319	0.010245	0.0171708	0.0242965	0.00197532	0.00309028	0.0118832	0.00819668	0.00610576	0.0118823	0.00115323	0.00404661	0.0111976	0.00345061
MRPL44	0.00780602	0.00834513	0.0112818	0.0124914	0.0036366	0.0104881	0.00931037	0.012377	0.00527232	0.00281803	0.0112049	0.0036228	0.00992783	0.00262324	0.00488093	0.0159496	0.0150107	0.00465805	0.00633291	0.0050686	0.00459375	0.0076006	0.0101455	0.00476988	7.83e-05	0.00674711	0.00643342	0.0194636	0.00389817	0.050691	0.00868008	0.0135394	0.00589957	0.00335273	0.00965009	0.00357601	0.00781291	0.00619062	0.0101857	0.000629	0.00148137	0.0111508	0.00733552	0.00736358	0.00594041	0.00223788	0.00440507	0.00712678	0.00644584
MRPL45	0.00117152	0.00120976	0.000856	0.0049238	0.00365814	0.000923	0.00618157	0.00242203	0.00237566	0.00153197	0.0026748	0.00467152	0.00208741	0.000353	0.00534517	0.00101984	0.00084	0.000592	0.00227246	0.00501574	0.0150678	0.0020168	0.00100178	0.00161751	0.000105	0.00274721	0.00294311	0.00235706	0.000438	0.00307365	0.000803	0.000952	0.00144388	0.00282338	0.0180765	0.0153294	0.00162798	0.00173746	0.00678334	0.000252	0.000757	0.00326284	0.00167833	0.00119436	0.00215328	0.00157349	0.00620184	0.00284834	0.00348283
MRPL46	0.0012674	0.000444	0.00171642	0.00244801	0.000417	0.0030977	0.0038438	0.00312972	0.00294773	0.000394	0.00142444	0.000952	0.0019825	0.000479	0.00486017	0.0128193	0.0068216	1.35e-05	0.0014945	0.00237007	0.000804	0.000621	0.00689993	0.00463052	2.69e-06	0.00306188	0.00224866	0.00281214	0.00487293	0.000331	0.00180207	0.00142089	0.00157491	0.000958	0.00176686	0.00105319	0.00246938	0.00502878	0.00422503	0.000716	0.00144125	0.00422209	0.000484	0.00196024	0.0304115	0.00327903	0.0144551	0.00206114	0.000332
MRPL47	0.0228469	0.00198817	0.0206673	0.0143646	0.0190316	0.0108547	0.00794382	0.0108296	0.00252898	0.0236047	0.00688898	0.00273136	0.0165095	0.00912627	0.000804	0.00968753	0.00468342	0.000701	0.00287451	0.00759347	0.000518	0.0139364	0.00992436	0.0125412	0.000203	0.00902145	0.00404388	0.00946728	0.00788551	0.00186896	0.00430009	0.0281903	0.0121225	0.00368652	0.0108963	0.00120416	0.00781927	0.00531624	0.00899988	0.000203	0.000915	0.00947623	0.0133141	0.00552536	0.00403991	0.00156603	0.00177719	0.0142228	0.00141194
MRPL48	0.0119142	0.00486088	0.00335783	0.0125387	0.00659466	0.00450395	0.00648942	0.0123319	0.0041074	0.00109285	0.00270573	0.00355309	0.00582477	0.0079224	0.00164434	0.00893609	0.00297259	0.00242168	0.00418218	0.00535371	0.00232187	0.0122043	0.00739708	0.00796512	0.000153	0.00484598	0.00393991	0.0055886	0.00141414	0.00773185	0.00102025	0.00774954	0.0064018	0.0051442	0.0167746	0.0019379	0.00660914	0.00410469	0.0125084	0.000556	0.00151327	0.0127911	0.00734977	0.00384732	0.0195361	0.0021357	0.010528	0.00628507	0.0018287
MRPL49	0.0212065	0.00691771	0.00832763	0.0154389	0.00345402	0.00711501	0.00781876	0.00904662	0.00322901	0.00510046	0.00309893	0.00322999	0.00640004	0.0142233	0.00382414	0.0102004	0.00385581	0.00177023	0.00463121	0.00943217	0.00335753	0.0198601	0.0079336	0.00532764	0.00366408	0.0092423	0.00507868	0.00669804	0.00551808	0.00620793	0.00441161	0.0107581	0.0151452	0.00759637	0.00804148	0.0016062	0.00807974	0.00930957	0.0080802	0.00223268	0.00277942	0.00986553	0.0118647	0.00441364	0.0135362	0.00138855	0.0022859	0.0110037	0.00278927
MRPL50	0.00344176	0.00246289	0.00142295	0.00828382	0.000944	0.00134762	0.011989	0.0168715	0.00458247	0.0015916	0.00160925	0.00262151	0.00216797	0.0031157	0.00227943	0.00930363	0.00351132	0.000549	0.00448135	0.0275214	0.00259246	0.00741517	0.00528081	0.000818	0.000255	0.00289999	0.00267011	0.0011532	0.00157211	0.00470988	0.0025365	0.00335553	0.00403409	0.00174766	0.00827284	0.00205676	0.00350855	0.00489916	0.0032703	0.000374	0.0013	0.0127188	0.00657475	0.00219234	0.0598039	0.00123677	0.00749379	0.00334638	0.00195268
MRPL51	0.00680169	0.0178828	0.00781593	0.00945194	0.00126744	0.00640405	0.0123185	0.0143653	0.00471377	0.00590632	0.0058774	0.0073068	0.00983685	0.00398558	0.00594232	0.0160972	0.0054664	0.00123926	0.00728739	0.0365621	0.00540186	0.0106856	0.0109936	0.00769068	0.000347	0.00947485	0.0111373	0.0160838	0.00500273	0.00930304	0.00283986	0.00706562	0.00835228	0.00542079	0.0190597	0.00456204	0.00826241	0.0123293	0.0136289	0.00285968	0.00208021	0.0134578	0.00979147	0.00512957	0.00941408	0.0025616	0.00959227	0.00860768	0.00133153
MRPL52	0.00361638	0.000214	0.00451821	0.00436717	0.000328	0.00210225	0.00513489	0.00890935	0.00644863	0.00385737	0.00103002	0.00162913	0.0031952	0.00190182	0.000165	0.00296289	0.00105413	0.80535	0.004236	0.00880078	0.00311511	0.00987546	0.00572762	0.009178	9.34e-05	0.002997	0.00115195	0.00254088	0.000233	0.00297107	0.00223984	0.016304	0.00384089	0.00196221	0.00494343	0.00100505	0.00223267	0.00960381	0.00417261	0.000307	0.000684	0.0030463	0.00442502	0.00216074	0.00210621	0.00178529	0.00764812	0.0129257	0.00274534
MRPL53	0.00727206	0.00864693	0.00827961	0.00629583	0.00567217	0.00304985	0.0105062	0.0104744	0.00356339	0.0152845	0.00200148	0.00362776	0.00681017	0.00202664	0.00323224	0.0110266	0.00440023	0.000849	0.00284844	0.0109525	0.00182199	0.00763216	0.00525183	0.014786	0.00061	0.00321027	0.00557946	0.00562974	0.0046998	0.00074	0.00947007	0.037745	0.00737786	0.00169217	0.0268569	0.000653	0.00498772	0.0145595	0.0171097	0.000775	0.00290784	0.00741521	0.0055607	0.00771294	0.00220524	0.000475	0.00302472	0.00614743	0.000623
MRPL55	0.00109985	0.000147	0.00344972	0.00795761	0.000686	0.00136475	0.00683495	0.00407691	0.000956	0.000114	0.00136371	0.0015427	0.00362518	0.000645	0.0323679	0.00653802	0.00588229	3.63e-05	0.00273395	0.00275142	0.00306775	0.0036748	0.00394388	0.00147523	3.65e-05	0.00874406	0.00185385	0.0015424	0.00413355	0.00367283	0.00593551	0.0129243	0.00294679	0.00303746	0.0148345	0.00529025	0.00366246	0.00915696	0.0211031	0.0017932	0.00190857	0.00647343	0.00372772	0.0044161	0.00208757	0.000854	0.00153454	0.00161302	0.00196399
MRPL9	0.00563802	0.00733921	0.0153636	0.0160778	0.0120962	0.00485629	0.00861518	0.00898684	0.00500262	0.00963547	0.00389577	0.00548335	0.0333632	0.00288244	0.00586054	0.0156036	0.0115594	0.00133042	0.00596154	0.0114731	0.00870914	0.00873943	0.00803939	0.00124563	0.00023	0.00898073	0.00599971	0.0223082	0.0137349	0.0105795	0.00662416	0.0105071	0.00726119	0.0042835	0.00741208	0.00216127	0.0101981	0.00989042	0.0095658	0.000304	0.00190177	0.00866702	0.0063422	0.0051551	0.0108059	0.00226707	0.00447185	0.0057043	0.00942286
MRPS10	0.0155387	0.00147412	0.00775643	0.0100048	0.0113157	0.00837145	0.0101318	0.0187818	0.00236672	0.00414371	0.00329561	0.00397282	0.00834014	0.0073669	0.00109734	0.0135102	0.00989992	0.00635489	0.00633025	0.0352379	0.000692	0.0100832	0.0118459	0.00389031	0.000145	0.007926	0.0104718	0.0122233	0.00243122	0.0022823	0.00688564	0.0104185	0.00652829	0.0113195	0.00867761	0.00108067	0.00636744	0.0147614	0.0155605	0.00612099	0.00385935	0.0156099	0.00672192	0.00666315	0.00668505	0.0031545	0.00565718	0.00729128	0.0111668
MRPS11	0.00913317	0.00604867	0.00741562	0.010238	0.00669165	0.00593296	0.0134326	0.0175636	0.00450915	0.00127935	0.00533451	0.00530212	0.00669289	0.00408013	0.00173111	0.0163768	0.00735522	0.0291511	0.00814945	0.0161003	0.00368645	0.00872366	0.00896709	0.0172898	0.000285	0.0124392	0.0118754	0.00833138	0.00690132	0.00705925	0.0165898	0.0313133	0.00915392	0.00436092	0.0101812	0.00466393	0.00830074	0.0078118	0.0158205	0.000558	0.00227452	0.014341	0.0124217	0.0057428	0.013156	0.00260543	0.0023121	0.00809151	0.0132142
MRPS12	0.00924582	0.00269249	0.0116168	0.0142448	0.00409407	0.00915962	0.022135	0.0162035	0.00729408	0.00598323	0.00640212	0.00919637	0.00968805	0.00895393	0.0105288	0.0206565	0.0201067	0.000589	0.00674598	0.00856285	0.00664782	0.0092706	0.0189727	0.00564923	0.000905	0.0152207	0.0150469	0.0109221	0.00609719	0.0103661	0.0114015	0.00897725	0.00778135	0.005497	0.0110828	0.00414107	0.0107249	0.0143869	0.0185777	0.00299618	0.00285349	0.0154535	0.00873038	0.00759162	0.00762966	0.00342864	0.00849436	0.00869569	0.00341549
MRPS14	0.00596734	0.00107204	0.00230384	0.00562814	0.000575	0.00803812	0.0117478	0.00157778	0.00219979	0.00581397	0.000764	0.00331853	0.00346665	0.00331695	0.00157925	0.024007	0.0161323	0.000255	0.00958316	0.00097	0.000455	0.00246381	0.0352025	0.00124272	0.000268	0.003689	0.00545053	0.0024822	0.00117226	0.0124048	0.017826	0.00503505	0.00200458	0.000998	0.00233057	0.000878	0.00217163	0.022157	0.00692659	0.00051	0.00155374	0.0076252	0.00250281	0.00647923	0.00159654	0.000484	0.000979	0.00327309	0.00058
MRPS15	0.00570823	0.00155486	0.00341167	0.00435364	0.00122111	0.00456699	0.00434587	0.00678428	0.00180872	0.00260378	0.0020972	0.00222647	0.00293417	0.00354172	0.00103053	0.00541296	0.00319511	0.00110972	0.00512053	0.0322975	0.000609	0.0110156	0.0061953	0.00281638	0.000308	0.00754342	0.00445164	0.00739866	0.000748	0.00404468	0.000305	0.00624337	0.0055938	0.00430945	0.00440103	0.00084	0.00286037	0.00996908	0.00708885	0.000875	0.00156312	0.00643822	0.00537506	0.00781873	0.00652455	0.000473	0.000938	0.00580632	0.000434
MRPS16	0.00395745	0.00252805	0.0117044	0.014029	0.0055728	0.00625169	0.0148165	0.0142165	0.00946321	0.00233718	0.011286	0.00366227	0.0103799	0.00492571	0.00765094	0.0155023	0.0153503	0.00061	0.00588357	0.0297514	0.00292224	0.00742583	0.011501	0.00129778	0.000231	0.00985601	0.00373348	0.00316372	0.00210992	0.00202996	0.00215528	0.0063938	0.00610542	0.00227119	0.00497982	0.00592763	0.0060517	0.00944832	0.00906793	0.000918	0.00317034	0.0093629	0.00383427	0.00440625	0.011243	0.000991	0.00469722	0.0068157	0.00159276
MRPS17	0.00306247	0.00445397	0.00491928	0.00810504	0.00108284	0.00928807	0.00970082	0.00594532	0.00502809	0.00174238	0.0046044	0.00409807	0.00442966	0.00470206	0.00211833	0.0109023	0.00638416	0.00052	0.00743901	0.0317642	0.0209804	0.0087587	0.00692116	0.00432672	0.000175	0.0111435	0.0162136	0.00885298	0.00262289	0.00563814	0.00521724	0.00858383	0.00376809	0.00585825	0.0154864	0.00390379	0.00823188	0.0178895	0.009925	0.00121641	0.00228991	0.00854385	0.00555679	0.00359712	0.00329188	0.00180293	0.00696282	0.00628713	0.00309616
MRPS18A	0.00238238	0.00383065	0.00881447	0.0108264	0.00796445	0.00641869	0.00795364	0.00900185	0.00435234	0.0041186	0.00322667	0.00194862	0.0236462	0.00502622	0.00117914	0.00714568	0.00391151	0.000452	0.00107027	0.00229963	0.0118939	0.0026013	0.00490377	0.000412	0.00519595	0.00491482	0.00424123	0.00185635	0.00126099	0.00529698	0.00106416	0.00799319	0.00299451	0.00455378	0.0228262	0.00583901	0.0074819	0.00666028	0.00884919	0.000169	0.00100556	0.00578525	0.00413428	0.00402479	0.00315158	0.00515853	0.0108878	0.0020354	0.00105931
MRPS18B	0.0079594	0.0059549	0.00540343	0.00989543	0.014687	0.00379864	0.0217845	0.0210475	0.00393411	0.0113129	0.00296305	0.00742995	0.00695012	0.00718153	0.0015341	0.013441	0.00455272	0.00846281	0.00684506	0.0114743	0.00145867	0.0158201	0.00849438	0.00763788	0.000848	0.0112453	0.0100641	0.0188006	0.00790424	0.0162738	0.0129553	0.00888338	0.00737462	0.00533207	0.0084489	0.00641102	0.00809742	0.00822521	0.0105135	0.0020441	0.00488831	0.0092054	0.0127967	0.00785071	0.0274513	0.00734731	0.0370053	0.00853761	0.00170175
MRPS2	0.00598778	0.00395759	0.00710865	0.00993829	0.0045357	0.00633225	0.00736759	0.00931608	0.00154107	0.00149222	0.00152399	0.00432916	0.00300793	0.00338459	0.000429	0.00429295	0.00188117	0.0246818	0.00513455	0.0115754	0.0036849	0.00902584	0.006728	0.00204382	0.00033	0.00803895	0.00550611	0.005953	0.00843476	0.0388633	0.00496078	0.00832346	0.0109097	0.00274152	0.0301632	0.014937	0.00554724	0.0117371	0.0192245	0.000742	0.00292851	0.00687381	0.00752454	0.0048142	0.00343034	0.00515409	0.00517231	0.00659536	0.00597809
MRPS21	0.00523873	0.00148062	0.00403423	0.00665944	0.00360559	0.00215315	0.00321104	0.0119183	0.00217269	0.00122406	0.00125876	0.00861597	0.00549608	0.00529577	0.000474	0.0087154	0.00602952	0.0347156	0.00501391	0.0140764	0.000123	0.00713158	0.00573702	0.0131775	0.000405	0.00492358	0.00415471	0.00170306	0.00129656	0.00526283	0.00106754	0.0281337	0.00455805	0.00284796	0.0100743	0.000559	0.00457705	0.00809229	0.00867831	0.000694	0.000835	0.00441962	0.00323024	0.00702827	0.00503617	0.000515	0.00158672	0.0062784	0.00286446
MRPS22	0.0142842	0.00562076	0.0140673	0.0174166	0.0125353	0.0102755	0.013253	0.0213782	0.00532972	0.0180178	0.00850862	0.00519539	0.00995182	0.00571392	0.00565229	0.0144919	0.0118219	0.0168479	0.00722657	0.0201862	0.00210338	0.0224414	0.0137651	0.0116152	0.00062	0.0105698	0.00803347	0.0178939	0.00372362	0.0048204	0.00577897	0.0685901	0.0136414	0.0114121	0.0151533	0.00475746	0.011471	0.018647	0.0195311	0.001374	0.00302711	0.010421	0.0109128	0.00876499	0.0112718	0.00246116	0.00695171	0.0144691	0.0112695
MRPS23	0.00635036	0.0115923	0.0156717	0.017626	0.0222591	0.0175617	0.00991486	0.0219223	0.00377418	0.000937	0.0153061	0.00726165	0.0101052	0.00188826	0.0013808	0.0146711	0.00743297	0.00925032	0.00474766	0.00790781	0.000777	0.00682826	0.00704044	0.00258114	0.000828	0.00883788	0.00685239	0.0109949	0.00877458	0.00539017	0.0100941	0.00838405	0.007743	0.00281205	0.0121698	0.0019985	0.00627862	0.0422107	0.0228317	0.00175304	0.00515871	0.0097946	0.00402887	0.00454417	0.018036	0.00190084	0.00501674	0.00986329	0.0025176
MRPS24	0.00405897	0.000976	0.00611562	0.00735071	0.00809047	0.00484639	0.0234376	0.0153021	0.0016417	0.00741201	0.00250294	0.00601318	0.00256143	0.00426904	0.00180943	0.00588863	0.0036152	0.000148	0.00466837	0.00327459	0.00628482	0.00487252	0.00800437	0.000649	0.000313	0.00966574	0.0103396	0.00239596	0.00575976	0.00285859	0.00145862	0.00667916	0.00571794	0.00251549	0.0124222	0.00364372	0.00690447	0.0139004	0.00550252	0.00292918	0.00247754	0.00738429	0.00807421	0.00419466	0.0064415	0.00167479	0.00298653	0.00368542	0.00037
MRPS26	0.00445741	0.0019394	0.00320641	0.0045833	0.00790819	0.00174155	0.00474911	0.00563729	0.00246681	0.00137501	0.000509	0.00335225	0.00315811	0.000778	0.0126915	0.00850421	0.00592045	5.3e-06	0.00200839	0.00736123	0.00498694	0.00219876	0.00452906	0.00138969	6.39e-05	0.00942534	0.0105248	0.00358231	0.0127741	0.0129995	0.0218751	0.00411089	0.00252988	0.00176117	0.00563398	0.00125896	0.00529883	0.0133499	0.00253619	0.000895	0.000928	0.00673659	0.00262988	0.00419349	0.0133423	0.00152891	0.00117723	0.00277789	0.000996
MRPS27	0.00485661	0.00117466	0.00371076	0.00791218	0.00197473	0.00848719	0.0122747	0.00685707	0.00254928	0.000901	0.00331682	0.00368251	0.00421969	0.00738314	0.00119663	0.0147833	0.00561889	0.00465409	0.0187384	0.0446734	0.00334269	0.006511	0.0144663	0.00709077	5.77e-05	0.00503962	0.0031721	0.00629313	0.00378344	0.0022545	0.000822	0.00632503	0.00775346	0.00201585	0.00813132	0.00108741	0.00456489	0.00806683	0.0106614	0.00161038	0.00375781	0.00990856	0.00523554	0.0050207	0.0102194	0.00134369	0.00986079	0.00493222	0.0014024
MRPS30	0.0105526	0.00632501	0.019721	0.0190021	0.00631301	0.00770606	0.0158828	0.016292	0.00445608	0.0165776	0.00611332	0.00593316	0.0102459	0.00804802	0.00267886	0.0122272	0.00407091	0.0110494	0.00866494	0.0187767	0.00269974	0.0112929	0.00725859	0.0526606	0.00161243	0.00898211	0.00529275	0.0194101	0.00574009	0.00435511	0.00322984	0.0235692	0.0108988	0.00643178	0.0771692	0.00312193	0.00881577	0.0189498	0.0126182	0.00191295	0.0033311	0.0142229	0.0104031	0.00490541	0.0118908	0.00109576	0.00301608	0.009744	0.00410997
MRPS31	0.00636427	0.00482508	0.00614543	0.00679885	0.00602455	0.00247652	0.014678	0.00953468	0.00459529	0.00175194	0.00204444	0.00375886	0.00303003	0.00909067	0.000338	0.00718246	0.0066336	0.000952	0.00636391	0.00339251	0.00127393	0.0106069	0.00397966	0.0133051	0.000167	0.00613836	0.00436117	0.00566164	0.00273982	0.0365355	0.0113259	0.0251154	0.00756484	0.0166633	0.0133792	0.00170789	0.0116168	0.0306115	0.00896501	0.000599	0.00141817	0.0176927	0.0124528	0.00678321	0.0115808	0.00420355	0.00753519	0.00998195	0.00132577
MRPS33	0.00640057	0.00313118	0.00337783	0.00967346	0.00970035	0.00859028	0.00843619	0.00426143	0.00589507	0.00058	0.00239257	0.00146778	0.00402121	0.00905171	0.00158668	0.00486692	0.00420729	0.000108	0.00360814	0.00494793	0.000279	0.00890492	0.00642069	0.00334612	3.69e-05	0.00431057	0.00337976	0.00392232	0.00724046	0.00227888	0.00489208	0.0127719	0.00658072	0.00347397	0.0089621	0.000779	0.00692098	0.0102473	0.0115606	0.00300007	0.0030662	0.0113292	0.00577499	0.00396299	0.00442901	0.00802929	0.0353745	0.00674389	0.00123953
MRPS34	0.00946681	0.00974437	0.0110309	0.0109354	0.00186372	0.00646872	0.0204593	0.018221	0.00420137	0.0060703	0.0049777	0.00654507	0.00764512	0.00628041	0.00474849	0.0213406	0.0150434	0.00351876	0.00600599	0.00532417	0.0192302	0.00973406	0.0113877	0.00535898	0.00026	0.0119182	0.0114649	0.011953	0.00317852	0.00804636	0.00330733	0.00666751	0.00997458	0.00408826	0.00817428	0.00531677	0.0081012	0.0137976	0.014105	0.00171099	0.00241685	0.0142592	0.0124688	0.0107927	0.01121	0.00367615	0.00369442	0.00688799	0.00317037
MRPS35	0.0081957	0.00449082	0.00808927	0.0133438	0.0036279	0.0132827	0.0136756	0.0122847	0.00500982	0.00193912	0.00584729	0.00857383	0.0077651	0.0114546	0.0128895	0.0174177	0.00930214	0.0131506	0.00858673	0.0260804	0.00850656	0.0110591	0.00989916	0.00448321	0.000481	0.00789429	0.00761921	0.00702426	0.00783992	0.0263161	0.00968801	0.0187713	0.0125987	0.00557864	0.0328121	0.0111054	0.0131863	0.0142194	0.0199625	0.00582957	0.00456848	0.0176656	0.0140334	0.010537	0.0176523	0.00321052	0.0114768	0.0122024	0.00688028
MRPS36	0.00432394	0.00738141	0.00240084	0.00641321	0.0445579	0.00188672	0.00980398	0.00967109	0.00300928	0.00509188	0.00171914	0.00527782	0.00517413	0.00675934	0.00332387	0.0103428	0.00672723	0.000384	0.00412736	0.00934371	0.00279313	0.00935995	0.00840742	0.00163698	5.32e-05	0.00643828	0.00715782	0.0058875	0.00230878	0.0210906	0.00325847	0.00380373	0.00379824	0.00194854	0.0109244	0.00117728	0.0112458	0.00869817	0.0171571	0.00069	0.00114755	0.00977932	0.00899131	0.00520037	0.010772	0.00124754	0.00362399	0.00509071	0.00892033
MRPS5	0.00764754	0.000566	0.0052165	0.00854565	0.00480079	0.00593194	0.00661159	0.00756041	0.00221674	0.00123861	0.00316495	0.00191246	0.0063306	0.00302572	0.00229488	0.00792065	0.00605872	0.00615251	0.00758093	0.00564276	0.0012898	0.00639904	0.00590706	0.00507128	0.000511	0.00623752	0.00590477	0.00621882	0.00103728	0.0713325	0.00233411	0.0187832	0.00482532	0.00158446	0.00735805	0.00275714	0.00674499	0.00666173	0.0119464	0.000367	0.000684	0.0117301	0.00663333	0.00426149	0.00421276	0.00165953	0.000892	0.00681015	0.0072922
MRPS6	0.0129834	0.0166105	0.0229975	0.0183582	0.0187206	0.0180371	0.012891	0.0149829	0.00536125	0.0126478	0.0065507	0.00769106	0.0219691	0.00849178	0.00207247	0.0126541	0.00481897	0.0154951	0.00624643	0.0207129	0.00100479	0.0137046	0.0107901	0.0156599	0.00652754	0.0140502	0.010054	0.0156477	0.00463227	0.0068873	0.00690837	0.0220418	0.0117997	0.00796131	0.0261872	0.00260759	0.00803787	0.00708286	0.0181731	0.00099	0.00197648	0.0116938	0.0115987	0.0073998	0.019602	0.0033505	0.00325457	0.00844483	0.00978008
MRPS7	0.0271979	0.00767526	0.00915854	0.0207711	0.0121184	0.0117574	0.0188384	0.0205707	0.00439416	0.0102469	0.00415639	0.0064182	0.0111691	0.0212665	0.00345785	0.0142971	0.00651122	0.00503511	0.0672749	0.201724	0.00491311	0.0486488	0.0204078	0.00692478	0.0018086	0.0126868	0.00997926	0.0127171	0.00556683	0.012879	0.00768238	0.0171303	0.0202673	0.0104313	0.0121125	0.00481819	0.018348	0.0156945	0.0226011	0.00210281	0.00389091	0.0211219	0.0265426	0.0157357	0.0204025	0.00482327	0.00792761	0.0185401	0.00576122
MRPS9	0.00725282	0.00482858	0.00463216	0.00465943	0.0144638	0.00573817	0.00585024	0.00427777	0.0027907	0.00971882	0.00424706	0.00807728	0.00295547	0.000712	0.0623225	0.01705	0.0132924	0.000205	0.0039202	0.0258516	0.000698	0.0241089	0.0168685	0.00419243	6.33e-05	0.00579811	0.00614459	0.00517382	0.0638242	0.0055736	0.00504238	0.0143068	0.00914258	0.00915045	0.0145866	0.005915	0.00403774	0.00450684	0.00447486	0.00436276	0.00275845	0.00930032	0.00342762	0.00454478	0.00346198	0.000716	0.00173541	0.00857515	0.00068
MRRF	0.01909	0.00889546	0.0103911	0.0158778	0.00532757	0.0109766	0.0144018	0.0118867	0.00432643	0.00543217	0.00483564	0.00562564	0.00889744	0.0129923	0.00734835	0.0250317	0.0226393	0.00301754	0.0561297	0.0094657	0.00459492	0.0369854	0.0115474	0.00380101	0.00285319	0.0110083	0.00897886	0.0102041	0.00632527	0.0124241	0.0129765	0.0113302	0.0161317	0.00850966	0.00802026	0.00275677	0.0152745	0.0184947	0.0184114	0.00215995	0.00855912	0.0167148	0.0118476	0.00858476	0.0116126	0.00204119	0.00463451	0.0148849	0.00918372
MRTO4	0.00780505	0.00419933	0.00219706	0.00809666	0.0145825	0.00714308	0.00991094	0.0240661	0.00247421	0.00175399	0.00269015	0.00334822	0.00742277	0.00590003	0.00369552	0.00332189	0.00252161	0.00483629	0.00857767	0.00932697	0.0024177	0.00885553	0.0117932	0.0018487	8.02e-05	0.00604229	0.00360891	0.00569161	0.00385655	0.00929937	0.00246841	0.0140189	0.00465817	0.00173526	0.00305619	0.00762906	0.00620562	0.00832938	0.0102667	0.0013538	0.00169917	0.00612804	0.00690452	0.00345687	0.00374469	0.00148831	0.00297436	0.00649644	0.0166234
MSI1	0.0326723	0.0192975	0.0162651	0.0307496	0.0324064	0.0214505	0.0331319	0.0351185	0.00857426	0.0102739	0.00974254	0.0161377	0.024933	0.0135516	0.0061688	0.0142738	0.00614518	0.00935506	0.016404	0.0381551	0.0102184	0.0451621	0.0202557	0.0102541	0.00592897	0.0325973	0.0191122	0.0178962	0.00613753	0.0173197	0.0106628	0.0269553	0.0201616	0.0192979	0.0183408	0.00619557	0.0182811	0.0353419	0.0499787	0.00522702	0.00931415	0.0276902	0.0389698	0.0152398	0.0501702	0.00681141	0.0140991	0.0259701	0.00952318
MSI2	0.0101648	0.00504985	0.00701211	0.0162123	0.0117441	0.00937243	0.0190429	0.0199814	0.00415007	0.00444317	0.00405512	0.00826783	0.00863188	0.00588578	0.00126004	0.00654709	0.00322142	0.00958383	0.00627222	0.0126876	0.00621921	0.01266	0.00723639	0.00602499	0.00170348	0.0134716	0.00847392	0.0115338	0.00439887	0.00762253	0.00508239	0.0150369	0.0252483	0.00600844	0.0254035	0.0133195	0.00686366	0.0178491	0.0237478	0.00273708	0.00326347	0.00952348	0.0160618	0.00501614	0.0217343	0.00241477	0.00361773	0.00943302	0.00549832
MSL3	0.00707451	0.00321629	0.00595578	0.0131614	0.00241351	0.00659074	0.0114504	0.00882436	0.00384425	0.00221797	0.00481651	0.00827549	0.00610005	0.00520505	0.00649692	0.0102882	0.00566231	0.00394319	0.00354772	0.0105907	0.0104247	0.00973583	0.00772978	0.00520855	0.00458468	0.0108665	0.00841856	0.0072584	0.0119468	0.00754343	0.00455631	0.0063374	0.00638153	0.00433363	0.0102382	0.00599216	0.0141259	0.0136851	0.0148651	0.00440727	0.00646854	0.0091698	0.00806903	0.00773328	0.00795134	0.00362285	0.00510706	0.00706032	0.00845518
MTFMT	0.0184251	0.00550165	0.0189681	0.0247537	0.00449697	0.0092605	0.0095823	0.0117526	0.00443342	0.00553993	0.00734936	0.0157234	0.0122498	0.0159497	0.00335647	0.0163301	0.00806297	0.00377469	0.00932543	0.0083517	0.00428812	0.0290635	0.00923079	0.00543997	0.000491	0.0101306	0.0103092	0.0120583	0.00292204	0.00661425	0.00646841	0.0131208	0.0194104	0.00914529	0.0092807	0.00161613	0.0094322	0.0121518	0.0136805	0.00100438	0.00206354	0.0126709	0.0140459	0.00550226	0.0171897	0.00203055	0.00536943	0.0137984	0.00364766
MTG1	0.0318164	0.0350013	0.0130645	0.0180295	0.0104083	0.0115234	0.0189429	0.0145924	0.00544774	0.00561505	0.00603931	0.00770113	0.011734	0.0167501	0.00638415	0.0185715	0.0153009	0.00301582	0.01043	0.0184915	0.00772136	0.0306442	0.0216448	0.00610001	0.00128836	0.0198065	0.0265712	0.0182009	0.0110894	0.0304472	0.0138711	0.0238541	0.0193045	0.00975193	0.0118004	0.00332937	0.0444315	0.0163091	0.0196339	0.00305363	0.00340085	0.0216674	0.0294866	0.0231973	0.0139856	0.00584008	0.0077469	0.0193087	0.00728823
MTHFSD	0.00886448	0.019101	0.0602481	0.0433045	0.0114032	0.012645	0.0177563	0.0187617	0.00918328	0.00945222	0.0115468	0.013246	0.112913	0.00861074	0.00131649	0.00393515	0.0050208	0.00151151	0.00315465	0.00693877	0.0164156	0.0152499	0.0134945	0.0241919	0.0012307	0.00792704	0.00995792	0.0112245	0.00294091	0.00253323	0.00424513	0.0263639	0.011259	0.00699514	0.0332282	0.00157915	0.00621933	0.0266724	0.00801351	0.00336898	0.00166508	0.00615521	0.0061606	0.00567759	0.00898001	0.00315	0.0101202	0.0161464	0.00302691
MTIF2	0.00731992	0.00607474	0.00406801	0.0068986	0.00382576	0.00797982	0.0120764	0.00858555	0.00377325	0.00341275	0.00205268	0.00587942	0.00377639	0.00486329	0.0148643	0.0170498	0.00954898	0.00144219	0.0089858	0.0117043	0.00933651	0.0103628	0.00875739	0.00337846	0.00102262	0.00833666	0.0075545	0.00912159	0.0122052	0.00771438	0.00665365	0.00696552	0.00545671	0.00223672	0.0119192	0.00514996	0.0113183	0.0115708	0.0156606	0.00319927	0.00240071	0.0139421	0.0066593	0.00658966	0.00409856	0.00274915	0.00578941	0.00578749	0.00491288
MTIF3	0.00823133	0.0033604	0.0158533	0.0109883	0.00545317	0.00610457	0.00929504	0.00928583	0.00382748	0.0132426	0.00510921	0.00715005	0.00747437	0.012613	0.00302593	0.0143982	0.00820352	0.00163618	0.00514817	0.0134701	0.00294043	0.00906593	0.0084256	0.0281042	0.000384	0.00752476	0.00617448	0.0115945	0.00249896	0.00503313	0.00416638	0.0131229	0.00871174	0.00305036	0.051438	0.00198316	0.00865015	0.00922671	0.0089985	0.00190225	0.00236584	0.0114595	0.00663261	0.00560583	0.00641049	0.00131345	0.00202769	0.00882312	0.0101017
MTO1	0.00459328	0.002977	0.00652298	0.0069937	0.00264216	0.0061735	0.00811512	0.00825712	0.00294326	0.00222907	0.00459979	0.00429523	0.00541519	0.00367933	0.00409782	0.012	0.020962	0.000772	0.00322949	0.00595131	0.00410741	0.00671103	0.0075641	0.00323852	0.0027412	0.00556103	0.0068888	0.0063601	0.00538411	0.0121051	0.0157044	0.00614363	0.00402684	0.00318893	0.00462214	0.00246115	0.00627735	0.010409	0.00955585	0.00153812	0.00436908	0.00796355	0.0050434	0.00429946	0.0044515	0.00191489	0.00343078	0.00492092	0.0014554
MTPAP	0.0151506	0.0105761	0.0138819	0.0206682	0.0169339	0.0179052	0.0336463	0.0196801	0.00659404	0.00701687	0.0119258	0.0145443	0.0145453	0.0174506	0.0106346	0.0373357	0.0216435	0.00403402	0.0128811	0.0245186	0.0128423	0.0236925	0.0205528	0.0192958	0.00824802	0.0391531	0.0384115	0.0263342	0.0347409	0.0440438	0.0516799	0.0153521	0.0152264	0.00690346	0.029551	0.00391418	0.017847	0.0474989	0.0433702	0.00399919	0.0080924	0.0245384	0.0141569	0.012137	0.0151907	0.00362663	0.00808807	0.0148112	0.01952
MTRF1	0.0156069	0.0106314	0.00853337	0.0160987	0.00656519	0.0144663	0.0192072	0.0131384	0.00425429	0.00735897	0.00518636	0.00817815	0.00792923	0.0132825	0.00803587	0.0497482	0.0212516	0.00232502	0.0218219	0.0114193	0.00547259	0.0253364	0.0236346	0.00706879	0.00242727	0.0167569	0.0136687	0.0146528	0.00780752	0.020912	0.0264396	0.0120903	0.0222377	0.0121275	0.0110901	0.0037694	0.0160006	0.0156886	0.0165038	0.00334331	0.0047849	0.022748	0.0187227	0.00699633	0.0220259	0.00278218	0.00670492	0.0162112	0.00644009
MTRF1L	0.00405094	0.00486369	0.00742046	0.0065514	0.00513164	0.0104966	0.018378	0.00727163	0.00161523	0.00397323	0.00238284	0.00473418	0.00415829	0.00313606	0.0056277	0.0488614	0.0371543	0.00708298	0.0162898	0.00904055	0.0063046	0.006582	0.00767231	0.00444936	0.00221904	0.00883369	0.00650644	0.00685326	0.00570837	0.025058	0.0290534	0.00611292	0.00475496	0.00249354	0.00446086	0.00231299	0.0122752	0.0132738	0.0116078	0.00586455	0.00307662	0.00985667	0.0048468	0.0057017	0.00796412	0.00159587	0.0076967	0.00665261	0.00394885
MVP	0.0175687	0.00882253	0.0067121	0.0182701	0.00953	0.0111941	0.0185153	0.028409	0.00423665	0.00462278	0.00359419	0.00816513	0.00964593	0.0149891	0.00414849	0.00905093	0.00411672	0.00278574	0.0222166	0.0465219	0.00670915	0.0231585	0.0107318	0.00837386	0.00288095	0.00999894	0.00801312	0.0104166	0.00352045	0.0100964	0.00554773	0.0172487	0.0178542	0.0066623	0.0120731	0.00402782	0.0120843	0.0147814	0.0261072	0.00152685	0.00281353	0.0152201	0.0206755	0.00770008	0.0215714	0.00426869	0.00980141	0.0162001	0.00576665
MYEF2	0.0416248	0.0362163	0.0143251	0.0217656	0.015751	0.0288028	0.0413233	0.0344545	0.010553	0.0171604	0.00780048	0.0190223	0.0144443	0.0196823	0.00726423	0.0179239	0.00999884	0.00419142	0.0104403	0.0173794	0.0283102	0.0274892	0.022905	0.00713494	0.000927	0.0252065	0.0186518	0.0179495	0.0154021	0.033163	0.0129037	0.0163336	0.0142394	0.0113551	0.0252852	0.00870824	0.0200251	0.0384977	0.0346046	0.00493722	0.00670342	0.037373	0.0596312	0.0354445	0.0212262	0.00778818	0.0193794	0.0167888	0.00592761
N4BP1	0.00718404	0.00498412	0.0077999	0.00838313	0.00242771	0.00356326	0.0128943	0.0093737	0.00236697	0.0042271	0.00343867	0.0214351	0.00653828	0.00355054	0.00148849	0.00751642	0.00360156	0.000733	0.00907123	0.00257309	0.0305592	0.0065612	0.00714989	0.00111482	0.000508	0.011514	0.0081964	0.00684885	0.00765093	0.0208612	0.00511825	0.018132	0.00468729	0.00231509	0.00622116	0.00206078	0.00854015	0.0258845	0.0754213	0.00286528	0.00875172	0.00742984	0.0179225	0.00570054	0.0059975	0.00162353	0.0176839	0.00384584	0.00318475
NAF1	0.00454998	0.00182332	0.00528118	0.00631097	0.00324673	0.00369549	0.0116387	0.00533716	0.00153937	0.00186352	0.0020423	0.00473911	0.00292265	0.00307752	0.0054136	0.00419361	0.00204856	0.0282895	0.00287262	0.0059466	0.00777535	0.004422	0.00278006	0.00497918	0.000241	0.00504283	0.00317865	0.00487845	0.00349573	0.00302869	0.00299642	0.00370808	0.00437363	0.00411781	0.00825871	0.00177839	0.00387432	0.00583059	0.00793516	0.000803	0.00229745	0.00594699	0.00610764	0.00177269	0.0078737	0.00130286	0.00473476	0.00389054	0.00298226
NANOS1	0.0581826	0.0147765	0.0104806	0.0214733	0.0135937	0.0174971	0.0205493	0.0222502	0.00469339	0.00665326	0.00582627	0.00859342	0.0167836	0.0140792	0.00289077	0.0142956	0.00564893	0.00957484	0.010707	0.0146601	0.00504121	0.04059	0.0206999	0.0076824	0.00363932	0.0194439	0.0141222	0.0175765	0.0084813	0.00964755	0.00898676	0.0290386	0.0169801	0.0123196	0.0103089	0.003569	0.017172	0.0346257	0.0314899	0.00630836	0.00509287	0.0207241	0.0431389	0.0194343	0.0147157	0.00355889	0.00585252	0.0195423	0.01117
NANOS2	0.0810691	0.0253118	0.0134682	0.027796	0.0170213	0.018803	0.0274413	0.0309401	0.00710282	0.0113623	0.00777426	0.0106819	0.0222149	0.0324519	0.00419198	0.0171021	0.0079212	0.0262364	0.0146343	0.0234374	0.00867082	0.0617143	0.0484836	0.0114657	0.00143844	0.0231258	0.0183908	0.0222888	0.00768508	0.0199928	0.0137583	0.0356794	0.0261375	0.0242651	0.0190926	0.00758675	0.019683	0.0309149	0.0372704	0.00503014	0.0055759	0.0412711	0.109148	0.0221027	0.0267198	0.00873786	0.0109487	0.0398038	0.0107401
NANOS3	0.0782619	0.0150899	0.0116271	0.0186821	0.0138778	0.0139919	0.0204346	0.0231066	0.00722948	0.00719535	0.00750753	0.0101426	0.013368	0.0201234	0.00419683	0.0132085	0.00529477	0.00319117	0.00968113	0.0168816	0.00827229	0.0509227	0.0255447	0.0145838	0.00371981	0.0192104	0.0144646	0.0159375	0.00731261	0.0160846	0.0117455	0.0322952	0.0181776	0.0142347	0.0137709	0.00541455	0.0151327	0.0288287	0.0303588	0.00956194	0.0060475	0.028909	0.0503688	0.0206573	0.021219	0.00572482	0.00639456	0.0252834	0.00861313
NARS	0.0128862	0.00398229	0.00769543	0.0123652	0.00522163	0.00876224	0.0124407	0.00968122	0.00678389	0.00350812	0.00376534	0.00527318	0.0071926	0.0586907	0.00504465	0.176582	0.0678536	0.00894599	0.00681515	0.0102009	0.00309275	0.0222923	0.0108238	0.00421282	0.00251591	0.00973814	0.00867939	0.0089968	0.00974244	0.0126275	0.0161495	0.0117863	0.0138274	0.00701991	0.00782927	0.00225776	0.0104583	0.0117434	0.0119522	0.00236884	0.00302831	0.0260781	0.0116905	0.00796401	0.0189258	0.00238101	0.00408644	0.0137979	0.00920395
NARS2	0.00890298	0.00573513	0.0136965	0.0128478	0.00758397	0.0103201	0.0120993	0.00920781	0.00630066	0.00446751	0.00954343	0.00601138	0.0115995	0.0379317	0.00764329	0.157253	0.0483468	0.00284216	0.00490005	0.0102528	0.00355829	0.0127541	0.0144515	0.0100444	0.00470225	0.00943995	0.00912617	0.00996707	0.00941768	0.0126815	0.0191415	0.0111022	0.0108555	0.00529801	0.0180033	0.00514991	0.0102242	0.0186824	0.0115909	0.00203708	0.00384963	0.0223619	0.00812272	0.00551175	0.00846784	0.00280099	0.00667786	0.0102502	0.00642811
NAT10	0.00654439	0.00328599	0.00446099	0.00596392	0.0025419	0.00325907	0.00784575	0.00438933	0.00155627	0.00263155	0.00323111	0.00295568	0.00315788	0.0107545	0.00460865	0.0033936	0.00203526	0.00161246	0.00274038	0.00372468	0.00451481	0.00791577	0.00386147	0.00155072	0.000222	0.00457666	0.00284849	0.00418754	0.00197449	0.00350842	0.00302715	0.00671208	0.00531612	0.00318396	0.00393009	0.00143376	0.00396319	0.0062656	0.00645392	0.000841	0.00126584	0.00660474	0.00485635	0.00355121	0.00490643	0.0020899	0.00811829	0.0043373	0.00199648
NCBP1	0.0122624	0.00884171	0.00604215	0.0128292	0.0795336	0.0235699	0.0361394	0.0159114	0.0240375	0.00642393	0.00494962	0.0461002	0.00975345	0.00987923	0.0124432	0.013401	0.00740772	0.00634572	0.0103297	0.0144228	0.0149124	0.0140378	0.0133172	0.00830993	0.00531481	0.0150284	0.0132542	0.0107144	0.00548737	0.0135617	0.011616	0.0163415	0.00979777	0.00483394	0.00969072	0.00392675	0.0193087	0.0390348	0.0561098	0.00474915	0.0137281	0.0166821	0.0128127	0.00869441	0.0114264	0.0031414	0.00853664	0.0228053	0.0114004
NCBP2	0.0071277	0.0117517	0.00442439	0.0104825	0.0429877	0.0349466	0.0351135	0.0118874	0.00455416	0.00343912	0.00373024	0.045926	0.00707311	0.00549674	0.0140022	0.0108813	0.00598216	0.00311494	0.00819374	0.0126448	0.0116461	0.00870111	0.0102396	0.00311571	0.00568792	0.0116635	0.0118132	0.0107583	0.00700682	0.0124335	0.0062157	0.00630584	0.00742121	0.00265485	0.00803535	0.00357267	0.0109425	0.0217768	0.033816	0.00277673	0.008059	0.0129058	0.00767836	0.00617855	0.0150575	0.0024822	0.00508418	0.0178935	0.00831554
NCL	0.0574092	0.0371455	0.0356268	0.0553273	0.0277649	0.0326183	0.0802393	0.0639391	0.0187319	0.0184931	0.0231864	0.0321836	0.0471034	0.0328299	0.0123163	0.0315956	0.0179775	0.0129922	0.0248724	0.038264	0.0306723	0.0688921	0.0368814	0.012738	0.00686618	0.0390112	0.0308629	0.0315557	0.0181994	0.0348645	0.0218491	0.0425526	0.0468154	0.0225795	0.0325882	0.0124943	0.041941	0.0485347	0.0659147	0.00763562	0.0133037	0.0591342	0.0585524	0.0310044	0.0609684	0.0145426	0.0285552	0.0425869	0.0151699
NFX1	0.0117882	0.00811756	0.013657	0.0151232	0.0391253	0.0118904	0.0494103	0.0381587	0.00706029	0.0086558	0.00402434	0.0152001	0.00853118	0.00664668	0.00829338	0.00737278	0.00319579	0.00206199	0.00546409	0.00890337	0.0151368	0.0141092	0.0137409	0.00428245	0.00177529	0.0139103	0.0084212	0.0085145	0.00173863	0.0147863	0.00818584	0.0108063	0.00919843	0.00262082	0.0129909	0.00705848	0.0102173	0.0346013	0.0317516	0.00303693	0.00761792	0.0141611	0.019018	0.00793561	0.0162944	0.00556216	0.0213195	0.00894017	0.00681798
NGDN	0.0242694	0.0100262	0.0110178	0.0164529	0.0497674	0.015968	0.020834	0.0163993	0.00732479	0.0062832	0.00635684	0.010407	0.0162691	0.0131067	0.00729171	0.0156832	0.00808562	0.00147236	0.0184385	0.0171055	0.00600474	0.0259647	0.0150434	0.008794	0.00297804	0.0153319	0.0127293	0.0125571	0.00704592	0.0214651	0.0101906	0.0205818	0.0146579	0.00825033	0.0157972	0.00349696	0.0161616	0.024786	0.0244417	0.00335777	0.00365251	0.0201386	0.0324572	0.018332	0.0161777	0.00479243	0.0075902	0.0132251	0.00688566
NHP2	0.00802121	0.00657583	0.0116517	0.0143708	0.00495117	0.00805835	0.0267596	0.0167042	0.00551608	0.00517661	0.00751622	0.0128922	0.0103666	0.00773376	0.0112685	0.0102826	0.00798627	0.00456518	0.00646368	0.011626	0.0410141	0.0128027	0.0101613	0.00602342	0.00527775	0.0117553	0.00959257	0.00810678	0.00736724	0.0101391	0.00787901	0.00929102	0.00806044	0.00477063	0.0107707	0.00447857	0.00985011	0.0212656	0.0235341	0.00321629	0.00808814	0.012987	0.00881417	0.00557885	0.00938344	0.00274049	0.00750722	0.0102532	0.0075209
NHP2L1	0.0247161	0.0210523	0.0142207	0.0244318	0.0113297	0.0146791	0.0289835	0.0250827	0.00756465	0.0115615	0.0120618	0.00988824	0.0123452	0.0208416	0.0324749	0.0223543	0.0163988	0.00346502	0.0130801	0.0127529	0.0134074	0.0521764	0.0199436	0.0221826	0.00576392	0.0196074	0.0145214	0.016226	0.00666801	0.013245	0.0146302	0.0253117	0.0358431	0.0193053	0.0158493	0.00811839	0.0228595	0.0263934	0.0285517	0.00553383	0.00788181	0.0403414	0.0222766	0.0246759	0.0356454	0.00619754	0.0119974	0.0367224	0.0092716
NIFK	0.00254279	0.00121243	0.00242558	0.00439016	0.00223301	0.00249652	0.00560851	0.00408612	0.00136895	0.00421106	0.00164014	0.00277264	0.00210581	0.00300906	0.00228524	0.00973366	0.00487454	0.000705	0.00345627	0.00478088	0.00422421	0.00638189	0.00769464	0.00361504	0.000493	0.00416024	0.00556399	0.0117981	0.00382067	0.00521999	0.00341111	0.00380502	0.00434686	0.00344028	0.0036524	0.0032848	0.00516985	0.0065689	0.0048347	0.00200638	0.00242205	0.00553432	0.00315455	0.0020799	0.0043956	0.000984	0.00220612	0.00999753	0.00174985
NIP7	0.00917476	0.0110249	0.00748872	0.0153668	0.0149825	0.0187525	0.0247442	0.018423	0.00818965	0.00184357	0.00530361	0.0190108	0.0104561	0.010484	0.0133109	0.0241745	0.0118125	0.00350661	0.0135178	0.0287757	0.0223041	0.0189979	0.0169878	0.00643873	0.0842063	0.015579	0.0142521	0.0139344	0.0133305	0.0154621	0.0113217	0.0118227	0.0104592	0.00538348	0.0149945	0.00693645	0.0240747	0.0347123	0.0284381	0.00430573	0.010724	0.0159242	0.0118897	0.0156104	0.0111331	0.00604935	0.0105767	0.01508	0.0109651
NKRF	0.0572221	0.0152061	0.0158253	0.0327385	0.0175629	0.0179054	0.0391785	0.0361679	0.0101169	0.0383941	0.009462	0.0118097	0.0227047	0.0273678	0.00710577	0.0200458	0.0119589	0.00952727	0.0145197	0.0279377	0.0179599	0.0545811	0.0400652	0.00769692	0.00381891	0.0236379	0.0191857	0.0274441	0.0105669	0.0405957	0.00955056	0.0454643	0.0301813	0.0177586	0.02139	0.00846394	0.0205953	0.0330846	0.0423012	0.00552871	0.00664016	0.0362718	0.089336	0.0209757	0.0269399	0.00760395	0.0137255	0.0279765	0.0148739
NMD3	0.0023513	0.00386517	0.00524187	0.0046844	0.00312984	0.0252261	0.014778	0.00493281	0.00195606	0.00219479	0.00162017	0.0111203	0.00457869	0.00303889	0.00308815	0.00525783	0.00275669	0.00188609	0.00297644	0.0054943	0.00588263	0.0033133	0.00327984	0.0046785	0.000232	0.00419029	0.0037384	0.0040758	0.00139782	0.00357586	0.00254878	0.00242917	0.00253222	0.000973	0.00927634	0.00160705	0.00633438	0.00739436	0.00755405	0.00171898	0.00218474	0.00414977	0.00365566	0.00304501	0.00412974	0.00143818	0.00493106	0.00301415	0.0018483
NOA1	0.0295082	0.011255	0.012951	0.0190295	0.00560116	0.0140884	0.0258602	0.0256294	0.00769014	0.0117777	0.00923696	0.0118967	0.0143919	0.0202106	0.00494822	0.0177699	0.0125844	0.00834587	0.0163053	0.0258236	0.0178872	0.0293891	0.0518053	0.0141298	0.000676	0.0155458	0.0170261	0.0222441	0.00667178	0.011634	0.00403892	0.0259464	0.0155394	0.00670702	0.0331723	0.00506081	0.0260379	0.0429161	0.0333157	0.00589928	0.0244421	0.0255631	0.0341887	0.0112311	0.013079	0.00304582	0.00723907	0.0221398	0.00828394
NOB1	0.00986224	0.00465411	0.00535002	0.00780602	0.00453767	0.00608042	0.0104655	0.0129841	0.00224162	0.0043707	0.00279597	0.00403639	0.004959	0.00645552	0.00672588	0.0053959	0.00484024	0.00158253	0.00644958	0.0113735	0.00769227	0.00840251	0.00637928	0.00604747	0.000847	0.00653314	0.00522375	0.00683337	0.00186914	0.0117097	0.00650935	0.00894979	0.00611878	0.00422149	0.00856311	0.00209717	0.014244	0.0139915	0.0193035	0.00205195	0.0022623	0.00951739	0.0158685	0.0036246	0.00961498	0.00252998	0.00411828	0.00736199	0.00270798
NOC2L	0.0257885	0.0100904	0.0156605	0.0323106	0.00851167	0.0183121	0.0180494	0.0215398	0.00500128	0.00881789	0.00736133	0.00864461	0.0133137	0.0261547	0.00755854	0.0313594	0.0107017	0.00541615	0.0209297	0.0259214	0.00959434	0.0850089	0.0214946	0.00698526	0.00186169	0.0184799	0.0264636	0.0463861	0.00434628	0.0119386	0.00920958	0.0369956	0.0609946	0.0115056	0.0181204	0.00347795	0.0182715	0.0207092	0.021183	0.00254382	0.00528088	0.0250932	0.0211123	0.0102363	0.0236129	0.00322489	0.00978055	0.027027	0.00630717
NOC3L	0.0133334	0.0139066	0.00962135	0.0181453	0.0043666	0.0170735	0.0197301	0.0178774	0.00464559	0.012393	0.00453362	0.00641305	0.00890351	0.0138103	0.00779087	0.00731012	0.00352638	0.00173995	0.00439591	0.0186919	0.00555087	0.0120443	0.0102633	0.00724842	0.00067	0.011481	0.00744512	0.00767285	0.00813887	0.0185628	0.0146299	0.00799998	0.0290457	0.00491443	0.0217129	0.00569319	0.00907021	0.0188624	0.0196691	0.00192815	0.00263434	0.01409	0.0243881	0.00745319	0.0143079	0.00251524	0.00695108	0.0101211	0.0185933
NOL10	0.00407932	0.00152615	0.00137989	0.00316248	0.00053	0.00144533	0.00581424	0.00984979	0.00811865	0.000157	0.000727	0.00206498	0.00378879	0.000557	0.000397	0.00148943	0.000389	2.37e-05	0.00200574	0.00107755	0.244899	0.00259056	0.000648	0.000163	0.000455	0.00110998	0.00104365	0.00829506	0.00019	0.000209	0.000505	0.00161554	0.000978	0.000755	0.000916	0.00203317	0.00199672	0.00876302	0.00176479	0.000194	0.000298	0.00210983	0.0010872	0.00171369	0.000642	0.00295576	0.00474774	0.000778	0.000517
NOL11	0.00824116	0.00475475	0.00543656	0.00584486	0.0072276	0.0043221	0.00821538	0.0134047	0.00445564	0.00900584	0.00203263	0.0112603	0.0042902	0.002953	0.00711613	0.00468592	0.00114378	5.05e-05	0.00231237	0.00326245	0.174366	0.00522655	0.0030463	0.00617426	0.000261	0.00722061	0.0069262	0.00755855	0.0060857	0.00180603	0.00198449	0.00849236	0.00210518	0.00120484	0.00604194	0.00248379	0.00762238	0.00756504	0.00974593	0.000443	0.00340736	0.00629104	0.00432715	0.00326158	0.00361848	0.00188833	0.00666429	0.00330203	0.00236404
NOL12	0.0112911	0.00321309	0.003308	0.0123482	0.00792267	0.00464422	0.0173382	0.0122009	0.00351058	0.00106303	0.00289354	0.0146674	0.0103592	0.00474574	0.00861273	0.00516069	0.00377179	0.000422	0.00618157	0.00954075	0.00742262	0.00837139	0.00881431	0.00202374	0.000593	0.0118876	0.00808971	0.00915377	0.00341023	0.0129313	0.00212443	0.0471329	0.00724636	0.00396411	0.00473623	0.00292482	0.011611	0.0145191	0.0183794	0.00772766	0.00603479	0.0127713	0.0130269	0.00842601	0.0114753	0.00341502	0.0108151	0.0143522	0.00210329
NOL3	0.0412749	0.0107148	0.0152488	0.0295418	0.0116294	0.0180822	0.0188944	0.0218686	0.00558688	0.0260413	0.00703838	0.00933682	0.0138802	0.0209469	0.00570393	0.0171963	0.00839776	0.00696085	0.0133661	0.0184246	0.00626048	0.0512529	0.0196396	0.00767634	0.00213787	0.0180879	0.0146595	0.0190893	0.00730088	0.00995805	0.0118614	0.0321883	0.0321872	0.0175894	0.0174485	0.00503837	0.0166001	0.0215915	0.0284038	0.00413886	0.00337425	0.0252698	0.0322646	0.0147056	0.0421457	0.00483889	0.00763759	0.0289691	0.00727587
NOL6	0.00832609	0.0155325	0.0062053	0.0106672	0.0116728	0.0106454	0.0353895	0.0175446	0.0107779	0.00293764	0.00397225	0.0150913	0.0107825	0.00411971	0.0269232	0.0140187	0.00640421	0.00308588	0.00639373	0.0149962	0.1332	0.00628517	0.00728672	0.00319818	0.00156375	0.0137513	0.0107861	0.00983208	0.00482007	0.0164241	0.00750761	0.00902725	0.0066951	0.00380874	0.00928225	0.00466617	0.0137817	0.0164242	0.0237211	0.0110391	0.00553088	0.015048	0.0077704	0.00753334	0.00627198	0.00275037	0.00785615	0.00522342	0.00515464
NOL7	0.0358249	0.00347173	0.00571942	0.0154852	0.00919122	0.0107036	0.0379088	0.0307166	0.00648117	0.0143005	0.0046176	0.0124781	0.00800997	0.00635964	0.00163262	0.00812373	0.0075157	0.000194	0.00696305	0.012859	0.0127918	0.00866486	0.0100806	0.00262309	0.000651	0.0160784	0.0121324	0.0129514	0.00510493	0.00973393	0.00544896	0.0226712	0.0109866	0.00623511	0.0137998	0.00671206	0.00930022	0.0401383	0.0301032	0.00339487	0.0118763	0.0204146	0.0211603	0.00688891	0.010763	0.00438768	0.00833753	0.00946911	0.00613458
NOL8	0.00807615	0.0140313	0.00269446	0.0067495	0.0173731	0.00487252	0.0256946	0.0194752	0.00663771	0.000878	0.00284267	0.00702813	0.00749411	0.00393518	0.00101682	0.00470886	0.00354335	0.000605	0.0052361	0.00726361	0.00435214	0.00537	0.00537555	0.00273877	0.0421107	0.00672502	0.00520698	0.00523394	0.00401957	0.00547697	0.00768535	0.00263416	0.00389034	0.00781857	0.0129426	0.00220612	0.0119508	0.0189244	0.0281433	0.00153068	0.00731278	0.00512922	0.0124602	0.00938777	0.0045045	0.00383124	0.00625181	0.00399811	0.00169319
NOL9	0.0100802	0.0107748	0.0063656	0.014062	0.0122547	0.0107243	0.0253989	0.0137483	0.00416255	0.000822	0.00560856	0.0156636	0.00977245	0.00745853	0.00861902	0.0196924	0.0166406	0.000471	0.00909102	0.00889885	0.0568156	0.0142768	0.00963487	0.00147979	0.00152356	0.0191283	0.0233929	0.0197417	0.00448849	0.0102445	0.00580783	0.0146067	0.00786762	0.00353083	0.0125975	0.0102079	0.0130337	0.0310877	0.0374431	0.00864843	0.0147008	0.0143227	0.0106603	0.00950391	0.00844805	0.00375668	0.0129694	0.0139183	0.0388323
NOLC1	0.00964801	0.00703777	0.00614652	0.0135176	0.0104444	0.0150104	0.0289946	0.0160193	0.0265788	0.0046567	0.00380188	0.0125824	0.0102824	0.00773524	0.00819324	0.00940467	0.00535266	0.00499994	0.00640027	0.0126902	0.0229362	0.0160896	0.00949516	0.00333664	0.000922	0.0132807	0.00991425	0.00759578	0.0062323	0.0154072	0.0133199	0.0139231	0.00853653	0.00524603	0.0107197	0.00524633	0.014027	0.0193987	0.021496	0.00611349	0.00782248	0.0189047	0.0138229	0.0128832	0.0119427	0.00805665	0.0174005	0.007961	0.00544514
NOM1	0.0214517	0.0239218	0.013193	0.0239147	0.0106421	0.0247369	0.024402	0.0226481	0.00719603	0.0135307	0.00812271	0.0131446	0.0130812	0.0113298	0.00765203	0.0151837	0.00800431	0.0149222	0.0130092	0.0145038	0.00872973	0.0276482	0.0111981	0.00768023	0.00402094	0.0193533	0.0167039	0.021032	0.0131575	0.0113317	0.0138651	0.0240139	0.0368049	0.0125041	0.045528	0.00798236	0.0162404	0.0235269	0.0257276	0.00402621	0.00545684	0.0219039	0.0365582	0.0125347	0.0238485	0.0112947	0.0241898	0.0215519	0.00282269
NONO	0.0282935	0.0165793	0.0101069	0.0373422	0.0151131	0.0136733	0.0485013	0.0414541	0.0597371	0.00990801	0.00891	0.0254202	0.026506	0.0144669	0.00967674	0.012347	0.00646954	0.00417384	0.0101198	0.0184885	0.016773	0.0270964	0.0183709	0.0242809	0.00477671	0.0333774	0.0253775	0.0488056	0.0121928	0.0164421	0.0121476	0.0212121	0.0182101	0.00847647	0.015873	0.0100201	0.0154999	0.0244796	0.0350671	0.00485291	0.0072491	0.0222817	0.0286501	0.0198474	0.018836	0.00898852	0.0184744	0.0165496	0.0157659
NOP10	0.00560275	0.00511744	0.0198601	0.0121988	0.0040866	0.00739399	0.022392	0.0112996	0.00396007	0.00383675	0.0075876	0.0103801	0.0103816	0.00597872	0.00983364	0.00956222	0.00783699	0.000704	0.00397198	0.00671741	0.0239262	0.00893575	0.00718794	0.00294526	0.00215831	0.00989086	0.00676043	0.00653291	0.00593479	0.00843003	0.00487133	0.00577463	0.00636833	0.00353635	0.00697	0.00294115	0.00774948	0.0171258	0.0197465	0.00266588	0.00780088	0.00798988	0.00548535	0.00506742	0.00653988	0.00260595	0.00607778	0.00771568	0.00837171
NOP14	0.0109545	0.0180204	0.0170421	0.0157271	0.0306244	0.0119416	0.0208833	0.0272935	0.00877622	0.00186855	0.00676461	0.0132562	0.00934945	0.00406775	0.00950286	0.0120257	0.0065012	0.0351494	0.00969828	0.0163537	0.100357	0.0139975	0.0139851	0.00830742	0.00214189	0.015367	0.00925844	0.0128486	0.0217482	0.0159139	0.0162864	0.0283346	0.0093965	0.00746514	0.0195275	0.00751754	0.0251477	0.0234396	0.0224258	0.0142805	0.00525257	0.0131321	0.0150674	0.00733342	0.00880119	0.00425344	0.0216704	0.0096869	0.00433203
NOP16	0.015519	0.0261601	0.00718329	0.0141918	0.0201909	0.0116578	0.0219213	0.0273008	0.0050218	0.00404242	0.00407589	0.0135411	0.00937219	0.00946617	0.00872528	0.01802	0.00414097	0.00045	0.0103988	0.0170543	0.0125842	0.0249513	0.0107936	0.00155736	0.000435	0.013015	0.0105435	0.00770502	0.00544157	0.019739	0.00545957	0.0124342	0.0183092	0.0048344	0.00937717	0.00787554	0.0159966	0.0341231	0.036721	0.00231783	0.0161317	0.015585	0.0238552	0.0135869	0.0140192	0.00340093	0.00634233	0.0134241	0.0054097
NOP2	0.0533844	0.128198	0.0230979	0.0420248	0.0306946	0.0276619	0.0641421	0.0521421	0.0155022	0.0203544	0.012359	0.0269625	0.0288299	0.0243314	0.0174407	0.0270052	0.0169141	0.011308	0.0205908	0.0362395	0.0262541	0.0593796	0.0305769	0.00771421	0.0031751	0.0477506	0.0289911	0.0262189	0.0121989	0.0338802	0.027336	0.0390416	0.0377569	0.0247889	0.027663	0.0116971	0.0672712	0.0408856	0.0546565	0.00619894	0.0120077	0.0769592	0.0748969	0.0434343	0.101272	0.0143889	0.0232445	0.0397149	0.0147188
NOP56	0.0072002	0.0124837	0.0822595	0.0311275	0.0144692	0.0111193	0.0231553	0.0160214	0.00731628	0.0266397	0.0135593	0.0134351	0.0388787	0.00514155	0.0166285	0.0147787	0.00759829	0.000609	0.00561365	0.00887069	0.0202637	0.00871664	0.00730247	0.005649	0.000859	0.00986715	0.0100335	0.0168725	0.00733501	0.0108603	0.00742824	0.0137526	0.011855	0.00429101	0.0102076	0.00342278	0.0094889	0.0339701	0.025144	0.00379296	0.0138646	0.00880074	0.00563014	0.00567153	0.00925268	0.00378537	0.00864447	0.00767905	0.00575875
NOP58	0.00835141	0.00706096	0.0129073	0.0109687	0.0083295	0.00994114	0.0236599	0.0128237	0.00683937	0.00261681	0.00383605	0.0122518	0.00691901	0.00626309	0.0189814	0.0108888	0.00748944	0.00433447	0.00652713	0.00833106	0.0262581	0.00711571	0.00709638	0.0034741	0.00266386	0.00976342	0.00863227	0.00635416	0.00718668	0.00952058	0.00792507	0.00767952	0.00564316	0.00338691	0.00677814	0.00409289	0.00894427	0.0390199	0.0297014	0.00519255	0.0141242	0.0109429	0.0108822	0.00696296	0.00978671	0.00322195	0.00771616	0.00598776	0.00760377
NOP9	0.00413541	0.0155612	0.00810251	0.0078888	0.00133294	0.00416695	0.0129711	0.00751641	0.00296223	0.000648	0.00418148	0.00764599	0.00527391	0.00231691	0.00372403	0.00827179	0.00369236	0.00124731	0.00451817	0.0144672	0.00794746	0.00400307	0.0061721	0.0155413	0.00198246	0.0119798	0.0088453	0.0124365	0.0058588	0.0077416	0.00409184	0.00858116	0.00537115	0.00586007	0.0254254	0.00224541	0.00476061	0.0186197	0.0168589	0.00580567	0.00556612	0.00439355	0.00433782	0.0048053	0.00326485	0.00199145	0.00233472	0.00388324	0.00656627
NOVA1	0.0124057	0.0188272	0.0139375	0.0201139	0.0166274	0.0106981	0.0473317	0.0243395	0.00582167	0.00649426	0.00838019	0.0119647	0.0214266	0.00846037	0.00600247	0.0120464	0.00523866	0.00275545	0.00660076	0.0135557	0.0081144	0.0182063	0.0111042	0.0114803	0.00378852	0.021497	0.0191323	0.0196689	0.0113975	0.0117346	0.0062647	0.0148706	0.00864262	0.00765697	0.0208842	0.00387527	0.0117399	0.0260819	0.0373508	0.00601897	0.00556701	0.0132745	0.0127431	0.0106603	0.0160644	0.00309292	0.00759656	0.00920502	0.00912727
NOVA2	0.0132097	0.0204307	0.0121768	0.0199666	0.0232679	0.009263	0.0620086	0.0283746	0.0059488	0.00488231	0.00644045	0.0153456	0.0235711	0.0104414	0.00755921	0.0148785	0.0052584	0.00441538	0.00897414	0.0129108	0.00474041	0.0225387	0.0107807	0.00449991	0.00254468	0.0170025	0.0178633	0.0202884	0.00530504	0.00756399	0.00643098	0.0122791	0.0120049	0.00895156	0.0135959	0.00375826	0.0144319	0.024725	0.0260102	0.00383535	0.00390626	0.0102758	0.0137772	0.0130438	0.0274951	0.00390993	0.0104776	0.0119707	0.00249241
NPM1	0.0243626	0.0178619	0.0171658	0.0460653	0.0213659	0.017692	0.0365306	0.0372006	0.0118091	0.0102034	0.010997	0.0197826	0.0178826	0.0143938	0.00978472	0.0147437	0.00878209	0.0062732	0.0137804	0.0239659	0.0120405	0.0281695	0.0176674	0.00976555	0.00371847	0.0204324	0.0155634	0.018624	0.00624472	0.0201973	0.0112949	0.0333143	0.0653398	0.0132164	0.0431134	0.01621	0.0176811	0.0304443	0.0361726	0.00394911	0.00604296	0.025797	0.0320795	0.0134059	0.0519851	0.00799608	0.0168406	0.0275111	0.00943474
NPM2	0.0211145	0.0117989	0.0105517	0.0185171	0.0174042	0.0119153	0.0294513	0.0345338	0.00631298	0.0159424	0.00634135	0.0130394	0.013336	0.0120414	0.00592965	0.015222	0.00801817	0.00443575	0.0107463	0.0136802	0.0104345	0.023665	0.0173313	0.0176723	0.00112745	0.0371749	0.0164534	0.0107185	0.0113866	0.0128606	0.00800697	0.0236443	0.0181603	0.00999498	0.0225706	0.010464	0.0199564	0.0362021	0.0313088	0.00707175	0.00835012	0.0243141	0.0206743	0.0169434	0.0177716	0.027252	0.0127392	0.0145991	0.0106912
NPM3	0.0141605	0.0134489	0.0158115	0.0843415	0.028061	0.013792	0.0264751	0.026941	0.00921401	0.018111	0.00901145	0.100404	0.0202556	0.00840465	0.0120309	0.0171917	0.00713325	0.00406617	0.0114724	0.0209087	0.0087752	0.0197243	0.0153514	0.0111768	0.0053274	0.0346802	0.0146603	0.0175548	0.0157178	0.0126506	0.0113538	0.0258195	0.0197631	0.00940578	0.0324512	0.0148601	0.0165545	0.0269717	0.0247473	0.00497404	0.00730775	0.024401	0.0158858	0.0121274	0.0220463	0.00600274	0.013237	0.0154063	0.013311
NR0B1	0.0355244	0.0145136	0.0221324	0.0316339	0.0129753	0.01783	0.0281997	0.0261786	0.00818648	0.00954676	0.0106157	0.0174397	0.0177419	0.0252257	0.00614691	0.0209013	0.0101417	0.00543765	0.0119587	0.0191518	0.0150782	0.0421801	0.0197063	0.015008	0.00377896	0.0236029	0.0157429	0.0205902	0.00772053	0.020543	0.0126426	0.0267276	0.0286353	0.0163887	0.0244574	0.00798049	0.0198573	0.0257675	0.0342935	0.0087037	0.00599005	0.0306132	0.0330246	0.020484	0.0279663	0.00686768	0.0110744	0.0208699	0.0102196
NSA2	0.0236492	0.00396821	0.0069762	0.0130192	0.0198806	0.00974172	0.0230103	0.0149134	0.00774236	0.00917385	0.00342872	0.0107101	0.00737972	0.00500959	0.00448374	0.0127199	0.0194524	0.0037318	0.0151281	0.0293687	0.0419304	0.01447	0.00827632	0.00464086	0.00045	0.00998452	0.00816222	0.00942234	0.0156696	0.0104748	0.00852506	0.0107428	0.00623268	0.00537481	0.0563432	0.00515521	0.012823	0.0335547	0.0225486	0.0104004	0.00486626	0.0136863	0.022375	0.00737954	0.0166346	0.00491117	0.0118821	0.00799327	0.00472893
NSRP1	0.015214	0.0131058	0.0156388	0.0106547	0.0146161	0.00628593	0.0582786	0.029956	0.00822473	0.00243809	0.0048668	0.00918497	0.00805978	0.00596393	0.00184476	0.00603348	0.00318264	0.0021625	0.00330297	0.00736935	0.0161597	0.0135203	0.00732693	0.00136203	0.00239481	0.00924875	0.0105927	0.00702993	0.0017383	0.00379336	0.00357338	0.00768308	0.0146105	0.0038992	0.0117645	0.00498554	0.0107753	0.0150185	0.0468783	0.00275855	0.00213574	0.0100636	0.00977942	0.00409464	0.0433463	0.004127	0.0119778	0.00453776	0.00471542
NSUN2	0.0101106	0.00652731	0.0112463	0.00734918	0.00305759	0.00651748	0.0105838	0.00737792	0.00307986	0.00102782	0.00522876	0.00471023	0.0055513	0.00448446	0.00246435	0.0105777	0.00715433	0.0016988	0.00293741	0.00592325	0.00346017	0.0072027	0.006879	0.00424431	0.00108465	0.00764283	0.00762138	0.00521911	0.00673815	0.0103021	0.0189895	0.00900859	0.00459213	0.00498808	0.0063244	0.00260408	0.00513283	0.013649	0.0176057	0.00307951	0.00916997	0.00601321	0.00568216	0.00432697	0.00671883	0.00265504	0.00425072	0.00939134	0.0297435
NSUN3	0.00391953	0.00510162	0.00376745	0.0167854	0.00778115	0.00662118	0.00707726	0.00905405	0.00208648	0.00368514	0.00857619	0.00566901	0.0049244	0.00243576	0.000941	0.00498844	0.00260533	0.000501	0.0049706	0.00938316	0.000296	0.00831131	0.00206901	0.0173935	3.36e-05	0.00807269	0.0675477	0.181289	0.0015079	0.0097014	0.00477719	0.0186617	0.00476725	0.00549678	0.0235242	0.00754887	0.00496735	0.0118611	0.0113024	0.00166947	0.00211311	0.00457057	0.00298438	0.00262107	0.00578833	0.00101897	0.00161166	0.00432639	0.00146656
NSUN4	0.00772512	0.00981284	0.00516532	0.00863506	0.0110066	0.0118837	0.0115108	0.00752786	0.00305348	0.0015205	0.00458893	0.0106194	0.00987461	0.00699447	0.00119262	0.00923039	0.00514851	0.0045934	0.00654991	0.0159791	0.0104024	0.00675598	0.00991309	0.0138432	0.000166	0.0110597	0.00897074	0.00757488	0.00488461	0.0116501	0.0111918	0.00477343	0.00345709	0.00381029	0.0101704	0.00502341	0.0134226	0.0162314	0.0169766	0.0030269	0.00676693	0.0126891	0.00895103	0.0290226	0.0063727	0.00228397	0.00253563	0.0102957	0.0121408
NSUN5	0.0403196	0.102232	0.01995	0.038682	0.0347143	0.0240866	0.0535556	0.0499018	0.0163792	0.0171252	0.0112557	0.0221649	0.024586	0.0217308	0.0109492	0.0244011	0.0127143	0.00888495	0.0182315	0.0338848	0.0182908	0.0558782	0.0241643	0.0125248	0.00551378	0.0398643	0.0239119	0.024759	0.0123635	0.0267905	0.0254358	0.0386211	0.035296	0.019029	0.0277229	0.0105164	0.0602785	0.0409869	0.0514046	0.00471713	0.0120107	0.0603379	0.0580131	0.0342837	0.0842704	0.0157983	0.022887	0.0384321	0.0120272
NSUN6	0.00331394	0.00427718	0.00431623	0.00722974	0.000724	0.00662207	0.00927496	0.00569382	0.000865	0.00380611	0.00174001	0.00424412	0.00371738	0.0022236	0.00167667	0.0171447	0.00981596	0.000609	0.0028488	0.0145846	0.000655	0.00710761	0.00294104	0.019627	0.0166333	0.017916	0.00939714	0.00743236	0.00888077	0.00459223	0.0259701	0.00572148	0.00374658	0.00425551	0.0124259	0.00487709	0.0146477	0.0192589	0.0124962	0.00287946	0.00490151	0.0064247	0.00424874	0.00340145	0.0109746	0.00208049	0.00343311	0.012823	0.0229591
NSUN7	0.00596813	0.00820809	0.00945404	0.0117224	0.00603709	0.00749954	0.00859235	0.00791937	0.00266909	0.00400989	0.00567287	0.0153696	0.00573029	0.0121097	0.00165257	0.00719796	0.00490607	0.00280278	0.0050471	0.00310856	0.00743519	0.0159457	0.00675204	0.0177082	0.000697	0.01379	0.0105349	0.00858497	0.00959513	0.0149335	0.00428726	0.0118022	0.0121171	0.00474489	0.0147395	0.00911578	0.018329	0.0162577	0.0116096	0.012352	0.00459022	0.00684386	0.00651715	0.0152592	0.0104321	0.00200802	0.00834456	0.0274464	0.0361701
NUDT16	0.019495	0.014853	0.00923874	0.0173557	0.00820121	0.0178204	0.0197758	0.0166648	0.00889739	0.00424023	0.00554669	0.00871505	0.0115667	0.0198636	0.00649655	0.0261141	0.0180076	0.00594394	0.0138104	0.0162123	0.0134959	0.055558	0.0227512	0.00664253	0.00219849	0.0276091	0.0238809	0.0183771	0.0215288	0.0274298	0.0287842	0.0153714	0.0160446	0.0276093	0.00955173	0.0039067	0.049742	0.0307166	0.0254686	0.00212734	0.006166	0.0272064	0.0184741	0.0188707	0.0228124	0.0054417	0.0149308	0.0278952	0.0147886
NUDT16L1	0.0101085	0.0252662	0.00973729	0.0142409	0.00583019	0.0101749	0.0142267	0.00834804	0.00249564	0.00145655	0.00374037	0.00369619	0.00602649	0.00534134	0.00415865	0.0150587	0.00444981	0.00113502	0.00522426	0.00273564	0.0116355	0.0147059	0.00737033	0.0107206	0.000244	0.0116379	0.00522996	0.00943921	0.00496731	0.010466	0.00607908	0.022743	0.0142701	0.00341365	0.0135794	0.000934	0.0135815	0.0220763	0.0101575	0.00180259	0.00113555	0.0120547	0.0100091	0.00992819	0.0104409	0.00401733	0.00763286	0.0126635	0.00943357
NUDT21	0.00560902	0.0151129	0.00669398	0.0122213	0.00690086	0.00425009	0.01794	0.0140485	0.00247601	0.00155063	0.00371046	0.0154562	0.00789066	0.00957647	0.0036969	0.00910206	0.00469407	0.00412726	0.00498056	0.0221599	0.00476995	0.00823977	0.00899551	0.0045138	0.00852707	0.0111146	0.00804138	0.0273385	0.0067186	0.00814422	0.0077616	0.00803753	0.0069721	0.00355391	0.00747164	0.00641089	0.00983297	0.0254115	0.0248915	0.00552481	0.00563963	0.00882048	0.00767579	0.00635642	0.0112732	0.00463392	0.0171984	0.00444234	0.0101276
NUFIP1	0.00681129	0.00658158	0.0100244	0.0142694	0.0129616	0.0141573	0.0217001	0.01447	0.00798672	0.003017	0.00746087	0.0137504	0.0111876	0.00787206	0.0258342	0.0141975	0.00694205	0.00224939	0.00808948	0.0155979	0.0181187	0.0100885	0.00861441	0.00613378	0.0101349	0.0109222	0.0120933	0.00899278	0.00573093	0.0214246	0.00506231	0.0117974	0.00702352	0.010726	0.0170772	0.0107018	0.0119283	0.0223118	0.0230351	0.00503385	0.00964751	0.00965418	0.00815124	0.00968581	0.0131132	0.00561611	0.0101321	0.00814022	0.00615478
NUFIP2	0.0203472	0.038514	0.0425187	0.0393482	0.0187985	0.0216975	0.0437496	0.0420964	0.00984803	0.0126618	0.0146527	0.0206706	0.0433088	0.0142513	0.00596516	0.0185358	0.0106545	0.00295466	0.00966448	0.0156251	0.0114896	0.0221422	0.0211405	0.00938081	0.0111256	0.0388925	0.043731	0.0291825	0.0118356	0.0168234	0.0147198	0.0255041	0.0183508	0.0468187	0.0392772	0.00949126	0.0243458	0.0675101	0.0607308	0.00966944	0.0102322	0.0198638	0.0274648	0.0363479	0.0254807	0.00677598	0.0132344	0.0135527	0.0137376
NUP153	0.0114167	0.0177338	0.00947385	0.022466	0.0102221	0.125427	0.0629682	0.0204877	0.0150453	0.00795166	0.00536535	0.0305124	0.0166875	0.00835167	0.00804578	0.0137914	0.0071685	0.00257854	0.00942073	0.011319	0.00839312	0.0214057	0.0113326	0.00734336	0.00699138	0.0165042	0.0123296	0.0121434	0.00672364	0.0244396	0.00849846	0.0150986	0.0122899	0.00551514	0.0123278	0.00781193	0.0248506	0.0204715	0.0280504	0.00627096	0.00660035	0.0186277	0.0177901	0.0190658	0.0193761	0.0125117	0.0416658	0.0119479	0.00625728
NUPL2	0.048244	0.0163883	0.0353652	0.0454466	0.0300978	0.114886	0.0391943	0.0315661	0.0111108	0.0381894	0.0145483	0.0157528	0.0365575	0.0232307	0.0142802	0.0214298	0.0125572	0.0103516	0.0139184	0.023018	0.0104377	0.0512345	0.0232981	0.0145087	0.00393113	0.0387272	0.0244403	0.0205713	0.00606454	0.0171511	0.00931009	0.0453114	0.0359757	0.0259085	0.0281517	0.00807768	0.0263209	0.0323462	0.0374891	0.0041379	0.0084493	0.0344908	0.0325548	0.022653	0.0393448	0.00920694	0.0135336	0.0315323	0.00719316
NUTF2	0.0115098	0.0122915	0.00740973	0.0176779	0.00733697	0.044763	0.0315852	0.0154831	0.00586548	0.00608578	0.00442054	0.0133018	0.0084293	0.017313	0.012614	0.0204167	0.0116751	0.00220812	0.0229877	0.00902081	0.00467365	0.065889	0.0107218	0.00392736	0.0156948	0.013435	0.0120455	0.0175001	0.00432862	0.0138774	0.00813529	0.0191528	0.0261075	0.00513668	0.0117618	0.00316662	0.0220682	0.0130327	0.0138451	0.00302067	0.00389382	0.0169964	0.0123006	0.00971244	0.01318	0.00421457	0.0117723	0.0238395	0.00786881
NXF1	0.0135251	0.00993297	0.00947329	0.0175818	0.0322998	0.0733387	0.0393443	0.0193966	0.00982161	0.01347	0.00484355	0.0318451	0.0104344	0.0115416	0.00635514	0.0168479	0.00879	0.00432484	0.029534	0.100756	0.00695006	0.0207344	0.0132881	0.0156143	0.00632033	0.0150535	0.0109384	0.0110062	0.00833132	0.0150226	0.0140376	0.0169869	0.0172169	0.0163866	0.021516	0.0051454	0.0220213	0.0194234	0.0238508	0.00432542	0.00563576	0.0296326	0.0175801	0.0113845	0.0338387	0.00605185	0.0202076	0.0155901	0.00870498
NXF2	0.00384486	0.00457995	0.00533055	0.00855343	0.00435919	0.0183894	0.0115262	0.00873661	0.00303873	0.0100477	0.00231271	0.00902703	0.00486128	0.010233	0.00188836	0.00441048	0.00255862	0.000932	0.0030916	0.00623897	0.00328344	0.00695914	0.00508983	0.00524601	0.000995	0.00635439	0.00506778	0.00650172	0.00456681	0.00318908	0.00317182	0.00694056	0.00563022	0.00613326	0.00886502	0.0047653	0.00542399	0.0102269	0.00745675	0.00394639	0.00224876	0.00986851	0.00370806	0.00399141	0.0143511	0.00167687	0.00318291	0.00525055	0.00534064
NXF2B	0.00163225	0.000406	0.00856811	0.0119424	0.0090392	0.00994306	0.00242705	0.00177318	0.00348307	0.000223	0.00255203	0.00722574	0.00269457	0.00123255	0.000334	0.00165739	0.00173712	3.15e-06	0.00399053	0.00742578	0.000325	0.00246391	0.00360951	0.000689	0.000134	0.00666645	0.000665	0.0055372	0.00302438	0.00015	7.31e-05	0.0124674	0.00516698	0.010427	0.00951713	0.0102781	0.0017121	0.009564	0.00224028	0.000486	0.000445	0.00183386	0.000872	0.000606	0.0126619	0.000216	0.000658	0.000955	0.00590173
NXF3	0.00510874	0.00604652	0.00643858	0.0100238	0.00435238	0.0370357	0.018271	0.0112778	0.00707887	0.0130839	0.00246497	0.0143029	0.00572464	0.0054492	0.00422498	0.0104105	0.00337826	0.00482631	0.00619513	0.0118208	0.00721695	0.0158488	0.00815902	0.00765188	0.00258512	0.0148075	0.00705562	0.0141778	0.00532551	0.00509483	0.00492115	0.0213567	0.00852682	0.00649203	0.0148079	0.0068368	0.00769972	0.0149724	0.0104281	0.00508862	0.00386402	0.00726632	0.0062531	0.00405531	0.01138	0.00261141	0.00721388	0.00862185	0.00703177
NXF5	0.00807872	0.00723566	0.0206439	0.0236955	0.0178849	0.0225264	0.0206074	0.0144663	0.0107201	0.00218042	0.0106571	0.0175876	0.0169432	0.00489541	0.00420719	0.00857559	0.00763318	0.00112256	0.00478114	0.0144422	0.00471637	0.0097041	0.0116674	0.0118978	0.00357143	0.0147891	0.0132308	0.0180253	0.00967494	0.00924858	0.00955666	0.0180983	0.0120641	0.0293846	0.0364442	0.0156893	0.00973302	0.0119315	0.00878726	0.00363441	0.00352712	0.00722054	0.00657268	0.00923836	0.0234144	0.00411304	0.00949692	0.00560122	0.00453165
NXT1	0.0708614	0.0362882	0.0447113	0.074508	0.0390069	0.0851085	0.0801998	0.0604966	0.0204844	0.0232624	0.0173976	0.0464616	0.0444719	0.0359583	0.0196475	0.0374469	0.0228532	0.0193719	0.0299681	0.0358159	0.0209073	0.0955522	0.0427123	0.0135877	0.00822301	0.0530056	0.040784	0.0463175	0.0174489	0.034836	0.0328126	0.0749726	0.0816489	0.0376637	0.058751	0.0236975	0.0479469	0.0612212	0.061879	0.0113305	0.0140678	0.0933708	0.071715	0.0407055	0.0841383	0.014479	0.0333534	0.0538517	0.0164003
NXT2	0.0125724	0.00555006	0.00967015	0.0186504	0.0129654	0.0322981	0.0236772	0.0173709	0.00810142	0.0166047	0.00619526	0.0121857	0.0121945	0.0178336	0.00475809	0.0117692	0.00681816	0.0139056	0.014913	0.0334464	0.00991819	0.0139146	0.0162646	0.0349919	0.0011576	0.0290539	0.012871	0.0212901	0.0105496	0.016887	0.0164	0.0173041	0.0224636	0.010447	0.0229074	0.00463317	0.0153953	0.0234783	0.0242431	0.00351971	0.00591291	0.0249548	0.0128124	0.00553021	0.0184268	0.00320407	0.0154959	0.016509	0.00492342
NYNRIN	0.00999743	0.00044	0.0100503	0.0166657	0.0013892	0.00872817	0.00368053	0.0108524	0.000682	0.000398	0.0027217	0.00508605	0.0129715	0.0046123	0.00543714	0.00265259	0.00275348	0.000536	0.00149534	0.00277779	0.000703	0.0428965	0.00315812	0.00243596	3.79e-05	0.00777139	0.00592449	0.00454531	0.00741319	0.0050199	0.00766155	0.0136291	0.00441258	0.00697484	0.00407545	0.00127404	0.00405345	0.00185052	0.00426514	0.000137	0.00021	0.00682891	0.00309475	0.00245063	0.0122813	0.000638	0.00199155	0.0125038	0.000449
OAS1	0.0253729	0.010731	0.0159604	0.0205503	0.0275621	0.0115318	0.0299821	0.0263258	0.00619876	0.0342954	0.0083836	0.00786644	0.0123281	0.0126841	0.00591897	0.0181236	0.0106139	0.0164329	0.0210965	0.0319117	0.00888111	0.0254175	0.0178986	0.0312268	0.00542928	0.0409748	0.0152148	0.0207394	0.0138298	0.0137053	0.00974844	0.0774159	0.0232597	0.0167779	0.0469498	0.00641854	0.0146639	0.028739	0.0571959	0.00370007	0.00754333	0.0264545	0.0293101	0.0105091	0.0309484	0.0050838	0.00838527	0.0183901	0.00937941
OAS2	0.0124992	0.00448467	0.00745323	0.0107735	0.0108996	0.00539177	0.0142704	0.0133372	0.00293654	0.011843	0.00410324	0.00462931	0.00636296	0.00773918	0.00285385	0.00958264	0.00513273	0.00705975	0.0120156	0.016185	0.00470678	0.0119681	0.00986427	0.0207661	0.005696	0.0207926	0.00800497	0.00968939	0.00525007	0.00986072	0.00457511	0.0402894	0.0139216	0.00897433	0.0276201	0.00367222	0.00728094	0.0125553	0.0222553	0.00330548	0.00398199	0.0135951	0.016835	0.00590784	0.0148968	0.00223527	0.00342171	0.0097054	0.00246964
OAS3	0.027624	0.0144597	0.0293344	0.0310058	0.0153685	0.0148386	0.0287741	0.0246872	0.00666395	0.0166731	0.0124369	0.00957875	0.0203274	0.0176776	0.00598396	0.0207627	0.0118276	0.00749321	0.0154538	0.0201941	0.0124399	0.0422905	0.0173423	0.0214395	0.0054895	0.0297573	0.0175591	0.0207771	0.0100627	0.0164775	0.0108863	0.0500566	0.027744	0.0159521	0.0285193	0.00634576	0.0187431	0.0240057	0.0305875	0.00284674	0.00418041	0.036041	0.0310574	0.012622	0.0296229	0.00815619	0.0124329	0.023082	0.00731938
OASL	0.00950177	0.0043179	0.00649787	0.0114199	0.0113477	0.00476604	0.0139615	0.0124864	0.00295978	0.00396211	0.00442832	0.00503867	0.00547118	0.0070674	0.00291362	0.00867748	0.0049864	0.0117974	0.00977521	0.0138363	0.00321334	0.0110863	0.0100023	0.0110382	0.00607602	0.0206712	0.00793512	0.0101892	0.00806314	0.00382404	0.00407796	0.0316621	0.00960733	0.00605134	0.0179583	0.00390318	0.00729793	0.0148297	0.0247067	0.00318442	0.0034537	0.0143156	0.0143934	0.0046331	0.0158511	0.00247698	0.0053675	0.0073115	0.00453352
OBFC1	0.00568223	0.00422154	0.00562551	0.0118567	0.00491146	0.0066168	0.0253788	0.0103045	0.00274995	0.0057297	0.00586363	0.00875731	0.00722141	0.00324868	0.00706662	0.00733484	0.00464535	0.00667277	0.00356073	0.00805455	0.00411194	0.00784606	0.00533367	0.00785775	0.00232786	0.00642181	0.00903232	0.00616851	0.00360542	0.00840244	0.00469344	0.00825108	0.00594252	0.00368923	0.0102877	0.00269643	0.0070398	0.00891679	0.012672	0.00276856	0.00354927	0.0081731	0.00633244	0.0045472	0.00693414	0.00247883	0.00390894	0.0107395	0.00465318
PA2G4	0.0153342	0.00888975	0.00456013	0.0156437	0.00752668	0.00741238	0.0182	0.0211257	0.00432597	0.00604267	0.00291195	0.00751323	0.0060948	0.00591247	0.00334339	0.00701961	0.00440512	0.00280671	0.00718961	0.0110231	0.00655351	0.0126369	0.00922459	0.010818	0.000758	0.0100133	0.00845168	0.00698122	0.00484355	0.011288	0.00604416	0.0101268	0.00783409	0.004768	0.0110766	0.00394728	0.0139878	0.0157736	0.0217201	0.00534938	0.00351167	0.0151597	0.0210073	0.00728546	0.0107476	0.00533781	0.00875738	0.00727835	0.00458415
PABPC1	0.0240157	0.0335393	0.0512341	0.0495185	0.0339703	0.0372311	0.0868021	0.0473959	0.0233181	0.0234072	0.0102729	0.0406056	0.0479921	0.0195264	0.0131792	0.0258275	0.0148096	0.00911964	0.0237575	0.0296447	0.0260365	0.0281365	0.0339119	0.0133349	0.0136115	0.034075	0.0262112	0.0221914	0.0192081	0.0352662	0.0238823	0.0243409	0.018129	0.0100839	0.0189536	0.0132256	0.0305912	0.0786235	0.0887597	0.0128583	0.0171703	0.034944	0.0335496	0.0280255	0.0230116	0.0108667	0.0219504	0.020233	0.0219432
PABPC1L	0.00307251	0.00191708	0.00216877	0.00336952	0.00404013	0.00349963	0.00700288	0.00479636	0.00128809	0.00214751	0.00127212	0.00208657	0.00239957	0.00267917	0.00127938	0.00301394	0.00266862	0.00716384	0.00097	0.0028344	0.00217027	0.00321232	0.00340233	0.00228875	9e-05	0.00399192	0.00324305	0.00201328	0.0037252	0.00281033	0.00207234	0.0026747	0.00179095	0.00208149	0.00302122	0.00120288	0.0105868	0.00654294	0.00619663	0.00128654	0.00139138	0.00336813	0.00379541	0.00358282	0.00264887	0.00311152	0.00165081	0.00316806	0.00303334
PABPC3	0.0046669	0.00252747	0.0055935	0.010646	0.00520941	0.00229767	0.0216755	0.0165542	0.0106006	0.000934	0.00305604	0.00846958	0.00611268	0.00432787	0.00450003	0.00434396	0.00398948	9.59e-05	0.00671847	0.00795615	0.0223389	0.00749741	0.00675288	0.0207481	0.000219	0.0086507	0.0136402	0.0122264	0.011712	0.00249373	0.000885	0.0103982	0.0034103	0.00202859	0.00480572	0.00159448	0.00982937	0.0181184	0.0156603	0.00169421	0.00746094	0.00843992	0.00453331	0.0105617	0.00639649	0.00387666	0.00550853	0.00631963	0.0205497
PABPC4	0.0190858	0.0898206	0.0202957	0.0232628	0.0198262	0.0178118	0.0444034	0.067703	0.0130394	0.0110056	0.0105607	0.0171168	0.0182896	0.019836	0.00618012	0.0194129	0.0115496	0.00162022	0.0124626	0.0207941	0.00931257	0.0284552	0.0265596	0.0176076	0.00782568	0.0204051	0.0174879	0.0265231	0.0139362	0.0159324	0.0124646	0.0192472	0.0181574	0.0137458	0.0308023	0.0117973	0.0810248	0.0372314	0.0332523	0.00378362	0.00523588	0.0233587	0.027583	0.0205485	0.0216713	0.0072061	0.0124261	0.0212938	0.0156192
PABPC4L	0.00285912	0.00283986	0.00970299	0.00855316	0.00297919	0.00253693	0.00354681	0.00362295	0.00130494	0.00245005	0.00268986	0.00297142	0.0065833	0.00344019	0.00113133	0.00643429	0.00252688	0.000245	0.00389704	0.0361069	0.000179	0.00476718	0.00185666	0.00923794	7.16e-05	0.00293183	0.0044717	0.0111302	0.00577199	0.00103173	0.000396	0.00695789	0.00698693	0.00170335	0.023228	0.00102951	0.00320426	0.00182647	0.00334624	0.00102433	0.000586	0.00226973	0.00263869	0.00381765	0.00687154	0.00105403	0.000415	0.00357353	0.00375907
PABPC5	0.00636181	0.0038338	0.013644	0.0132845	0.00940175	0.0125017	0.0231782	0.0158358	0.00751657	0.000964	0.00571819	0.0131463	0.00863405	0.00557869	0.00271648	0.0144465	0.0100433	0.00035	0.00474361	0.0120705	0.00745146	0.013236	0.00731532	0.00826429	0.000299	0.0116206	0.00901965	0.0196001	0.0179444	0.00400387	0.00383676	0.0367159	0.0111187	0.010234	0.011557	0.00403512	0.0102774	0.0210457	0.0215972	0.00342828	0.00310339	0.0127396	0.0104609	0.00948657	0.0227837	0.00260663	0.00708289	0.00912281	0.00232783
[truncated: 706 more rows]
[truncated: 1,429 more columns]
